# Supplementary material for: Creating and analyzing pathway and protein interaction compendia for modelling signal transduction networks
Source: BMC Syst Biol. 2012 May 1;6:29. doi: 10.1186/1752-0509-6-29 (PMC3436686; doi:10.1186/1752-0509-6-29)
Supplement: Additional file 2: Table S1 — List of Pathways. S2 Gene Annotations. S3 Edge Annotations. S4 Pathway Gene sets. [file 1752-0509-6-29-S2.xlsx]

## Sheet: TOC
Table	Description
S1	List of Pathways
S2	Gene Annotations
S3	Edge Annotations
S4	Pathway Gene sets

## Sheet: S1
Database	Database #	Full Pathway Name	Abbreviated Name
GeneGo	1	Angiotensin activation of Akt	Ang-Akt		Ang-Akt_1
GeneGo	1	Angiotensin activation of ERK	Ang-ERK		Ang-ERK_1
GeneGo	1	Angiotensin II-induced production of ROS	Ang-ROS		Ang-ROS_1
GeneGo	1	Angiotensin signaling via beta-Arrestin	Ang-BArr		Ang-BArr_1
GeneGo	1	Angiotensin signaling via PYK2	Ang-PYK2		Ang-PYK2_1
GeneGo	1	Angiotensin signaling via STATs	Ang-STAT		Ang-STAT_1
GeneGo	1	Anti-apoptotic TNFs/NF-kB/Bcl-2 pathway	TNF-Bcl2		TNF-Bcl2_1
GeneGo	1	Anti-apoptotic TNFs/NF-kB/IAP pathway	TNF-IAP		TNF-IAP_1
GeneGo	1	Apoptotic TNF-family pathways	TNF-Apop		TNF-Apop_1
GeneGo	1	APRIL and BAFF signaling	APRIL BAFF		APRIL BAFF_1
GeneGo	1	Cadherin-mediated cell adhesion	Cadherin		Cadherin_1
GeneGo	1	CNTF receptor signaling	CNTF		CNTF_1
GeneGo	1	ECM remodeling	ECM		ECM_1
GeneGo	1	EGFR signaling pathway	EGFR		EGFR_1
GeneGo	1	EGFR signaling via PIP3	EGFR-PIP3		EGFR-PIP3_1
GeneGo	1	EGFR signaling via small GTPases	EGFR-GTPase		EGFR-GTPase_1
GeneGo	1	Endothelin-1/EDNRA signaling	END1		END1_1
GeneGo	1	Endothelin-1/EDNRA transactivation of EGFR	END1-EGFR		END1-EGFR_1
GeneGo	1	FAS signaling cascades	Fas		Fas_1
GeneGo	1	FGF-family signaling	FGF family		FGF family_1
GeneGo	1	FGFR signaling pathway	FGF		FGF_1
GeneGo	1	HGF signaling pathway	HGF		HGF_1
GeneGo	1	IFN alpha/beta signaling pathway	IFNG-a/b		IFNG-a/b_1
GeneGo	1	IFN gamma signaling pathway	IFNG		IFNG_1
GeneGo	1	IGF-1 receptor signaling	IGF1		IGF1_1
GeneGo	1	IL-1 signaling pathway	IL1		IL1_1
GeneGo	1	IL-10 signaling pathway	IL10		IL10_1
GeneGo	1	IL-12 signaling pathway	IL12		IL12_1
GeneGo	1	IL-12-induced IFN-gamma production	IL12-IFNG		IL12-IFNG_1
GeneGo	1	IL-15 signaling	IL15		IL15_1
GeneGo	1	IL-15 signaling via JAK-STAT cascade	IL15-STAT		IL15-STAT_1
GeneGo	1	IL-17 signaling pathways	IL17		IL17_1
GeneGo	1	IL-2 activation and signaling pathway	IL2		IL2_1
GeneGo	1	IL-22 signaling pathway	IL22		IL22_1
GeneGo	1	IL-23 signaling pathway	IL23		IL23_1
GeneGo	1	IL-27 signaling pathway	IL27		IL27_1
GeneGo	1	IL-3 activation and signaling pathway	IL3		IL3_1
GeneGo	1	IL-4 - antiapoptotic action	IL4-antiapoptotic		IL4-antiapoptotic_1
GeneGo	1	IL-4 signaling pathway	IL4		IL4_1
GeneGo	1	IL-6 signaling pathway	IL6		IL6_1
GeneGo	1	IL-8 in angiogenesis	IL8		IL8_1
GeneGo	1	IL-9 signaling pathway	IL9		IL9_1
GeneGo	1	NF-kB signaling pathway	NFkB		NFkB_1
GeneGo	1	PDGF signaling via MAPK cascades	PDGF-MAPK		PDGF-MAPK_1
GeneGo	1	PDGF signaling via STATs and NF-kB	PDGF-STAT		PDGF-STAT_1
GeneGo	1	TGF-beta receptor signaling	TGFB		TGFB_1
GeneGo	1	TGF-beta-dependent induction of EMT via MAPK	TGFB-MAPK		TGFB-MAPK_1
GeneGo	1	TGF-beta-dependent induction of EMT via RhoA, PI3K and ILK	TGFB-PI3K		TGFB-PI3K_1
GeneGo	1	TGF-beta-dependent induction of EMT via SMADs	TGFB-SMAD		TGFB-SMAD_1
GeneGo	1	TGF-beta-induction of EMT via ROS	TGFB-ROS		TGFB-ROS_1
GeneGo	1	Thrombospondin-1 signaling	THBS1		THBS1_1
GeneGo	1	TLR signaling pathways	TLR		TLR_1
GeneGo	1	TNFR1 signaling pathway	TNFR1		TNFR1_1
GeneGo	1	VEGF signaling and activation	VEGF		VEGF_1
GeneGo	1	WNT signaling	WNT		WNT_1
GeneGo	1	WNT5A signaling	WNT5A		WNT5A_1
GeneGo	1	Leptin signaling via JAK/STAT and MAPK	Leptin-STAT		Leptin-STAT_1
GeneGo	1	Leptin signaling via PI3K	Leptin-PI3K		Leptin-PI3K_1
KEGG	2	Adipocytokine signaling pathway	Adipokine		Adipokine_2
KEGG	2	Chemokine signaling pathway	Chemokine		Chemokine_2
KEGG	2	ErbB Signaling Pathway	ErbB		ErbB_2
KEGG	2	Insulin signaling pathway - Homo sapiens (human)	Insulin		Insulin_2
KEGG	2	Renin-angiotensin system	Ang-Renin		Ang-Renin_2
KEGG	2	TGF-b Signaling Pathway	TGFB		TGFB_2
KEGG	2	Toll-like receptor signaling pathway	TLR		TLR_2
KEGG	2	VEGF Signaling Pathway	VEGF		VEGF_2
KEGG	2	Wnt signaling pathway	WNT		WNT_2
NCI-PID	3	a6b1 and a6b4 Integrin signaling	Integrin-a6b1/4		Integrin-a6b1/4_3
NCI-PID	3	Atypical NF-kappaB pathway	NFKB-atypical		NFKB-atypical_3
NCI-PID	3	BMP receptor signaling	BMP		BMP_3
NCI-PID	3	Canonical NF-kappaB pathway	NFKB-canonical		NFKB-canonical_3
NCI-PID	3	EGF receptor (ErbB1) signaling pathway	EGF		EGF_3
NCI-PID	3	Endothelins	END		END_3
NCI-PID	3	FAS signaling pathway (CD95)	FAS		FAS_3
NCI-PID	3	FGF signaling pathway	FGF		FGF_3
NCI-PID	3	IFN-gamma pathway	IFNG		IFNG_3
NCI-PID	3	IGF1 pathway	IGF1		IGF1_3
NCI-PID	3	IL12-mediated signaling events	IL12		IL12_3
NCI-PID	3	IL1-mediated signaling events	IL1		IL1_3
NCI-PID	3	IL23-mediated signaling events	IL23		IL23_3
NCI-PID	3	IL27-mediated signaling events	IL27		IL27_3
NCI-PID	3	IL4-mediated signaling events	IL4		IL4_3
NCI-PID	3	IL6-mediated signaling events	IL6		IL6_3
NCI-PID	3	Insulin Pathway	Insulin		Insulin_3
NCI-PID	3	Integrins in angiogenesis	Integrin		Integrin_3
NCI-PID	3	p53 pathway	P53		P53_3
NCI-PID	3	PDGFR-alpha signaling pathway	PDGFa		PDGFa_3
NCI-PID	3	PDGFR-beta signaling pathway	PDGFb		PDGFb_3
NCI-PID	3	Regulation of cytoplasmic and nuclear SMAD2/3 signaling	SMAD-regulation		SMAD-regulation_3
NCI-PID	3	Signaling events activated by Hepatocyte Growth Factor Receptor (c-Met)	HGF		HGF_3
NCI-PID	3	Signaling events mediated by VEGFR1 and VEGFR2	VEGF		VEGF_3
NCI-PID	3	TGF-beta receptor signaling	TGFB		TGFB_3
NCI-PID	3	TNF receptor signaling pathway	TNF		TNF_3
NCI-PID	3	TRAIL signaling pathway	TRAIL		TRAIL_3
NCI-PID	3	Wnt signaling pathway	WNT		WNT_3
NetPATH	4	Alpha6Beta4IntegrinSignalingPathway	Integrin-a6b4		Integrin-a6b4_4
NetPATH	4	EGFR1SignalingPathway	EGF		EGF_4
NetPATH	4	IL-1SignalingPathway	IL1		IL1_4
NetPATH	4	IL-2SignalingPathway	IL2		IL2_4
NetPATH	4	IL-3SignalingPathway	IL3		IL3_4
NetPATH	4	IL-4SignalingPathway	IL4		IL4_4
NetPATH	4	IL-5SignalingPathway	IL5		IL5_4
NetPATH	4	IL-6SignalingPathway	IL6		IL6_4
NetPATH	4	IL-7SignalingPathway	IL7		IL7_4
NetPATH	4	IL-9SignalingPathway	IL9		IL9_4
NetPATH	4	TGFbetaReceptorSingallingPathway	TGFB		TGFB_4
NetPATH	4	TNF-alphaSignalingPathway	TNF		TNF_4
NetPATH	4	Wnt Signaling Pathway	WNT		WNT_4
PANTHER	5	EGF receptor signaling pathway	EGF		EGF_5
PANTHER	5	Endothelin signaling pathway	END		END_5
PANTHER	5	Fas	FAS		FAS_5
PANTHER	5	FGF	FGF		FGF_5
PANTHER	5	IFN-g	IFNG		IFNG_5
PANTHER	5	Inflammation mediated by chemokines	Chemokine		Chemokine_5
PANTHER	5	Insulin_IGF pathway-MAP kinase	IGF-MAPK		IGF-MAPK_5
PANTHER	5	Insulin_IGF pathway-PKB cascade	IGF-PKB		IGF-PKB_5
PANTHER	5	Integrin signalling pathway	Integrin		Integrin_5
PANTHER	5	Interleukin signaling pathway	IL		IL_5
PANTHER	5	PDGF	PDGF		PDGF_5
PANTHER	5	TGF-beta signaling pathway	TGFB		TGFB_5
PANTHER	5	Toll receptor signaling pathway	TLR		TLR_5
PANTHER	5	VEGF signaling pathway	VEGF		VEGF_5
PANTHER	5	Wnt signaling pathway	WNT		WNT_5
Reactome	6	EGFR	EGF		EGF_6
Reactome	6	Immune system Signalling	Immune		Immune_6
Reactome	6	Insulin	Insulin		Insulin_6
Reactome	6	TGF-beta	TGFB		TGFB_6
Reactome	6	Wnt	WNT		WNT_6

## Sheet: S2
SYMBOL	EntrezID	Name	Alias	UniProt	Funciton (GeneGo)	B_t	K_t	K_i2D	Path Maps	K_STRING	K_GeneGo	K_Mac	K_CellMap	K_NCIPID	K_Reactome	K_PubDB	GeneGo	KEGG	NCI-PID	NetPATH	PANTHER	Reactome
GRB2	2885	growth factor receptor-bound protein 2	NCKAP2	P62993	Generic binding protein	0.0257439	349	241	51	128	118	0	0	86	0	106	24	3	7	9	7	1
EGFR	1956	epidermal growth factor receptor (erythroblastic leukemia viral (v-erb-b) oncogene homolog, avian)	ERBB1	P00533	Receptor with enzyme activity	0.0152012	329	237	11	0	181	0	0	40	20	112	8	1	0	1	1	0
YWHAB	7529	tyrosine 3-monooxygenase/tryptophan 5-monooxygenase activation protein, beta polypeptide		P31946	Generic binding protein	0.0172394	227	180	6	38	91	0	0	7	11	22	1	0	0	3	2	0
CTNNB1	1499	catenin (cadherin-associated protein), beta 1, 88kDa	beta-catenin	P35222	Generic binding protein	0.0333456	362	175	14	136	214	1	0	35	0	71	6	1	3	2	1	1
TRAF6	7189	TNF receptor-associated factor 6	RNF85	Q9Y4K3	Generic binding protein	0.0100216	221	172	13	57	127	19	0	49	28	111	7	1	1	2	1	1
SRC	6714	v-src sarcoma (Schmidt-Ruppin A-2) viral oncogene homolog (avian)	ASV, c-src	P12931	Protein kinase	0.0142331	437	171	24	238	245	0	0	57	0	75	11	2	5	3	2	1
YWHAZ	7534	tyrosine 3-monooxygenase/tryptophan 5-monooxygenase activation protein, zeta polypeptide	KCIP-1, 14-3-3-zeta	Q6NUR9	Generic binding protein	0.0124321	224	168	5	0	125	0	0	6	0	8	0	0	1	2	2	0
RELA	5970	v-rel reticuloendotheliosis viral oncogene homolog A (avian)	p65	Q04206	Transcription factor	0.0170061	657	157	36	189	548	29	0	58	11	136	24	3	2	4	2	1
SMAD2	4087	SMAD family member 2	MADR2, JV18-1	Q15796	Transcription factor	0.011035	265	155	11	93	118	0	0	34	0	81	2	2	2	2	2	1
TP53	7157	tumor protein p53	p53, LFS1	Q9NP68	Transcription factor	0.0164585	477	151	4	0	448	6	0	13	2	23	0	1	1	1	1	0
SLC2A4	6517	solute carrier family 2 (facilitated glucose transporter), member 4		P14672	Transporter	0.0100613	216	146	3	44	102	0	0	8	3	11	1	2	0	0	0	0
PIK3R1	5295	phosphoinositide-3-kinase, regulatory subunit 1 (alpha)	GRB1, p85-ALPHA, p85	P27986	Generic binding protein	0.00943003	283	145	50	124	69	0	0	102	7	115	28	5	0	11	5	1
MAPK1	5594	mitogen-activated protein kinase 1	ERK, ERK2, p41mapk, MAPK2	P28482	Protein kinase	0.00998683	271	144	59	84	140	6	0	15	4	46	26	6	2	12	12	1
STAT3	6774	signal transducer and activator of transcription 3 (acute-phase response factor)	APRF	P40763	Transcription factor	0.0125563	404	137	37	126	318	0	0	70	0	82	16	2	5	10	4	0
FYN	2534	FYN oncogene related to SRC, FGR, YES	SYN, SLK, MGC45350	P06241	Protein kinase	0.00667757	229	137	12	92	107	0	0	40	7	52	3	0	1	6	2	0
EP300	2033	E1A binding protein p300	p300, KAT3B	Q09472	Generic enzyme	0.00763403	334	135	9	108	251	4	0	7	0	21	2	2	0	3	2	0
CREBBP	1387	CREB binding protein	RTS, CBP, KAT3A	Q92793	Generic binding protein	0.00405747	261	128	11	49	194	4	0	24	0	33	3	2	0	4	2	0
UBB	7314	ubiquitin B	MGC8385, FLJ25987	P62988	Generic binding protein	0.00409093	452	119	8	0	416	0	0	0	0	0	7	0	0	0	0	1
MYC	4609	v-myc myelocytomatosis viral oncogene homolog (avian)	c-Myc, bHLHe39	P01106	Transcription factor	0.0300755	708	114	21	271	476	0	0	38	1	45	10	3	3	2	3	0
SHC1	6464	SHC (Src homology 2 domain containing) transforming protein 1	p66	Q96CL1	Generic binding protein	0.00358787	190	112	52	0	95	0	0	74	8	93	24	3	9	10	6	0
ARRB2	409	arrestin, beta 2	BARR2, DKFZp686L0365	P32121	Receptor ligand	0.00523797	138	109	8	17	50	0	0	13	0	16	1	1	2	2	2	0
STAT1	6772	signal transducer and activator of transcription 1, 91kDa	STAT91, ISGF-3	P42224	Transcription factor	0.00518065	367	109	34	97	290	22	0	56	0	91	12	2	7	8	5	0
JUN	3725	jun oncogene	c-Jun, AP-1	P05412	Transcription factor	0.0224126	672	108	38	270	500	2	0	71	4	91	19	3	3	7	5	1
TRAF2	7186	TNF receptor-associated factor 2	TRAP3	Q12933	Generic binding protein	0.00484932	151	105	11	35	86	7	0	43	8	85	7	1	2	1	0	0
CALM1	801	calmodulin 1 (phosphorylase kinase, delta)	CAMI, PHKD, DD132	P62158	Generic binding protein	0.00955804	200	103	10	0	98	0	0	38	19	57	9	1	0	0	0	0
PRKCA	5578	protein kinase C, alpha		P17252	Protein kinase	0.00512403	266	103	23	104	129	0	0	25	4	37	8	3	3	2	7	0
ERBB2	2064	v-erb-b2 erythroblastic leukemia viral oncogene homolog 2, neuro/glioblastoma derived oncogene homolog (avian)	NEU, HER-2, CD340, HER2	P04626	Receptor with enzyme activity	0.00538461	204	102	10	95	73	0	0	6	0	9	4	1	1	3	1	0
SMAD4	4089	SMAD family member 4	DPC4	Q13485	Transcription factor	0.00775641	256	101	13	112	138	0	0	75	3	119	3	2	3	2	2	1
SMAD3	4088	SMAD family member 3	JV15-2, HsT17436	Q9GKR4	Transcription factor	0.00628072	353	100	13	147	240	0	0	65	0	125	4	2	2	3	2	0
PXN	5829	paxillin		P49023	Generic binding protein	0.00569175	167	98	13	60	67	0	0	37	7	45	1	2	4	4	2	0
TGFBR1	7046	transforming growth factor, beta receptor 1	ALK-5, ACVRLK4	P36897	Receptor with enzyme activity	0.00498901	146	97	8	43	62	0	0	38	5	65	5	1	0	1	0	1
MAPK3	5595	mitogen-activated protein kinase 3	ERK1, p44mapk, p44erk1	P27361	Protein kinase	0.00415918	242	97	57	110	105	6	0	22	5	53	26	6	1	12	12	0
CASP3	836	caspase 3, apoptosis-related cysteine peptidase	CPP32, CPP32B, Yama, apopain	P42574	Generic protease	0.00295821	228	95	6	47	165	7	0	15	8	31	4	0	1	0	1	0
ABL1	25	c-abl oncogene 1, receptor tyrosine kinase	JTK7, c-ABL, p150	P00519	Protein kinase	0.00249026	154	95	5	48	94	0	1	5	0	6	0	1	2	1	1	0
ESR1	2099	estrogen receptor 1	NR3A1, Era	P03372	Transcription factor	0.0189185	431	94	2	100	353	0	0	26	0	31	1	0	0	1	0	0
NFKB1	4790	nuclear factor of kappa light polypeptide gene enhancer in B-cells 1	KBF1, p105, NFKB-p50, p50, NF-kappaB	P19838	Transcription factor	0.0125711	596	93	36	188	472	35	0	72	11	139	24	3	3	3	2	1
AR	367	androgen receptor	AIS, NR3C4, SMAX1, HUMARA	P10275	Transcription factor	0.00381216	310	93	2	80	243	0	0	7	0	57	0	0	0	2	0	0
MAPK14	1432	mitogen-activated protein kinase 14	PRKM14, p38, Mxi2, PRKM15	Q16539	Protein kinase	0.00281638	211	93	36	73	98	15	0	48	0	71	13	2	5	9	7	0
IKBKE	9641	inhibitor of kappa light polypeptide gene enhancer in B-cells, kinase epsilon	IKKE, IKK-i, KIAA0151	Q14164	Protein kinase	0.0027027	124	92	4	14	64	9	0	0	0	15	0	1	0	1	2	0
RUVBL2	10856	RuvB-like 2 (E. coli)	RVB2, TIP48, TIP49b, Reptin52, ECP51, TIH2, INO80J, Rvb2	Q9Y230	Generic binding protein	0.00232197	107	92	1	2	60	0	0	0	2	2	1	0	0	0	0	0
CRK	1398	v-crk sarcoma virus CT10 oncogene homolog (avian)		P46108	Generic binding protein	0.0120407	139	91	13	46	37	0	0	32	0	40	2	3	4	4	0	0
YWHAG	7532	tyrosine 3-monooxygenase/tryptophan 5-monooxygenase activation protein, gamma polypeptide		P61981	Generic binding protein	0.00585028	128	91	3	38	49	0	0	7	11	19	0	0	0	1	2	0
ARRB1	408	arrestin, beta 1		P49407	Generic binding protein	0.00305704	125	91	5	23	53	0	0	2	4	7	1	1	0	1	2	0
CSNK2A1	1457	casein kinase 2, alpha 1 polypeptide		P68400	Protein kinase	0.00535475	142	90	6	38	60	2	0	12	0	20	1	1	1	2	1	0
PTPN11	5781	protein tyrosine phosphatase, non-receptor type 11	BPTP3, SH-PTP2, SHP-2, PTP2C, SHP2	Q06124	Protein phosphatase	0.00285981	215	90	30	87	103	0	0	87	8	109	9	1	10	8	2	0
HSP90AA1	3320	heat shock protein 90kDa alpha (cytosolic), class A member 1	Hsp89, Hsp90, FLJ31884, HSP90N	P07900	Generic binding protein	0.0084524	208	89	4	104	66	5	0	32	16	64	0	0	2	2	0	0
PPP2CB	5516	protein phosphatase 2 (formerly 2A), catalytic subunit, beta isoform		P62714	Protein phosphatase	0.0027629	102	88	8	11	33	3	0	5	0	8	2	2	1	0	3	0
MAP3K7	6885	mitogen-activated protein kinase kinase kinase 7	MEKK7	O43318	Protein kinase	0.00208556	144	88	21	42	65	21	0	42	15	86	7	2	1	5	5	1
NCK1	4690	NCK adaptor protein 1	NCKalpha	P16333	Generic binding protein	0.0036685	114	87	7	31	23	0	0	22	0	25	1	1	3	1	1	0
PAK1	5058	p21 protein (Cdc42/Rac)-activated kinase 1		Q13153	Protein kinase	0.00324429	156	87	8	34	83	0	0	12	0	12	3	2	1	1	1	0
AKT1	207	v-akt murine thymoma viral oncogene homolog 1	RAC, PKB, PRKBA, AKT	P31749	Protein kinase	0.0167883	375	86	64	247	108	5	0	99	8	114	23	6	13	13	9	0
ACTB	60	actin, beta		Q96HG5	Generic enzyme	0.0107433	225	86	4	119	66	0	0	1	2	3	3	0	0	1	0	0
RAF1	5894	v-raf-1 murine leukemia viral oncogene homolog 1	Raf-1, c-Raf, CRAF	P04049	Protein kinase	0.00240588	162	86	46	58	104	0	0	32	5	40	24	4	4	5	9	0
AKT2	208	v-akt murine thymoma viral oncogene homolog 2		P31751	Protein kinase	0.00237591	104	86	41	14	27	0	0	11	4	16	23	6	1	1	9	1
SUMO1	7341	SMT3 suppressor of mif two 3 homolog 1 (S. cerevisiae)	PIC1, GMP1, SMT3C, SUMO-1, SMT3H3, OFC10	P63165	Generic binding protein	0.00297839	167	85	4	20	112	0	0	7	0	9	2	0	0	2	0	0
HSP90AB1	3326	heat shock protein 90kDa alpha (cytosolic), class B member 1		P08238	Generic binding protein	0.00489258	134	84	1	5	66	0	0	0	0	7	0	0	0	1	0	0
NFKB2	4791	nuclear factor of kappa light polypeptide gene enhancer in B-cells 2 (p49/p100)	LYT-10, p52	Q00653	Transcription factor	0.0178328	506	83	23	167	389	14	0	13	0	45	19	0	0	1	2	1
PTK2	5747	PTK2 protein tyrosine kinase 2	FAK, FADK, FAK1	Q05397	Protein kinase	0.00507048	274	83	22	136	137	0	0	40	12	57	5	3	5	6	3	0
IKBKG	8517	inhibitor of kappa light polypeptide gene enhancer in B-cells, kinase gamma	IKK-gamma, NEMO, Fip3p, FIP-3, FIP3	Q9Y6K9	Generic binding protein	0.00364854	131	83	16	35	66	10	0	36	20	88	9	3	1	2	0	1
TNFRSF1A	7132	tumor necrosis factor receptor superfamily, member 1A	TNF-R, TNFAR, TNFR60, TNF-R-I, CD120a, TNF-R55	P19438	Generic receptor	0.00359119	164	83	8	78	63	4	0	46	7	71	6	1	0	1	0	0
RUVBL1	8607	RuvB-like 1 (E. coli)	TIP49, NMP238, RVB1, TIP49a, Pontin52, ECP54, TIH1, Rvb1, INO80H	Q9Y265	Generic binding protein	0.002489	111	83	3	5	77	0	0	0	2	4	1	1	0	1	0	0
IKBKB	3551	inhibitor of kappa light polypeptide gene enhancer in B-cells, kinase beta	IKK2, NFKBIKB, IKK-beta, IKKB	O14920	Protein kinase	0.00139267	134	83	34	55	67	23	0	31	21	76	22	4	2	2	3	1
GSK3B	2932	glycogen synthase kinase 3 beta		P49841	Protein kinase	0.00346356	195	82	28	71	104	2	0	16	0	23	11	4	2	6	4	1
YWHAE	7531	tyrosine 3-monooxygenase/tryptophan 5-monooxygenase activation protein, epsilon polypeptide	FLJ45465	P62258	Generic binding protein	0.00407494	143	81	6	43	63	0	0	18	13	33	1	0	2	1	2	0
SP1	6667	Sp1 transcription factor		P08047	Transcription factor	0.0550523	690	80	9	46	665	0	0	33	0	40	5	1	1	2	0	0
DLG4	1742	discs, large homolog 4 (Drosophila)	PSD-95, PSD95, SAP90, SAP-90	P78352	Generic binding protein	0.00592151	115	80	1	6	106	0	0	2	4	6	0	0	0	1	0	0
EEF1A1	1915	eukaryotic translation elongation factor 1 alpha 1		P68104	Generic protein	0.00493106	134	80	1	29	39	0	0	1	14	15	0	0	0	1	0	0
RB1	5925	retinoblastoma 1	RB	P06400	Generic binding protein	0.00307814	154	80	4	48	99	0	0	4	4	12	0	0	0	4	0	0
LCK	3932	lymphocyte-specific protein tyrosine kinase		Q9NYT8	Protein kinase	0.00302941	184	80	8	89	90	0	0	74	11	86	2	0	2	3	1	0
KPNB1	3837	karyopherin (importin) beta 1	NTF97, IPOB, MGC2155, MGC2156, MGC2157, IMB1, Impnb, IPO1	Q14974	Transporter	0.00270083	106	80	3	12	36	0	0	7	6	16	1	0	1	1	0	0
BRCA1	672	breast cancer 1, early onset	RNF53, BRCC1	P38398	Generic binding protein	0.00187428	143	80	2	51	85	0	0	13	2	16	2	0	0	0	0	0
PLCG1	5335	phospholipase C, gamma 1	PLC148, PLC-II, PLCgamma1, NCKAP3	P19174	Generic phospholipase	0.00293741	148	79	25	44	71	0	0	38	7	45	8	2	6	4	5	0
HDAC2	3066	histone deacetylase 2	RPD3, YAF1	Q92769	Generic enzyme	0.00405001	168	78	2	32	104	0	0	30	0	32	0	0	0	1	1	0
JAK1	3716	Janus kinase 1	JAK1A, JTK3	P23458	Protein kinase	0.00310405	197	77	29	97	89	10	0	82	0	94	15	0	2	9	3	0
CASP8	841	caspase 8, apoptosis-related cysteine peptidase	MCH5, MACH, FLICE, Casp-8	Q96T22	Generic protease	0.00141645	126	76	11	0	75	5	0	38	12	63	4	1	4	1	1	0
GNB2L1	10399	guanine nucleotide binding protein (G protein), beta polypeptide 2-like 1	Gnb2-rs1, RACK1, H12.3	P63244	Generic binding protein	0.0049547	149	75	3	46	71	0	0	19	0	20	0	0	2	1	0	0
NR3C1	2908	nuclear receptor subfamily 3, group C, member 1 (glucocorticoid receptor)	GR	P04150	Transcription factor	0.00471578	248	75	1	51	197	0	0	10	0	11	1	0	0	0	0	0
DVL2	1856	dishevelled, dsh homolog 2 (Drosophila)		O14641	Generic binding protein	0.00359208	96	75	5	5	47	0	0	0	0	7	2	1	0	1	1	0
CBL	867	Cas-Br-M (murine) ecotropic retroviral transforming sequence	RNF55	P22681	Generic enzyme	0.00248296	174	75	21	74	80	0	0	73	15	98	5	2	7	6	1	0
PRKCD	5580	protein kinase C, delta		Q05655	Protein kinase	0.00284211	227	74	25	85	116	1	0	30	0	34	10	1	5	2	7	0
IRS1	3667	insulin receptor substrate 1	HIRS-1	P35568	Generic binding protein	0.00175839	171	73	22	72	89	0	0	40	0	40	6	2	4	6	3	1
SMAD9	4093	SMAD family member 9		O15198	Transcription factor	0.00513681	99	72	4	24	22	0	0	6	0	6	0	1	1	0	2	0
PRKACA	5566	protein kinase, cAMP-dependent, catalytic, alpha	PKACa	P17612	Protein kinase	0.00480797	150	72	11	64	30	0	0	36	17	55	2	3	1	2	3	0
CAV1	857	caveolin 1, caveolae protein, 22kDa		Q03135	Generic binding protein	0.00433914	185	72	10	68	104	0	0	26	6	43	2	0	4	3	1	0
LYN	4067	v-yes-1 Yamaguchi sarcoma viral related oncogene homolog	JTK8	P07948	Protein kinase	0.00193004	140	72	4	49	71	0	0	38	0	42	0	1	0	3	0	0
JAK2	3717	Janus kinase 2	JTK10	O60674	Protein kinase	0.00148701	230	71	30	73	117	15	0	117	0	136	16	2	2	7	3	0
UBA52	7311	ubiquitin A-52 residue ribosomal protein fusion product 1	RPL40, CEP52, HUBCEP52, MGC57125, MGC126879, MGC126881	P62987	Generic protein	0.00392425	457	70	7	14	424	0	0	1	14	15	7	0	0	0	0	0
NFKBIA	4792	nuclear factor of kappa light polypeptide gene enhancer in B-cells inhibitor, alpha	IKBA, MAD-3, IkappaBalpha	P25963	Generic binding protein	0.00240932	172	70	35	63	76	24	0	34	10	97	23	3	2	4	2	1
MAP3K3	4215	mitogen-activated protein kinase kinase kinase 3	MAPKKK3	Q99759	Protein kinase	0.00227156	101	70	9	21	40	1	0	18	0	36	0	0	2	1	6	0
INSR	3643	insulin receptor	CD220	P06213	Receptor with enzyme activity	0.00173241	140	70	5	63	75	0	0	31	6	37	0	1	0	1	2	1
PRKCZ	5590	protein kinase C, zeta	PKC2	Q05513	Protein kinase	0.00118026	178	70	17	73	79	2	0	28	0	34	2	2	1	5	7	0
IRF1	3659	interferon regulatory factor 1	MAR	P10914	Transcription factor	0.0020785	204	69	6	80	142	11	0	27	0	38	4	0	2	0	0	0
ACTA2	59	actin, alpha 2, smooth muscle, aorta	ACTSA	P62736	Generic binding protein	0.00533844	173	68	3	106	22	0	0	0	0	0	2	0	0	1	0	0
CSNK1A1	1452	casein kinase 1, alpha 1	CK1	P48729	Protein kinase	0.00413741	148	68	5	52	49	0	0	23	6	31	1	1	0	1	1	1
PPP2R1A	5518	protein phosphatase 2 (formerly 2A), regulatory subunit A, alpha isoform	PR65A	P30153	Generic binding protein	0.00203534	85	68	3	21	52	0	0	5	11	16	0	2	0	0	1	0
PSMD2	5708	proteasome (prosome, macropain) 26S subunit, non-ATPase, 2	S2, P97, TRAP2, MGC14274, Rpn1	Q13200	Generic binding protein	0.00202935	141	68	1	75	66	0	0	15	71	86	0	0	0	0	0	1
SYK	6850	spleen tyrosine kinase		P43405	Protein kinase	0.00156951	142	68	8	43	76	0	0	43	5	48	3	0	2	3	0	0
CHUK	1147	conserved helix-loop-helix ubiquitous kinase	IKK1, IKK-alpha, IkBKA, NFKBIKA, IKKA	O15111	Protein kinase	0.00163002	130	66	32	44	77	19	0	33	19	97	22	3	2	2	2	1
RHOA	387	ras homolog gene family, member A	RhoA, Rho12, RHOH12	P61586	RAS superfamily	0.00317347	226	65	17	129	79	0	0	56	6	63	4	3	3	4	3	0
MAPK10	5602	mitogen-activated protein kinase 10	JNK3, p493F12, p54bSAPK	P53779	Protein kinase	0.0027238	87	65	30	20	28	0	0	0	0	0	16	5	0	1	8	0
CEBPB	1051	CCAAT/enhancer binding protein (C/EBP), beta	LAP, CRP2, NFIL6, IL6DBP, C/EBP-beta	P17676	Transcription factor	0.00670397	312	64	7	113	232	0	0	25	0	26	3	0	3	1	0	0
ERBB3	2065	v-erb-b2 erythroblastic leukemia viral oncogene homolog 3 (avian)	HER3	P21860	Receptor with enzyme activity	0.00304142	103	64	4	39	25	0	0	3	0	3	0	1	1	1	1	0
CDH1	999	cadherin 1, type 1, E-cadherin (epithelial)	uvomorulin, CD324	P12830	Generic binding protein	0.00314316	225	63	11	135	91	0	0	8	5	14	6	0	2	1	1	1
VIM	7431	vimentin		Q96ML2	Generic binding protein	0.00199838	108	63	4	0	77	0	0	0	2	3	2	0	0	2	0	0
PRKDC	5591	protein kinase, DNA-activated, catalytic polypeptide	DNPK1, p350, DNAPK, XRCC7, DNA-PKcs	Q9UME3	Protein kinase	0.00260852	87	62	1	0	52	0	0	5	2	7	0	0	1	0	0	0
CLTC	1213	clathrin, heavy chain (Hc)	Hc	Q00610	Generic binding protein	0.00217369	91	62	2	28	26	0	0	0	0	0	1	0	0	1	0	0
PIN1	5300	peptidylprolyl cis/trans isomerase, NIMA-interacting 1	dod	Q13526	Generic enzyme	0.00089887	84	62	2	8	42	0	0	0	0	1	0	0	1	1	0	0
RAC2	5880	ras-related C3 botulinum toxin substrate 2 (rho family, small GTP binding protein Rac2)	EN-7	P15153	RAS superfamily	0.00393942	108	61	7	45	25	0	0	0	0	0	0	3	0	0	4	0
FLNA	2316	filamin A, alpha	ABP-280	P21333	Generic binding protein	0.00276263	115	61	2	21	61	0	0	4	0	6	1	0	0	0	1	0
CDC42	998	cell division cycle 42 (GTP binding protein, 25kDa)	G25K, CDC42Hs	P60953	RAS superfamily	0.00240761	181	61	11	107	72	0	0	13	0	15	4	2	1	0	4	0
BCL2	596	B-cell CLL/lymphoma 2	Bcl-2	P10415	Generic binding protein	0.00222569	287	61	15	228	68	0	0	13	5	18	10	0	2	3	0	0
PSMC4	5704	proteasome (prosome, macropain) 26S subunit, ATPase, 4	TBP7, S6, MGC8570, MGC13687, MGC23214	P43686	Generic binding protein	0.00090659	130	61	1	75	58	0	0	14	71	85	0	0	0	0	0	1
CDC2	983	cell division cycle 2, G1 to S and G2 to M	CDC28A	P06493	Protein kinase	0.00298036	191	60	3	81	114	0	0	5	28	38	0	0	0	3	0	0
CSNK1E	1454	casein kinase 1, epsilon	HCKIE	P49674	Protein kinase	0.00252396	86	60	4	21	23	0	0	5	11	22	1	1	0	1	1	0
STAT5A	6776	signal transducer and activator of transcription 5A	MGF	P42229	Transcription factor	0.00215252	171	60	26	33	108	0	0	19	0	24	11	1	3	8	3	0
PSMD4	5710	proteasome (prosome, macropain) 26S subunit, non-ATPase, 4	S5A, AF-1, AF, Rpn10	P55036	Generic binding protein	0.00188772	140	60	1	76	76	0	0	15	71	86	0	0	0	0	0	1
PDGFRB	5159	platelet-derived growth factor receptor, beta polypeptide	JTK12, CD140b, PDGFR1	P09619	Receptor with enzyme activity	0.001326	142	60	4	74	60	0	0	32	4	36	2	0	1	1	0	0
PPP1CA	5499	protein phosphatase 1, catalytic subunit, alpha isoform	PP-1A	P62136	Protein phosphatase	0.00526329	102	59	2	28	42	0	0	10	3	13	0	1	1	0	0	0
MAPK8	5599	mitogen-activated protein kinase 8	JNK, JNK1, SAPK1	P45983	Protein kinase	0.00400517	235	59	43	116	82	18	0	53	4	82	16	5	5	8	8	1
PRKCE	5581	protein kinase C, epsilon		Q02156	Protein kinase	0.00286213	167	59	14	78	66	0	0	11	0	11	6	0	1	0	7	0
UBE2I	7329	ubiquitin-conjugating enzyme E2I (UBC9 homolog, yeast)	UBC9	P63279	Generic enzyme	0.00223914	96	59	1	17	66	0	0	9	0	11	0	0	1	0	0	0
YWHAQ	10971	tyrosine 3-monooxygenase/tryptophan 5-monooxygenase activation protein, theta polypeptide	HS1, 14-3-3	P27348	Generic binding protein	0.00170479	89	59	4	28	33	1	0	3	0	7	0	0	0	2	2	0
REL	5966	v-rel reticuloendotheliosis viral oncogene homolog (avian)	I-Rel, c-Rel	Q04864	Transcription factor	0.0160852	441	58	21	37	413	16	0	1	0	26	18	0	0	1	2	0
RELB	5971	v-rel reticuloendotheliosis viral oncogene homolog B	REL-B	Q01201	Transcription factor	0.0129002	480	58	21	167	380	8	0	14	0	35	18	0	0	1	2	0
FOS	2353	FBJ murine osteosarcoma viral oncogene homolog	c-fos, AP-1	P01100	Transcription factor	0.0109312	666	58	31	315	417	1	0	69	0	76	19	1	4	3	4	0
PTK2B	2185	PTK2B protein tyrosine kinase 2 beta	CAKB, PYK2, RAFTK, PTK, CADTK	Q14289	Protein kinase	0.00253232	141	58	21	76	71	0	0	33	0	35	7	1	6	4	3	0
PSMD7	5713	proteasome (prosome, macropain) 26S subunit, non-ATPase, 7	S12, P40, MOV34, Rpn8	P51665	Generic binding protein	0.00075758	122	58	2	73	51	0	0	15	71	87	0	0	0	1	0	1
ACTR2	10097	ARP2 actin-related protein 2 homolog (yeast)	ARP2	P61160	Generic binding protein	0.00067442	64	58	3	7	20	0	0	0	0	0	2	0	0	1	0	0
MDM2	4193	Mdm2 p53 binding protein homolog (mouse)	HDM2, HDMX, MGC5370	Q13301	Generic enzyme	0.0003886	125	58	2	0	112	1	0	10	4	17	1	0	1	0	0	0
APC	324	adenomatous polyposis coli	DP2, DP3, DP2.5	P25054	Generic binding protein	0.00264804	130	57	5	46	56	1	0	13	0	21	1	1	0	1	1	1
YWHAH	7533	tyrosine 3-monooxygenase/tryptophan 5-monooxygenase activation protein, eta polypeptide		Q04917	Generic binding protein	0.00132545	83	57	3	26	35	0	0	0	0	2	0	0	0	1	2	0
BTK	695	Bruton agammaglobulinemia tyrosine kinase	ATK, XLA, PSCTK1	Q06187	Protein kinase	0.00097946	132	57	3	41	82	0	0	18	0	20	0	0	0	3	0	0
PSMC2	5701	proteasome (prosome, macropain) 26S subunit, ATPase, 2	MSS1, S7, Nbla10058	P35998	Generic binding protein	0.00051387	119	57	2	73	54	0	0	14	71	86	0	0	0	1	0	1
ITGB1	3688	integrin, beta 1 (fibronectin receptor, beta polypeptide, antigen CD29 includes MDF2, MSK12)	CD29, GPIIA	Q14622	Generic receptor	0.00256061	165	56	6	0	126	0	0	51	29	80	3	0	1	0	2	0
EZR	7430	ezrin		P15311	Generic binding protein	0.00271886	104	55	1	46	38	0	0	4	0	4	1	0	0	0	0	0
GRB10	2887	growth factor receptor-bound protein 10		Q13322	Generic binding protein	0.00122283	92	55	5	31	22	0	0	22	4	26	0	0	4	1	0	0
PSMC6	5706	proteasome (prosome, macropain) 26S subunit, ATPase, 6	p42	P62333	Generic binding protein	0.00071067	121	55	1	73	57	0	0	14	71	85	0	0	0	0	0	1
MAP3K14	9020	mitogen-activated protein kinase kinase kinase 14	NIK, HSNIK, FTDCR1B, HS	Q99558	Protein kinase	0.00037174	78	55	13	1	27	4	0	19	0	47	10	0	0	3	0	0
RAC1	5879	ras-related C3 botulinum toxin substrate 1 (rho family, small GTP binding protein Rac1)	TC-25, p21-Rac1	P63000	RAS superfamily	0.00343511	184	54	25	54	108	0	0	51	0	51	12	4	2	3	4	0
PAK2	5062	p21 protein (Cdc42/Rac)-activated kinase 2	PAK65, PAKgamma	Q13177	Protein kinase	0.00263868	116	54	4	65	28	0	0	3	3	6	1	1	1	0	1	0
SMAD1	4086	SMAD family member 1	MADR1, JV4-1	Q15797	Transcription factor	0.00238792	132	54	4	23	91	0	0	16	0	16	0	1	1	0	2	0
AXIN2	8313	axin 2	MGC126582, DKFZp781B0869	Q9Y2T1	Generic binding protein	0.0019228	97	54	5	19	28	0	0	8	0	9	2	1	0	1	1	0
PSMD11	5717	proteasome (prosome, macropain) 26S subunit, non-ATPase, 11	S9, p44.5, MGC3844, Rpn6	O00231	Generic binding protein	0.00180512	123	54	1	74	64	0	0	15	71	86	0	0	0	0	0	1
DVL1	1855	dishevelled, dsh homolog 1 (Drosophila)		O14640	Generic binding protein	0.00179286	79	54	6	15	28	0	0	13	0	24	2	1	0	2	1	0
VHL	7428	von Hippel-Lindau tumor suppressor	VHL1	P40337	Generic binding protein	0.00142558	86	54	1	15	47	0	0	6	0	6	0	0	1	0	0	0
USP7	7874	ubiquitin specific peptidase 7 (herpes virus-associated)		Q93009	Generic protease	0.00118821	57	54	1	1	21	0	0	1	0	1	0	0	1	0	0	0
CDK2	1017	cyclin-dependent kinase 2		P24941	Protein kinase	0.00379493	199	53	2	108	80	0	0	3	61	68	0	0	1	1	0	0
SMURF2	64750	SMAD specific E3 ubiquitin protein ligase 2		Q9HAU4	Generic enzyme	0.00263795	90	53	7	36	36	0	0	6	0	10	1	1	2	1	1	1
AXIN1	8312	axin 1		O15169	Generic binding protein	0.00252961	146	53	7	97	36	3	0	18	6	45	2	1	1	1	1	1
PPP1CC	5501	protein phosphatase 1, catalytic subunit, gamma isoform		P36873	Protein phosphatase	0.00135839	66	53	1	13	0	0	0	9	3	12	0	1	0	0	0	0
PSMA7	5688	proteasome (prosome, macropain) subunit, alpha type, 7	XAPC7, C6, HSPC, RC6-1	O14818	Generic protease	0.00075831	134	53	1	81	76	0	0	9	71	80	0	0	0	0	0	1
HRAS	3265	v-Ha-ras Harvey rat sarcoma viral oncogene homolog		P01112	RAS superfamily	0.00060573	130	53	40	0	76	0	0	39	0	42	25	4	1	1	8	1
ERBB4	2066	v-erb-a erythroblastic leukemia viral oncogene homolog 4 (avian)		Q15303	Receptor with enzyme activity	0.00104801	84	52	3	30	33	0	0	0	0	0	1	1	0	0	1	0
VAV1	7409	vav 1 guanine nucleotide exchange factor		P15498	Regulators (GDI, GAP, GEF etc.)	0.00231043	111	51	9	39	46	0	0	38	0	40	0	1	1	5	2	0
FN1	2335	fibronectin 1	MSF, CIG, LETS, GFND2, FINC	Q9HAP3	Receptor ligand	0.00208638	122	51	7	0	82	0	0	25	10	35	5	0	1	0	1	0
RASA1	5921	RAS p21 protein activator (GTPase activating protein) 1	GAP, CM-AVM, p120GAP, p120RASGAP	P20936	Regulators (GDI, GAP, GEF etc.)	0.00107251	95	51	14	21	37	0	0	42	3	50	3	0	4	2	5	0
PSMA2	5683	proteasome (prosome, macropain) subunit, alpha type, 2	MU, HC3, PMSA2	P25787	Generic protease	0.00075974	131	51	1	74	85	0	0	4	71	75	0	0	0	0	0	1
MCC	4163	mutated in colorectal cancers		P23508	Generic receptor	0.00073095	54	51	1	2	24	0	0	0	0	1	0	0	0	1	0	0
PSMA6	5687	proteasome (prosome, macropain) subunit, alpha type, 6	IOTA, PROS27, p27K, MGC22756, MGC2333, MGC23846	P60900	Generic protease	0.00036997	123	51	1	74	75	0	0	8	71	79	0	0	0	0	0	1
PSMB2	5690	proteasome (prosome, macropain) subunit, beta type, 2	HC7-I	P49721	Generic protease	0.00024374	117	51	1	74	59	0	0	11	71	82	0	0	0	0	0	1
TBP	6908	TATA box binding protein	TFIID	P20226	Transcription factor	0.00840088	149	50	1	42	117	0	0	3	6	10	0	0	0	1	0	0
SMARCA4	6597	SWI/SNF related, matrix associated, actin dependent regulator of chromatin, subfamily a, member 4	hSNF2b, BRG1, BAF190, SNF2, SWI2, SNF2-BETA, SNF2LB, FLJ39786	P51532	Generic enzyme	0.00406771	143	50	3	27	116	0	0	0	0	1	1	0	0	1	1	0
SQSTM1	8878	sequestosome 1	p62, p60, p62B, A170	Q13501	Generic binding protein	0.00184069	81	50	4	15	36	0	0	23	9	32	1	0	2	1	0	0
MAP3K1	4214	mitogen-activated protein kinase kinase kinase 1	MEKK, MAPKKK1	Q13233	Protein kinase	0.00090101	126	50	24	30	61	12	0	30	4	49	12	0	5	2	4	1
ACACA	31	acetyl-Coenzyme A carboxylase alpha	ACC1	Q86WB2	Generic enzyme	0.0008133	69	50	2	0	21	0	0	0	0	0	1	1	0	0	0	0
VCL	7414	vinculin		P18206	Generic binding protein	0.00495671	106	49	6	49	33	0	0	6	0	6	1	0	2	2	1	0
IRAK1	3654	interleukin-1 receptor-associated kinase 1	IRAK, pelle	P51617	Protein kinase	0.00145289	75	49	10	42	33	8	0	26	0	34	5	1	1	1	1	1
ACTG1	71	actin, gamma 1		P63261	Generic binding protein	0.0010593	57	49	3	0	17	0	0	0	0	0	3	0	0	0	0	0
SFN	2810	stratifin	YWHAS	P31947	Generic binding protein	0.00277014	99	48	2	31	44	0	0	0	0	1	0	0	0	0	2	0
EIF4E	1977	eukaryotic translation initiation factor 4E	EIF4E1	P06730	Generic binding protein	0.00256299	110	48	6	42	37	0	0	14	13	28	1	1	0	3	0	1
PSMA1	5682	proteasome (prosome, macropain) subunit, alpha type, 1	HC2, NU, PROS30, MGC14542, MGC14575, MGC14751, MGC1667, MGC21459, MGC22853, MGC23915	P25786	Generic protease	0.00108732	135	48	1	75	87	0	0	3	71	74	0	0	0	0	0	1
YES1	7525	v-yes-1 Yamaguchi sarcoma viral oncogene homolog 1	Yes, c-yes, HsT441	P07947	Protein kinase	0.00106912	82	48	3	23	23	0	0	5	0	8	0	0	1	1	1	0
PSMD6	9861	proteasome (prosome, macropain) 26S subunit, non-ATPase, 6	S10, p44S10, KIAA0107, Rpn7	Q15008	Generic binding protein	0.00063173	120	48	1	81	55	0	0	15	71	87	0	0	0	0	0	1
PSMA3	5684	proteasome (prosome, macropain) subunit, alpha type, 3	HC8	P25788	Generic protease	0.00048818	127	48	1	74	72	0	0	8	71	79	0	0	0	0	0	1
PSMC3	5702	proteasome (prosome, macropain) 26S subunit, ATPase, 3	TBP1	P17980	Generic binding protein	0.00044253	117	48	2	74	55	0	0	14	71	86	0	0	0	1	0	1
PTPN6	5777	protein tyrosine phosphatase, non-receptor type 6	HCP, HCPH, PTP-1C, SHP-1, SHP1	P29350	Protein phosphatase	0.00099842	131	47	12	26	87	0	0	39	2	45	3	0	2	5	2	0
IGF1R	3480	insulin-like growth factor 1 receptor	JTK13, CD221, IGFIR, MGC18216, IGFR	P08069	Receptor with enzyme activity	0.00084767	132	47	4	66	68	0	0	29	0	29	2	0	0	0	2	0
CUL1	8454	cullin 1		Q13616	Generic enzyme	0.0007876	107	47	7	54	38	0	0	2	47	64	1	2	0	3	0	1
PSMD3	5709	proteasome (prosome, macropain) 26S subunit, non-ATPase, 3	S3, P58, Rpn3	O43242	Generic binding protein	0.00063886	117	47	2	74	52	0	0	15	71	87	0	0	0	1	0	1
PSMB5	5693	proteasome (prosome, macropain) subunit, beta type, 5	X, MB1	P28074	Generic protease	0.00038841	120	47	2	77	62	0	0	14	71	86	0	0	0	1	0	1
HSP90B1	7184	heat shock protein 90kDa beta (Grp94), member 1	GP96, GRP94	P14625	Generic binding protein	0.00722211	78	46	1	12	31	0	0	2	0	2	0	0	1	0	0	0
CSNK2A2	1459	casein kinase 2, alpha prime polypeptide	CSNK2A1	P19784	Protein kinase	0.00292216	90	46	5	34	31	2	0	0	0	8	1	1	0	2	1	0
FASLG	356	Fas ligand (TNF superfamily, member 6)	FasL, CD178	P48023	Receptor ligand	0.0020993	192	46	5	109	51	2	0	45	7	54	2	0	2	0	1	0
TRAF1	7185	TNF receptor-associated factor 1	EBI6	Q13077	Generic binding protein	0.00184687	79	46	1	29	38	2	0	22	0	24	0	0	0	1	0	0
PTPN1	5770	protein tyrosine phosphatase, non-receptor type 1		P18031	Protein phosphatase	0.00162386	131	46	9	48	57	0	0	34	3	37	3	1	4	1	0	0
MTOR	2475	mechanistic target of rapamycin (serine/threonine kinase)	RAFT1, RAPT1, FLJ44809	P42345	Protein kinase	0.00131457	89	46	16	48	38	0	0	0	0	0	5	3	3	1	3	1
PTPRC	5788	protein tyrosine phosphatase, receptor type, C	LCA, T200, GP180	P08575	Generic receptor	0.00118723	90	46	1	34	40	0	0	11	7	18	0	0	0	1	0	0
ATP5C1	509	ATP synthase, H+ transporting, mitochondrial F1 complex, gamma polypeptide 1		P36542	Generic enzyme	0.00104812	59	46	1	0	12	0	0	2	6	8	0	0	0	1	0	0
KIT	3815	v-kit Hardy-Zuckerman 4 feline sarcoma viral oncogene homolog	CD117, SCFR, C-Kit	P10721	Receptor with enzyme activity	0.00078841	114	46	1	48	44	0	0	23	0	54	0	0	0	1	0	0
PPP2R1B	5519	protein phosphatase 2 (formerly 2A), regulatory subunit A, beta isoform	PR65B	P30154	Generic binding protein	0.00075357	52	46	3	11	19	0	0	0	0	0	0	2	0	0	1	0
PSMD8	5714	proteasome (prosome, macropain) 26S subunit, non-ATPase, 8	S14, Nin1p, p31, HIP6, HYPF, Rpn12	P48556	Generic binding protein	0.00066428	116	46	1	73	57	0	0	15	71	86	0	0	0	0	0	1
POLR1B	84172	polymerase (RNA) I polypeptide B, 128kDa	Rpo1-2, FLJ21921, FLJ10816, RPA2	Q9H9Y6	Generic enzyme	0.00062197	52	46	1	8	10	0	0	0	6	7	0	0	0	1	0	0
ATF2	1386	activating transcription factor 2	TREB7, CRE-BP1, HB16	P15336	Transcription factor	0.0117114	385	45	18	12	374	3	0	9	5	21	9	0	1	6	1	1
CSNK2B	1460	casein kinase 2, beta polypeptide		P67870	Protein kinase	0.00297574	88	45	3	0	61	2	0	0	0	7	0	1	0	1	1	0
SMURF1	57154	SMAD specific E3 ubiquitin protein ligase 1	KIAA1625	Q9HCE7	Generic enzyme	0.00153736	73	45	8	28	29	0	0	17	0	23	2	1	2	1	1	1
BMPR1B	658	bone morphogenetic protein receptor, type IB	ALK6, CDw293	O00238	Receptor with enzyme activity	0.00123246	73	45	1	32	20	0	0	0	0	0	0	1	0	0	0	0
PSMD1	5707	proteasome (prosome, macropain) 26S subunit, non-ATPase, 1	S1, P112, Rpn2	Q99460	Generic binding protein	0.00071145	110	45	2	0	55	0	0	15	71	87	0	0	0	1	0	1
PML	5371	promyelocytic leukemia	MYL, TRIM19, RNF71	P29590	Generic protein	0.00069209	91	45	2	9	69	0	0	11	0	12	1	0	0	1	0	0
KPNA6	23633	karyopherin alpha 6 (importin alpha 7)	IPOA7, KPNA7, MGC17918, FLJ11249	O60684	Transporter	0.00060812	49	45	1	3	4	0	0	0	0	1	0	0	0	1	0	0
PSMD13	5719	proteasome (prosome, macropain) 26S subunit, non-ATPase, 13	p40.5, Rpn9	Q9UNM6	Generic binding protein	0.00043953	113	45	2	73	52	0	0	15	71	87	0	0	0	1	0	1
CREB1	1385	cAMP responsive element binding protein 1		P16220	Transcription factor	0.0207366	376	44	7	106	309	3	0	19	5	27	4	0	0	3	0	0
SOS1	6654	son of sevenless homolog 1 (Drosophila)	HGF, GF1	Q07889	Regulators (GDI, GAP, GEF etc.)	0.00265323	128	44	43	54	25	0	0	68	13	88	25	3	3	4	7	1
TRAF3	7187	TNF receptor-associated factor 3	CAP-1, CD40bp, CRAF1, LAP1	Q13114	Generic binding protein	0.00226782	62	44	6	23	32	2	0	0	0	5	4	1	0	1	0	0
CSK	1445	c-src tyrosine kinase		P41240	Protein kinase	0.00164035	105	44	3	47	41	0	0	25	17	43	0	1	1	0	1	0
PPP2CA	5515	protein phosphatase 2 (formerly 2A), catalytic subunit, alpha isoform	PP2Calpha	P67775	Protein phosphatase	0.00161418	93	44	11	15	49	3	0	5	0	17	2	2	1	3	3	0
DVL3	1857	dishevelled, dsh homolog 3 (Drosophila)	KIAA0208	Q92997	Generic binding protein	0.0011303	60	44	5	3	31	0	0	0	0	4	2	1	0	1	1	0
ERBB2IP	55914	erbb2 interacting protein	ERBIN, LAP2	Q96RT1	Generic binding protein	0.00087231	50	44	1	3	11	3	0	0	0	3	0	0	0	1	0	0
RIPK1	8737	receptor (TNFRSF)-interacting serine-threonine kinase 1	RIP	Q13546	Protein kinase	0.00084634	94	44	11	36	52	6	0	46	16	89	5	1	2	2	0	1
PIAS1	8554	protein inhibitor of activated STAT, 1	GBP, GU/RH-II, ZMIZ3	O75925	Generic enzyme	0.00037029	74	44	4	18	48	0	0	10	0	12	0	0	2	1	1	0
PSMC1	5700	proteasome (prosome, macropain) 26S subunit, ATPase, 1	S4, p56	P62191	Generic binding protein	0.00033446	110	44	2	73	54	0	0	14	71	86	0	0	0	1	0	1
NFKBIB	4793	nuclear factor of kappa light polypeptide gene enhancer in B-cells inhibitor, beta	IKBB, TRIP9	Q15653	Generic binding protein	0.00179007	66	43	28	23	37	7	0	5	0	35	22	2	0	1	2	1
WAS	7454	Wiskott-Aldrich syndrome (eczema-thrombocytopenia)	WASP	P42768	Generic binding protein	0.00099569	71	43	1	18	38	0	0	7	0	7	0	1	0	0	0	0
RIPK2	8767	receptor-interacting serine-threonine kinase 2	RICK, RIP2, CARDIAK, CARD3	O43353	Protein kinase	0.00078182	82	43	3	16	38	20	0	19	6	45	1	0	2	0	0	0
RPL4	6124	ribosomal protein L4		P36578	Generic protein	0.00062171	58	43	1	12	18	0	0	1	14	16	0	0	0	1	0	0
PSMA4	5685	proteasome (prosome, macropain) subunit, alpha type, 4	HC9, HsT17706	P25789	Generic protease	0.00036636	117	43	1	76	68	0	0	6	71	77	0	0	0	0	0	1
PSMD14	10213	proteasome (prosome, macropain) 26S subunit, non-ATPase, 14	POH1, pad1, Rpn11	O00487	Generic binding protein	0.00036188	113	43	1	74	60	0	0	15	71	86	0	0	0	0	0	1
GNAI2	2771	guanine nucleotide binding protein (G protein), alpha inhibiting activity polypeptide 2	GIP	P04899	G-alpha	0.00370615	85	42	5	29	51	0	0	4	0	4	3	1	0	0	1	0
NME2	4831	non-metastatic cells 2, protein (NM23B) expressed in	NM23-H2	P22392	Generic protein	0.0024205	121	42	1	23	66	0	0	1	2	3	0	0	0	1	0	0
TGFBR2	7048	transforming growth factor, beta receptor II (70/80kDa)		P37173	Receptor with enzyme activity	0.00203759	128	42	10	58	63	0	0	39	5	65	5	1	1	1	1	1
FAS	355	Fas (TNF receptor superfamily, member 6)	CD95, APO-1	Q5T9P1	Generic receptor	0.00093686	146	42	4	73	57	7	0	32	7	46	3	0	0	0	1	0
PDPK1	5170	3-phosphoinositide dependent protein kinase-1	PDK1	O15530	Protein kinase	0.00093423	111	42	30	30	56	16	0	34	19	69	17	1	6	1	4	1
IRF3	3661	interferon regulatory factor 3		Q14653	Transcription factor	0.00088358	108	42	3	52	59	11	0	1	8	20	0	1	0	0	1	1
NEDD8	4738	neural precursor cell expressed, developmentally down-regulated 8	Nedd-8	Q15843	Generic binding protein	0.00074958	54	42	1	3	16	0	0	0	0	0	0	0	1	0	0	0
SHB	6461	Src homology 2 domain containing adaptor protein B		Q15464	Generic binding protein	0.00062934	68	42	5	23	11	0	0	12	0	12	1	0	3	1	0	0
RIPK3	11035	receptor-interacting serine-threonine kinase 3	RIP3	Q9Y572	Protein kinase	0.00044911	44	42	1	0	18	2	0	0	0	5	0	0	0	1	0	0
PSMB1	5689	proteasome (prosome, macropain) subunit, beta type, 1	PMSB1, HC5	P20618	Generic protease	0.00028568	113	42	1	74	64	0	0	10	71	81	0	0	0	0	0	1
HDAC3	8841	histone deacetylase 3	RPD3, HD3, RPD3-2	O15379	Generic enzyme	0.00104457	114	41	1	28	94	3	0	16	0	19	0	0	0	0	1	0
KHDRBS1	10657	KH domain containing, RNA binding, signal transduction associated 1	Sam68, p62, FLJ34027	Q07666	Generic binding protein	0.00104158	61	41	1	12	32	0	0	0	0	1	0	0	0	1	0	0
KDR	3791	kinase insert domain receptor (a type III receptor tyrosine kinase)	FLK1, VEGFR, VEGFR2, CD309	P35968	Receptor with enzyme activity	0.00101176	132	41	7	54	82	0	0	48	2	50	3	1	1	1	1	0
KAT2B	8850	K(lysine) acetyltransferase 2B	P/CAF, GCN5, GCN5L	Q92831	Generic enzyme	0.00091541	102	41	2	12	81	0	0	0	0	0	0	0	1	1	0	0
BCAR1	9564	breast cancer anti-estrogen resistance 1	P130Cas, Crkas, CAS, CASS1	P56945	Generic binding protein	0.00084702	94	41	9	44	26	0	0	36	6	43	1	1	4	2	1	0
CRKL	1399	v-crk sarcoma virus CT10 oncogene homolog (avian)-like		P46109	Generic binding protein	0.00080693	72	41	13	33	25	0	0	29	0	34	2	3	3	4	1	0
NCK2	8440	NCK adaptor protein 2	NCKbeta	O43639	Generic binding protein	0.00075533	54	41	4	14	15	0	0	8	0	11	0	1	1	1	1	0
IRF7	3665	interferon regulatory factor 7		Q92985	Transcription factor	0.00075478	86	41	2	26	60	10	0	5	0	15	0	1	0	0	1	0
PPP2R2B	5521	protein phosphatase 2 (formerly 2A), regulatory subunit B, beta isoform	PR55-BETA, PR52B	Q00005	Generic binding protein	0.0007496	49	41	1	7	21	0	0	0	0	0	0	0	0	0	1	0
HCK	3055	hemopoietic cell kinase	JTK9	Q9H5Y5	Protein kinase	0.00045864	56	41	6	0	22	0	0	12	2	16	0	1	1	3	1	0
SLC25A6	293	solute carrier family 25 (mitochondrial carrier; adenine nucleotide translocator), member 6	ANT3Y, MGC17525	P12236	Transporter	0.00029823	54	41	1	0	28	0	0	1	2	3	0	0	0	1	0	0
PSMB3	5691	proteasome (prosome, macropain) subunit, beta type, 3	HC10-II, MGC4147	P49720	Generic protease	0.00014459	115	41	1	74	69	0	0	12	71	83	0	0	0	0	0	1
KAT5	10524	K(lysine) acetyltransferase 5	TIP60, PLIP, cPLA2, HTATIP1, ESA1	Q92993	Generic enzyme	0.00151595	106	40	2	57	51	0	0	0	0	0	0	0	1	1	0	0
DDX5	1655	DEAD (Asp-Glu-Ala-Asp) box polypeptide 5	p68	P17844	Generic enzyme	0.00057084	61	40	1	1	30	0	0	0	0	0	0	0	0	1	0	0
MAP3K5	4217	mitogen-activated protein kinase kinase kinase 5	MAPKKK5, ASK1	Q99683	Protein kinase	0.00056024	87	40	9	37	50	0	0	33	0	33	3	0	2	1	3	0
TRADD	8717	TNFRSF1A-associated via death domain	Hs.89862	Q15628	Generic binding protein	0.00040437	74	40	10	30	24	4	0	41	8	62	6	1	2	1	0	0
NCOA1	8648	nuclear receptor coactivator 1	SRC1, F-SRC-1, NCoA-1, KAT13A, RIP160, bHLHe74	Q6GVI5	Generic binding protein	0.00016935	83	40	2	0	67	0	0	5	0	7	0	0	0	2	0	0
EWSR1	2130	Ewing sarcoma breakpoint region 1	EWS	Q01844	Transcription factor	0.00239913	66	39	1	19	18	0	0	2	0	2	0	0	0	1	0	0
TBK1	29110	TANK-binding kinase 1	NAK	Q9UHD2	Protein kinase	0.00176364	70	39	4	14	47	10	0	1	9	34	0	1	0	1	1	1
CCND1	595	cyclin D1	U21B31	P24385	Generic binding protein	0.00159453	363	39	6	282	96	0	0	16	2	22	3	1	0	1	1	0
ACTN4	81	actinin, alpha 4		O43707	Generic binding protein	0.00148957	64	39	2	8	29	0	0	0	0	0	0	0	0	1	1	0
DNM2	1785	dynamin 2	DYNII, DYN2, CMTDIB, CMTDI1, DI-CMTB	P50570	Generic protein	0.00099577	69	39	2	25	19	0	0	6	0	6	0	0	1	1	0	0
IRS2	8660	insulin receptor substrate 2		Q9Y4H2	Generic binding protein	0.00055944	96	39	20	46	49	0	0	23	0	23	6	2	2	6	3	1
CDC37	11140	cell division cycle 37 homolog (S. cerevisiae)	P50CDC37	Q16543	Generic binding protein	0.00055743	50	39	1	14	17	5	0	0	0	16	0	0	0	1	0	0
XIAP	331	X-linked inhibitor of apoptosis	hILP	P98170	Generic binding protein	0.0005285	99	39	7	50	56	7	0	13	9	29	5	0	2	0	0	0
FHL2	2274	four and a half LIM domains 2	SLIM3, DRAL	Q14192	Generic binding protein	0.00200101	86	38	1	26	66	0	0	3	0	5	0	0	0	1	0	0
PIK3R2	5296	phosphoinositide-3-kinase, regulatory subunit 2 (beta)	P85B, p85	O00459	Generic binding protein	0.00155957	136	38	44	109	12	0	0	0	0	15	27	5	0	6	5	1
PLEC1	5339	plectin 1, intermediate filament binding protein 500kDa	PCN, PLTN	Q6S381	Generic binding protein	0.00118491	48	38	1	3	12	0	0	0	1	4	0	0	0	1	0	0
SOCS1	8651	suppressor of cytokine signaling 1	SOCS-1, SSI-1, JAB, TIP3, Cish1	O15524	Generic binding protein	0.00118307	106	38	14	39	52	2	0	32	0	37	6	1	3	4	0	0
VCP	7415	valosin-containing protein	IBMPFD, p97	P55072	Generic enzyme	0.00114891	72	38	1	6	45	0	0	0	0	0	0	0	0	1	0	0
MAP2K1	5604	mitogen-activated protein kinase kinase 1	MEK1, MAPKK1	Q02750	Protein kinase	0.00095343	135	38	45	79	37	3	0	18	5	39	25	5	2	6	7	0
SKP1	6500	S-phase kinase-associated protein 1	EMC19, OCP2, TCEB1L, MGC34403, OCP-II, p19A	P63208	Generic enzyme	0.00073002	109	38	6	56	44	0	0	3	49	69	1	2	0	2	0	1
CD44	960	CD44 molecule (Indian blood group)	IN, MC56, Pgp1, CD44R, HCELL, CSPG8	Q9H5A5	Generic receptor	0.00053397	100	38	2	0	82	0	0	6	0	7	2	0	0	0	0	0
RPLP0	6175	ribosomal protein, large, P0	PRLP0, P0, L10E, RPP0	P05388	Generic protein	0.00039446	52	38	1	12	19	0	0	1	14	15	0	0	0	1	0	0
TSC2	7249	tuberous sclerosis 2	tuberin, LAM	P49815	Regulators (GDI, GAP, GEF etc.)	0.00030494	69	38	5	18	49	0	0	11	0	11	2	1	0	0	1	1
DOK1	1796	docking protein 1, 62kDa (downstream of tyrosine kinase 1)	p62dok	Q99704	Generic binding protein	0.00029363	69	38	6	19	29	0	0	25	0	39	0	0	2	3	0	1
TNF	7124	tumor necrosis factor (TNF superfamily, member 2)	TNFSF2, DIF, TNF-alpha	P01375	Receptor ligand	0.00313391	454	37	15	335	91	4	0	67	7	82	8	3	2	1	1	0
MMP9	4318	matrix metallopeptidase 9 (gelatinase B, 92kDa gelatinase, 92kDa type IV collagenase)		P14780	Metalloprotease	0.00218669	269	37	4	165	118	0	0	13	0	13	3	0	1	0	0	0
CFL1	1072	cofilin 1 (non-muscle)		P23528	Generic binding protein	0.00189062	54	37	1	5	21	0	0	0	0	0	1	0	0	0	0	0
RXRA	6256	retinoid X receptor, alpha	NR2B1	P19793	Transcription factor	0.00147952	193	37	1	19	175	0	0	5	0	5	0	1	0	0	0	0
ACVR1	90	activin A receptor, type I	SKR1, ALK2, ACVR1A	Q04771	Generic receptor	0.0012978	69	37	3	35	18	0	0	0	0	0	0	1	0	0	2	0
NKD1	85407	naked cuticle homolog 1 (Drosophila)		Q969G9	Generic binding protein	0.00068521	40	37	3	2	9	0	0	2	0	2	0	1	0	1	1	0
FBL	2091	fibrillarin	RNU3IP1, FLRN, FIB	P22087	Generic enzyme	0.0004917	43	37	1	3	7	0	0	0	0	1	0	0	0	1	0	0
MYD88	4615	myeloid differentiation primary response gene (88)		Q99836	Generic binding protein	0.00038093	73	37	7	42	33	9	0	15	7	31	3	1	1	1	1	0
PRKAB1	5564	protein kinase, AMP-activated, beta 1 non-catalytic subunit		Q9Y478	Generic binding protein	0.00023884	42	37	3	7	24	0	0	1	0	1	1	2	0	0	0	0
PSMB4	5692	proteasome (prosome, macropain) subunit, beta type, 4	HN3, PROS26	P28070	Generic protease	0.00012908	112	37	1	76	66	0	0	13	71	84	0	0	0	0	0	1
PSMB6	5694	proteasome (prosome, macropain) subunit, beta type, 6	Y, DELTA	P28072	Generic protease	9.646e-05	108	37	1	74	65	0	0	14	71	85	0	0	0	0	0	1
SRF	6722	serum response factor (c-fos serum response element-binding transcription factor)	MCM1	P11831	Transcription factor	0.0100909	187	36	6	24	153	0	0	6	0	6	3	0	1	0	2	0
DLG1	1739	discs, large homolog 1 (Drosophila)	SAP97, SAP-97, hdlg, DLGH1, dJ1061C18.1.1	Q12959	Generic binding protein	0.00285637	72	36	1	1	59	0	0	0	2	3	0	0	0	1	0	0
TLN1	7094	talin 1	ILWEQ	Q9Y490	Generic binding protein	0.00271326	83	36	1	36	30	0	0	12	9	21	0	0	1	0	0	0
SMAD7	4092	SMAD family member 7		O15105	Generic binding protein	0.00167385	157	36	8	87	81	0	0	30	0	46	2	1	2	1	1	1
CCR5	1234	chemokine (C-C motif) receptor 5	CKR-5, CC-CKR-5, CKR5, CD195	O14708	GPCR	0.00134216	85	36	3	0	64	0	0	8	0	8	0	1	1	0	1	0
PARP1	142	poly (ADP-ribose) polymerase 1	PARP	P09874	Generic enzyme	0.00131603	103	36	3	28	67	2	0	0	0	2	1	0	1	0	1	0
CDKN1B	1027	cyclin-dependent kinase inhibitor 1B (p27, Kip1)	KIP1, P27KIP1	P46527	Generic binding protein	0.00112685	181	36	3	93	98	0	0	15	0	15	0	1	1	0	1	0
ITGB3	3690	integrin, beta 3 (platelet glycoprotein IIIa, antigen CD61)	CD61, GPIIIa	P05106	Generic receptor	0.00074821	153	36	3	59	103	0	0	50	16	66	1	0	1	0	1	0
IPO5	3843	importin 5	IMB3, MGC2068	O00410	Transporter	0.00045163	44	36	1	5	3	0	0	1	1	2	1	0	0	0	0	0
SPI1	6688	hypothetical protein FLJ30058	PU.1, SPI-A, OF, SFPI1, SPI-1	P17947	Transcription factor	0.00603587	229	35	3	81	170	3	0	4	0	7	0	0	1	1	1	0
CDKN1A	1026	cyclin-dependent kinase inhibitor 1A (p21, Cip1)	P21, CIP1, WAF1, SDI1, CAP20, p21CIP1, p21Cip1/Waf1	P38936	Generic binding protein	0.00131636	260	35	5	104	178	0	0	10	1	12	2	1	0	1	1	0
LRP1	4035	low density lipoprotein-related protein 1 (alpha-2-macroglobulin receptor)	LRP, CD91	Q07954	Generic receptor	0.00130491	76	35	2	20	49	0	0	7	0	8	0	0	1	1	0	0
AP2B1	163	adaptor-related protein complex 2, beta 1 subunit		P63010	Transporter	0.00094487	56	35	2	4	26	0	0	1	3	4	1	0	0	1	0	0
MSN	4478	moesin		P26038	Generic binding protein	0.00092147	59	35	1	18	17	0	0	1	0	1	1	0	0	0	0	0
BRAF	673	v-raf murine sarcoma viral oncogene homolog B1	BRAF1	P15056	Protein kinase	0.00044659	69	35	10	20	36	0	0	6	5	11	0	3	0	1	6	0
JAK3	3718	Janus kinase 3	L-JAK, JAKL, LJAK, JAK3_HUMAN, JAK-3	P52333	Protein kinase	0.00040349	111	35	14	42	57	0	0	52	0	52	6	1	0	4	3	0
RPL8	6132	ribosomal protein L8		P62917	Generic protein	0.00031581	46	35	1	12	18	0	0	1	14	16	0	0	0	1	0	0
POLR1A	25885	polymerase (RNA) I polypeptide A, 194kDa	DKFZP586M0122, FLJ21915, RPO1-4, RPA1	O95602	Generic enzyme	0.00025602	40	35	1	8	8	0	0	0	6	7	0	0	0	1	0	0
PSMD12	5718	proteasome (prosome, macropain) 26S subunit, non-ATPase, 12	p55, Rpn5	O00232	Generic binding protein	0.0001988	107	35	2	74	50	0	0	15	71	87	0	0	0	1	0	1
HGS	9146	hepatocyte growth factor-regulated tyrosine kinase substrate	Hrs, ZFYVE8, Vps27	O14964	Generic binding protein	0.00171498	55	34	2	15	17	0	0	6	10	17	0	0	1	1	0	0
IRF2	3660	interferon regulatory factor 2		P14316	Transcription factor	0.00165869	96	34	1	21	77	5	0	0	0	5	1	0	0	0	0	0
NOTCH1	4851	Notch homolog 1, translocation-associated (Drosophila)		P46531	Generic receptor	0.00143362	118	34	1	38	76	0	0	12	2	17	1	0	0	0	0	0
MET	4233	met proto-oncogene (hepatocyte growth factor receptor)	HGFR, RCCP2	P08581	Receptor with enzyme activity	0.00131282	118	34	5	43	70	0	0	43	0	44	2	0	2	1	0	0
SMARCC1	6599	SWI/SNF related, matrix associated, actin dependent regulator of chromatin, subfamily c, member 1	BAF155, SRG3, Rsc8, CRACC1	Q92922	Generic enzyme	0.00081218	68	34	2	16	43	0	0	0	0	1	0	0	0	1	1	0
BCL2L1	598	BCL2-like 1	BCLX, BCL2L, Bcl-X, bcl-xL, bcl-xS	Q07817	Generic binding protein	0.00045625	163	34	9	93	73	4	0	12	5	21	8	0	0	1	0	0
PSMD10	5716	proteasome (prosome, macropain) 26S subunit, non-ATPase, 10	p28	O75832	Generic binding protein	0.0003046	112	34	1	80	54	0	0	15	71	86	0	0	0	0	0	1
PTPRJ	5795	protein tyrosine phosphatase, receptor type, J	DEP1, HPTPeta, CD148	Q12913	Generic receptor	0.00029698	39	34	3	2	12	0	0	5	0	5	1	0	2	0	0	0
ITGB2	3689	integrin, beta 2 (complement component 3 receptor 3 and 4 subunit)	LFA-1, MAC-1	P05107	Generic receptor	0.00189937	86	33	4	23	62	0	0	34	8	42	1	0	0	0	2	1
JUP	3728	junction plakoglobin	DP3, PDGB, PKGB, DPIII	P14923	Generic binding protein	0.0011093	59	33	3	14	31	0	0	0	0	2	1	0	0	2	0	0
RPS13	6207	ribosomal protein S13		P62277	Generic protein	0.00074593	55	33	1	18	11	0	0	5	20	27	0	0	0	1	0	0
SFPQ	6421	splicing factor proline/glutamine-rich (polypyrimidine tract binding protein associated)	PSF	P23246	Generic binding protein	0.00069059	59	33	1	1	37	0	0	0	0	0	0	0	0	1	0	0
IL8	3576	interleukin 8	SCYB8, LUCT, LECT, MDNCF, TSG-1, CXCL8, IL-8, NAP-1, 3-10C, MONAP, AMCF-I, LYNAP, NAF, b-ENAP, GCP-1, K60	Q9UCR9	Receptor ligand	0.00039068	66	33	10	0	48	1	0	9	0	10	6	2	0	0	2	0
BIRC3	330	baculoviral IAP repeat-containing 3	cIAP2, hiap-1, MIHC, RNF49, MALT2, c-IAP2	Q13489	Generic binding protein	0.00038035	85	33	3	36	35	3	0	28	0	33	2	0	1	0	0	0
CFLAR	8837	CASP8 and FADD-like apoptosis regulator	CASH, Casper, CLARP, FLAME, FLIP, I-FLICE, MRIT, c-FLIP	Q9UEW1	Generic binding protein	0.00036003	64	33	4	0	41	2	0	14	3	23	2	0	1	0	1	0
PPP6C	5537	protein phosphatase 6, catalytic subunit		O00743	Protein phosphatase	0.00034564	36	33	5	0	5	0	0	0	0	1	0	0	0	2	3	0
CASP7	840	caspase 7, apoptosis-related cysteine peptidase	MCH3, CMH-1, ICE-LAP3	P55210	Generic protease	0.00032717	95	33	6	10	73	5	0	11	9	26	3	0	1	1	1	0
DAXX	1616	death-domain associated protein	DAP6	Q9UER7	Generic binding protein	0.00030181	66	33	4	10	40	1	0	22	0	24	1	0	0	2	1	0
FADD	8772	Fas (TNFRSF6)-associated via death domain	MORT1, GIG3	Q13158	Generic binding protein	0.00022	62	33	8	26	22	6	0	43	13	70	3	1	2	1	1	0
GAB1	2549	GRB2-associated binding protein 1		Q13480	Generic binding protein	0.00021681	72	33	15	18	27	0	0	42	9	60	4	1	5	3	2	0
GRB7	2886	growth factor receptor-bound protein 7		Q14451	Generic binding protein	0.00021255	46	33	2	7	18	0	0	8	2	13	0	0	1	1	0	0
BIRC2	329	baculoviral IAP repeat-containing 2	cIAP1, hiap-2, MIHB, RNF48, c-IAP1	Q13490	Generic binding protein	0.00014693	54	33	6	29	30	1	0	14	0	23	4	0	1	1	0	0
HDAC1	3065	histone deacetylase 1	HD1, GON-10	Q13547	Generic enzyme	0.00431511	211	32	6	70	144	0	0	40	0	51	1	0	0	4	1	0
TGFB1	7040	transforming growth factor, beta 1	CED, TGFbeta	P01137	Receptor ligand	0.00147793	433	32	11	384	66	0	0	13	6	26	6	1	1	1	1	1
HIF1A	3091	hypoxia inducible factor 1, alpha subunit (basic helix-loop-helix transcription factor)	MOP1, HIF-1alpha, PASD8, HIF1, bHLHe78	Q16665	Transcription factor	0.00103115	270	32	3	107	198	0	0	49	0	49	1	0	1	0	1	0
LMNA	4000	lamin A/C	HGPS	P02545	Generic binding protein	0.00098511	56	32	3	12	29	1	0	0	0	1	1	0	1	0	1	0
TNFRSF1B	7133	tumor necrosis factor receptor superfamily, member 1B	TNFBR, TNFR80, TNF-R75, TNF-R-II, p75, CD120b	P20333	Generic receptor	0.00092295	85	32	5	38	35	2	0	12	0	22	3	1	0	1	0	0
CSF1	1435	colony stimulating factor 1 (macrophage)	M-CSF, MCSF	P09603	Receptor ligand	0.00083915	142	32	1	90	28	0	0	9	0	9	0	0	1	0	0	0
NEDD4	4734	neural precursor cell expressed, developmentally down-regulated 4	KIAA0093, MGC176705, NEDD4-1, RPF1	P46934	Generic enzyme	0.00033509	52	32	1	8	29	0	0	5	0	5	0	0	1	0	0	0
RPL23	9349	ribosomal protein L23	rpL17	P62829	Generic protein	0.00027608	44	32	1	12	28	0	0	1	14	15	0	0	1	0	0	0
ARHGDIA	396	Rho GDP dissociation inhibitor (GDI) alpha	RHOGDI	P52565	Regulators (GDI, GAP, GEF etc.)	0.00026427	50	32	1	16	26	0	0	6	5	11	1	0	0	0	0	0
POLR1C	9533	polymerase (RNA) I polypeptide C, 30kDa	RPA40, RPA39, RPA5, RPAC1	O15160	Generic enzyme	0.00024909	39	32	1	8	10	0	0	0	6	7	0	0	0	1	0	0
UCHL5	51377	ubiquitin carboxyl-terminal hydrolase L5	UCH37, CGI-70, INO80R	Q9Y5K5	Generic protease	0.00014888	43	32	1	2	41	0	0	0	0	0	0	0	0	1	0	0
PRKAR2A	5576	protein kinase, cAMP-dependent, regulatory, type II, alpha		P13861	Generic binding protein	0.00350611	109	31	5	68	22	0	0	0	0	2	2	1	0	1	1	0
ANXA2	302	annexin A2	LIP2	P07355	Generic binding protein	0.00156578	77	31	1	35	30	0	0	0	0	0	0	0	0	1	0	0
EIF3I	8668	eukaryotic translation initiation factor 3, subunit I	TRIP-1, eIF3-beta, eIF3-p36, eIF3i	Q13347	Generic protein	0.00116793	55	31	1	24	10	0	0	4	10	16	0	0	0	1	0	0
TYK2	7297	tyrosine kinase 2	JTK1	P29597	Protein kinase	0.00096691	124	31	15	33	47	5	0	79	0	84	8	0	0	6	1	0
SMARCB1	6598	SWI/SNF related, matrix associated, actin dependent regulator of chromatin, subfamily b, member 1	BAF47, Ini1, Snr1, hSNFS, Sfh1p, RDT	Q12824	Generic enzyme	0.00092812	60	31	2	18	37	0	0	0	0	1	0	0	0	1	1	0
MAP3K7IP2	23118	mitogen-activated protein kinase kinase kinase 7 interacting protein 2	TAB2, KIAA0733	Q9NYJ8	Generic binding protein	0.00063427	53	31	6	22	20	4	0	16	14	39	2	1	0	2	0	1
RPS11	6205	ribosomal protein S11		P62280	Generic protein	0.00057642	51	31	1	19	14	0	0	5	20	26	0	0	0	1	0	0
CDK5	1020	cyclin-dependent kinase 5	PSSALRE	Q00535	Protein kinase	0.00051999	66	31	1	22	45	0	0	4	1	5	0	0	0	1	0	0
CD40	958	CD40 molecule, TNF receptor superfamily member 5	p50, Bp50	P25942	Generic receptor	0.0004261	156	31	4	115	38	0	0	0	0	0	1	1	0	1	0	1
RPS6KB1	6198	ribosomal protein S6 kinase, 70kDa, polypeptide 1	S6K1, p70(S6K)-alpha, PS6K	P23443	Protein kinase	0.00041199	80	31	24	23	35	0	0	36	2	38	7	3	7	4	2	1
CASP1	834	caspase 1, apoptosis-related cysteine peptidase (interleukin 1, beta, convertase)	ICE	P29466	Generic protease	0.00039335	105	31	1	47	52	7	0	2	0	9	0	0	1	0	0	0
RPL5	6125	ribosomal protein L5		P46777	Generic protein	0.000393	41	31	1	12	21	0	0	1	14	15	0	0	1	0	0	0
ITCH	83737	itchy E3 ubiquitin protein ligase homolog (mouse)	AIP4	Q96J02	Generic enzyme	0.00024168	54	31	3	4	36	0	0	1	0	1	0	0	1	2	0	0
TEC	7006	tec protein tyrosine kinase	PSCTK4	P42680	Protein kinase	0.00024031	51	31	2	10	25	0	0	9	0	9	0	0	0	2	0	0
BID	637	BH3 interacting domain death agonist		P55957	Generic binding protein	0.0001536	62	31	6	13	33	2	0	25	8	35	3	0	2	1	0	0
PSEN1	5663	presenilin 1	FAD, S182, PS1	P49768	Generic protease	0.00285589	97	30	1	30	78	0	0	4	0	4	0	1	0	0	0	0
RARA	5914	retinoic acid receptor, alpha	RAR, NR1B1	P10276	Generic protein	0.0022973	124	30	1	10	110	0	0	0	0	0	0	0	0	1	0	0
MAPK13	5603	mitogen-activated protein kinase 13	SAPK4, p38delta	O15264	Protein kinase	0.00150213	101	30	19	62	28	0	0	1	0	1	10	2	0	0	7	0
PLSCR1	5359	phospholipid scramblase 1	MMTRA1B	O15162	Transporter	0.00127273	50	30	1	14	13	1	0	0	0	4	0	0	0	1	0	0
RAP1B	5908	RAP1B, member of RAS oncogene family	K-REV, RAL1B, DKFZp586H0723	P61224	RAS superfamily	0.00080597	54	30	3	14	12	0	0	8	0	8	0	1	1	0	1	0
TSC1	7248	tuberous sclerosis 1	KIAA0243, LAM, hamartin	Q92574	Generic binding protein	0.00078475	55	30	4	11	35	0	0	9	2	11	1	1	0	0	1	1
PLCG2	5336	phospholipase C, gamma 2 (phosphatidylinositol-specific)		P16885	Generic phospholipase	0.00060355	53	30	9	25	21	0	0	7	0	7	1	2	0	1	5	0
CXCR4	7852	chemokine (C-X-C motif) receptor 4	LESTR, NPY3R, HM89, NPYY3R, D2S201E, fusin, HSY3RR, NPYR, CD184	P61073	GPCR	0.00054985	169	30	3	94	73	0	0	8	0	8	0	1	0	1	1	0
SH3KBP1	30011	SH3-domain kinase binding protein 1	CIN85	Q96B97	Generic binding protein	0.00051024	50	30	2	23	17	0	0	9	10	22	0	0	1	1	0	0
COPS5	10987	COP9 constitutive photomorphogenic homolog subunit 5 (Arabidopsis)	JAB1, SGN5, MOV-34, CSN5	Q92905	Generic enzyme	0.00047849	53	30	2	11	32	0	0	4	0	5	0	0	0	1	1	0
PRMT1	3276	protein arginine methyltransferase 1	HCP1, ANM1	Q9NZ06	Generic enzyme	0.00046674	45	30	1	0	30	0	0	0	0	1	1	0	0	0	0	0
CASP9	842	caspase 9, apoptosis-related cysteine peptidase	MCH6, ICE-LAP6, APAF-3	P55211	Generic protease	0.00041542	70	30	8	23	48	9	0	11	7	29	4	1	0	1	2	0
PARD3	56288	par-3 partitioning defective 3 homolog (C. elegans)	PAR3, PARD3A, Bazooka, Baz, ASIP	Q9BY58	Generic binding protein	0.00027332	41	30	2	0	19	0	0	0	0	0	0	1	0	1	0	0
TP73	7161	tumor protein p73	P73	Q8TDY6	Transcription factor	0.00024661	99	30	2	0	90	0	0	0	0	3	0	0	0	2	0	0
PPP2R2D	55844	protein phosphatase 2, regulatory subunit B, delta isoform	MDS026	Q66LE6	Generic binding protein	0.00022005	34	30	1	4	7	0	0	0	0	0	0	0	0	0	1	0
EIF3B	8662	eukaryotic translation initiation factor 3, subunit B	PRT1, eIF3b	P55884	Generic protein	0.00014849	32	30	1	8	9	0	0	4	10	14	0	0	0	1	0	0
ILK	3611	integrin-linked kinase		Q13418	Protein kinase	0.0022329	112	29	5	54	62	0	0	5	0	5	3	0	1	0	1	0
CCL5	6352	chemokine (C-C motif) ligand 5	RANTES, SISd, TCP228, MGC17164	P13501	Receptor ligand	0.00185014	129	29	3	81	51	1	0	4	2	7	0	2	0	0	1	0
SOCS3	9021	suppressor of cytokine signaling 3	SSI-3, CIS3, SOCS-3, Cish3	O14543	Generic binding protein	0.00135763	155	29	23	98	57	1	0	39	0	42	11	2	4	4	2	0
STAT6	6778	signal transducer and activator of transcription 6, interleukin-4 induced	D12S1644, IL-4-STAT	P42226	Transcription factor	0.00131947	125	29	11	37	82	0	0	52	0	52	3	0	2	2	4	0
EIF2AK2	5610	eukaryotic translation initiation factor 2-alpha kinase 2	PKR, EIF2AK1	P19525	Protein kinase	0.00092791	79	29	2	47	29	5	0	1	2	8	2	0	0	0	0	0
RPS6	6194	ribosomal protein S6		P62753	Generic protein	0.00077451	57	29	3	29	19	0	0	11	20	31	1	1	0	0	0	1
PTPN12	5782	protein tyrosine phosphatase, non-receptor type 12	PTPG1, PTP-PEST	Q05209	Protein phosphatase	0.00065575	40	29	2	8	17	0	0	0	0	1	0	0	0	1	1	0
NEDD4L	23327	neural precursor cell expressed, developmentally down-regulated 4-like	KIAA0439, RSP5, NEDD4-2	Q9H2W4	Generic enzyme	0.00054036	57	29	2	0	30	0	0	8	0	8	0	0	1	1	0	0
ARHGEF7	8874	Rho guanine nucleotide exchange factor (GEF) 7	KIAA0142, PIXB, DKFZp761K1021, Nbla10314, DKFZp686C12170, BETA-PIX, COOL1, P85SPR, P85, P85COOL1, P50BP, PAK3, P50	Q8N3M1	Regulators (GDI, GAP, GEF etc.)	0.00048692	46	29	1	0	21	0	0	4	0	4	0	0	0	1	0	0
CTNND1	1500	catenin (cadherin-associated protein), delta 1	KIAA0384, p120, p120cas, p120ctn	Q6RBX8	Generic binding protein	0.00042906	39	29	3	0	26	0	0	1	0	2	1	0	1	1	0	0
DAB2	1601	disabled homolog 2, mitogen-responsive phosphoprotein (Drosophila)	DOC-2	P98082	Generic binding protein	0.00039499	66	29	5	14	44	0	0	2	0	11	2	0	0	3	0	0
RET	5979	ret proto-oncogene	PTC, CDHF12, RET51	P07949	Receptor with enzyme activity	0.00035821	55	29	1	25	33	0	0	0	0	0	0	0	0	0	1	0
SKIL	6498	SKI-like oncogene	SNO, SnoN, SnoA	P12757	Generic binding protein	0.00034225	62	29	4	10	40	0	0	4	0	15	1	0	1	1	1	0
CTTN	2017	cortactin		Q14247	Generic binding protein	0.00029669	54	29	3	0	42	0	0	4	0	4	1	0	1	1	0	0
BAD	572	BCL2-associated agonist of cell death	BCL2L8, BBC2	Q92934	Generic binding protein	0.00025806	61	29	13	23	33	2	0	12	10	25	2	3	2	6	0	0
BCAR3	8412	breast cancer anti-estrogen resistance 3	NSP2, SH2D3B	O75815	Generic binding protein	0.00019296	37	29	1	3	13	0	0	0	0	0	0	0	0	1	0	0
ETS1	2113	v-ets erythroblastosis virus E26 oncogene homolog 1 (avian)	FLJ10768, ETS-1	P14921	Transcription factor	0.00500676	258	28	8	70	208	0	0	15	0	17	2	0	1	3	2	0
PIK3CA	5290	phosphoinositide-3-kinase, catalytic, alpha polypeptide		P42336	Lipid kinase	0.00412181	215	28	44	134	28	3	0	98	7	116	26	5	1	2	9	1
BMPR2	659	bone morphogenetic protein receptor, type II (serine/threonine kinase)	BRK-3, T-ALK, BMPR3, BMPR-II	Q13873	Receptor with enzyme activity	0.002633	75	28	2	35	28	0	0	23	0	23	0	1	0	0	1	0
IL6ST	3572	interleukin 6 signal transducer (gp130, oncostatin M receptor)	GP130, CD130	P40189	Generic receptor	0.00097383	99	28	6	53	54	0	0	38	0	39	3	0	1	1	1	0
STAT5B	6777	signal transducer and activator of transcription 5B		P51692	Transcription factor	0.00081047	126	28	25	24	100	0	0	4	0	9	10	2	1	9	3	0
CD247	919	CD247 molecule	CD3H, CD3Q	P20963	Generic binding protein	0.00074525	97	28	2	46	37	0	0	47	0	47	1	0	0	0	0	1
ARF6	382	ADP-ribosylation factor 6		P62330	RAS superfamily	0.00070363	64	28	1	17	26	0	0	16	0	16	0	0	0	0	1	0
FASN	2194	fatty acid synthase	FAS, SDR27X1	Q96IT0	Generic enzyme	0.00055648	62	28	2	14	25	0	0	0	0	0	1	1	0	0	0	0
MAP3K7IP1	10454	mitogen-activated protein kinase kinase kinase 7 interacting protein 1	TAB1	Q15750	Generic binding protein	0.00051666	49	28	10	24	16	2	0	19	10	35	4	1	0	2	2	1
SMARCC2	6601	SWI/SNF related, matrix associated, actin dependent regulator of chromatin, subfamily c, member 2	BAF170, Rsc8, CRACC2	Q8TAQ2	Generic enzyme	0.0004852	43	28	2	0	29	0	0	0	0	0	0	0	0	1	1	0
PIAS4	51588	protein inhibitor of activated STAT, 4	Piasg, PIASY, FLJ12419, ZMIZ6	Q8N2W9	Generic enzyme	0.00048112	79	28	4	12	54	0	0	8	0	12	0	0	2	1	1	0
TNFAIP3	7128	tumor necrosis factor, alpha-induced protein 3	A20, OTUD7C	P21580	Generic binding protein	0.00032655	334	28	4	294	40	0	0	12	0	19	0	0	2	1	1	0
GZMB	3002	granzyme B (granzyme 2, cytotoxic T-lymphocyte-associated serine esterase 1)	CCPI, CGL-1, CSP-B, CGL1, CTSGL1, HLP, SECT	P10144	Generic protease	0.00028007	84	28	1	13	57	0	0	16	2	18	0	0	1	0	0	0
PYGL	5836	phosphorylase, glycogen, liver		P06737	Generic enzyme	0.00025878	42	28	1	7	6	0	0	0	8	8	0	1	0	0	0	0
PARD6A	50855	par-6 partitioning defective 6 homolog alpha (C. elegans)	PAR-6, PAR-6A, TAX40, PAR6alpha, TIP-40	Q9NPB6	Generic binding protein	0.00024027	37	28	2	9	15	0	0	7	0	7	1	0	0	1	0	0
HTT	3064	huntingtin	IT15	P42858	Generic binding protein	0.00012785	97	28	1	0	86	0	0	0	0	3	0	0	0	1	0	0
CASP10	843	caspase 10, apoptosis-related cysteine peptidase	MCH4	Q92851	Generic protease	7.782e-05	45	28	6	13	22	2	0	19	7	35	3	0	2	0	1	0
BCL6	604	B-cell CLL/lymphoma 6	ZBTB27, LAZ3, BCL5, BCL6A	P41182	Transcription factor	0.00439237	134	27	1	24	97	0	0	18	0	18	0	0	1	0	0	0
TCF3	6929	transcription factor 3 (E2A immunoglobulin enhancer binding factors E12/E47)	E2A, ITF1, MGC129647, MGC129648, bHLHb21, VDIR	P15923	Transcription factor	0.00349451	133	27	2	25	106	0	0	5	0	11	1	0	0	1	0	0
VTN	7448	vitronectin	VN	P04004	Receptor ligand	0.00226436	120	27	1	60	49	0	0	21	6	27	0	0	1	0	0	0
IRF4	3662	interferon regulatory factor 4	LSIRF	Q15306	Transcription factor	0.00163354	80	27	2	24	48	1	0	13	0	14	1	0	1	0	0	0
CEBPA	1050	CCAAT/enhancer binding protein (C/EBP), alpha	C/EBP-alpha	P49715	Transcription factor	0.0015315	159	27	2	0	157	0	0	0	0	2	1	0	0	1	0	0
PRKCI	5584	protein kinase C, iota	PKCI	P41743	Protein kinase	0.0014583	127	27	10	86	27	0	0	2	5	8	1	1	0	1	7	0
IQGAP1	8826	IQ motif containing GTPase activating protein 1	p195, KIAA0051, SAR1, HUMORFA01	P46940	Generic binding protein	0.00141435	72	27	2	36	29	0	0	9	2	11	0	0	1	1	0	0
PRKCG	5582	protein kinase C, gamma	PKCC, MGC57564	P05129	Protein kinase	0.00105801	109	27	14	73	27	0	0	0	0	3	3	3	0	1	7	0
TLR4	7099	toll-like receptor 4	hToll, CD284	Q9UK78	Generic receptor	0.0007786	67	27	4	0	55	8	0	1	9	18	2	1	0	0	1	0
RPS6KA3	6197	ribosomal protein S6 kinase, 90kDa, polypeptide 3	RSK, RSK2, HU-3	P51812	Protein kinase	0.00064711	53	27	5	19	28	4	0	0	0	7	1	0	0	1	3	0
GIT1	28964	G protein-coupled receptor kinase interacting ArfGAP 1		Q9Y2X7	Regulators (GDI, GAP, GEF etc.)	0.00059358	56	27	1	11	27	0	0	17	0	18	0	0	0	1	0	0
ADRBK1	156	adrenergic, beta, receptor kinase 1	GRK2, BARK1	P25098	Protein kinase	0.00055346	81	27	4	12	62	0	0	4	2	6	1	1	0	1	1	0
STAT2	6773	signal transducer and activator of transcription 2, 113kDa	STAT113	P52630	Transcription factor	0.00045552	94	27	8	28	76	14	0	8	0	22	3	1	1	0	3	0
KPNA2	3838	karyopherin alpha 2 (RAG cohort 1, importin alpha 1)	SRP1alpha, IPOA1, QIP2	P52292	Transporter	0.00035464	44	27	2	4	21	0	0	7	0	9	0	0	1	1	0	0
CSF2RB	1439	colony stimulating factor 2 receptor, beta, low-affinity (granulocyte-macrophage)	IL5RB, CD131	P32927	Generic receptor	0.000247	55	27	4	16	34	0	0	0	0	1	1	0	0	2	1	0
BCL10	8915	B-cell CLL/lymphoma 10	CARMEN, CIPER, mE10, c-E10, CLAP	O95999	Generic binding protein	0.00021855	61	27	1	22	37	0	0	16	15	31	1	0	0	0	0	0
ARPC2	10109	actin related protein 2/3 complex, subunit 2, 34kDa	p34-Arc, ARC34	O15144	Generic binding protein	0.00020988	35	27	4	9	17	0	0	0	0	0	2	0	0	0	2	0
ACTR3	10096	ARP3 actin-related protein 3 homolog (yeast)	ARP3	P61158	Generic binding protein	0.00020576	36	27	3	7	19	0	0	0	0	0	2	0	0	1	0	0
ITK	3702	IL2-inducible T-cell kinase	EMT, PSCTK2, LYK	Q08881	Protein kinase	0.00018417	68	27	1	17	32	0	0	20	3	23	0	1	0	0	0	0
BCL3	602	B-cell CLL/lymphoma 3		P20749	Transcription factor	0.00012431	66	27	4	17	49	4	0	6	0	11	1	0	1	1	1	0
JUNB	3726	jun B proto-oncogene		P17275	Transcription factor	0.00880979	361	26	8	13	350	0	0	5	0	7	4	0	1	1	2	0
JUND	3727	jun D proto-oncogene	AP-1	P17535	Transcription factor	0.00819478	346	26	9	22	329	0	0	0	0	8	5	0	0	2	2	0
ELK1	2002	ELK1, member of ETS oncogene family		P19419	Transcription factor	0.00262403	123	26	26	12	109	0	0	8	0	13	14	2	2	4	4	0
ATM	472	ataxia telangiectasia mutated	TEL1, TELO1	Q13315	Protein kinase	0.0011635	73	26	3	31	48	6	0	6	3	15	0	0	2	0	1	0
IL2RB	3560	interleukin 2 receptor, beta	CD122	P14784	Generic receptor	0.00098561	120	26	7	52	45	0	0	56	0	56	4	0	0	2	1	0
UBE2D3	7323	ubiquitin-conjugating enzyme E2D 3 (UBC4/5 homolog, yeast)	UbcH5C	P61077	Generic enzyme	0.0007173	59	26	2	12	31	0	0	5	0	14	0	0	0	1	0	1
FOXO1	2308	forkhead box O1	FKH1	Q12778	Transcription factor	0.00070075	151	26	9	79	73	0	0	21	1	24	0	1	1	4	3	0
FKBP1A	2280	FK506 binding protein 1A, 12kDa	FKBP-12, FKBP12, PKC12, PPIASE, FKBP12C	P62942	Generic binding protein	0.00066022	52	26	4	22	10	0	0	11	0	12	2	0	1	0	1	0
CDC27	996	cell division cycle 27 homolog (S. cerevisiae)	APC3	P30260	Generic enzyme	0.00062746	125	26	2	86	33	0	0	12	96	121	1	0	0	1	0	0
TLR2	7097	toll-like receptor 2	TIL4, CD282	O60603	Generic receptor	0.0004819	110	26	4	70	40	5	0	0	3	8	1	1	0	0	1	1
SPTAN1	6709	spectrin, alpha, non-erythrocytic 1 (alpha-fodrin)		Q9P0V0	Generic binding protein	0.0003483	39	26	1	0	21	0	0	0	0	0	0	0	1	0	0	0
FLT1	2321	fms-related tyrosine kinase 1 (vascular endothelial growth factor/vascular permeability factor receptor)		P17948	Receptor with enzyme activity	0.00022157	82	26	2	46	32	0	0	22	0	22	0	0	1	0	1	0
CAMK2G	818	calcium/calmodulin-dependent protein kinase II gamma		Q8N4I3	Protein kinase	0.00016697	54	26	12	0	43	0	0	2	0	6	8	2	0	1	1	0
NFKBIE	4794	nuclear factor of kappa light polypeptide gene enhancer in B-cells inhibitor, epsilon	IKBE	O00221	Generic binding protein	0.00012709	35	26	25	2	16	3	0	0	0	13	21	1	0	1	2	0
CD4	920	CD4 molecule		P01730	Generic receptor	0.00177886	231	25	2	126	46	0	0	48	54	102	1	0	1	0	0	0
CAMK2A	815	calcium/calmodulin-dependent protein kinase II alpha	KIAA0968, CaMKIINalpha	Q9UQM7	Protein kinase	0.00172524	82	25	16	4	71	0	0	5	0	13	8	2	2	3	1	0
PDGFRA	5156	platelet-derived growth factor receptor, alpha polypeptide	CD140a, PDGFR2	P16234	Receptor with enzyme activity	0.00141269	65	25	3	35	27	0	0	14	3	17	2	0	1	0	0	0
GSN	2934	gelsolin (amyloidosis, Finnish type)	DKFZp313L0718	P06396	Generic binding protein	0.00119149	71	25	4	21	31	0	0	7	0	7	0	0	2	1	1	0
PRKCQ	5588	protein kinase C, theta		Q04759	Protein kinase	0.00093719	130	25	11	83	31	0	0	29	5	34	3	1	0	0	7	0
HIPK2	28996	homeodomain interacting protein kinase 2		Q9H2X6	Protein kinase	0.00081453	58	25	3	22	28	0	0	0	0	1	0	0	1	2	0	0
MYH9	4627	myosin, heavy chain 9, non-muscle	NMMHCA, NMHC-II-A, MHA, FTNS, EPSTS	P35579	Generic binding protein	0.00072575	59	25	1	22	16	0	0	0	0	0	0	0	0	0	1	0
GAB2	9846	GRB2-associated binding protein 2	KIAA0571	Q9UQC2	Generic binding protein	0.00068923	76	25	9	28	26	0	0	37	0	40	2	0	0	5	2	0
HSPB1	3315	heat shock 27kDa protein 1	HSP27, HSP28, Hs.76067, Hsp25	Q9UC36	Generic binding protein	0.00055492	60	25	6	3	43	0	0	3	0	4	1	1	1	3	0	0
SNW1	22938	SNW domain containing 1	NCoA-62, SKIP, Prp45, PRPF45, Bx42	Q13573	Generic binding protein	0.00037127	33	25	1	4	18	0	0	0	0	2	0	0	0	1	0	0
FRS2	10818	fibroblast growth factor receptor substrate 2	SNT-1, FRS2alpha, SNT1, FRS2A	Q8WU20	Generic binding protein	0.00037006	48	25	6	22	11	0	0	19	4	23	2	0	2	1	1	0
PRKAA2	5563	protein kinase, AMP-activated, alpha 2 catalytic subunit	AMPK	P54646	Protein kinase	0.00035076	36	25	3	8	15	0	0	2	6	8	1	2	0	0	0	0
IFNAR1	3454	interferon (alpha, beta and omega) receptor 1	IFRC	P17181	Generic receptor	0.00028837	65	25	3	23	52	5	0	4	0	9	1	1	0	0	1	0
PSMA5	5686	proteasome (prosome, macropain) subunit, alpha type, 5	ZETA	P28066	Generic protease	0.00025415	112	25	1	74	66	0	0	7	71	78	0	0	0	0	0	1
BTRC	8945	beta-transducin repeat containing	bTrCP, betaTrCP, FBXW1A, Fwd1, beta-TrCP1, bTrCP1	Q9Y297	Generic enzyme	0.00019048	105	25	7	57	52	2	0	2	48	68	1	1	0	3	1	1
RPL11	6135	ribosomal protein L11		P62913	Generic protein	0.00012173	42	25	1	12	24	0	0	1	14	15	0	0	1	0	0	0
HNF4A	3172	hepatocyte nuclear factor 4, alpha	NR2A1, HNF4	Q92653	Transcription factor	0.0597463	350	24	1	0	339	0	0	8	0	8	0	0	0	1	0	0
THBS1	7057	thrombospondin 1	TSP1, THBS, TSP, THBS-1, TSP-1	P07996	Receptor ligand	0.00230571	130	24	2	84	54	0	0	8	7	15	1	1	0	0	0	0
PLG	5340	plasminogen		P00747	Generic binding protein	0.00158314	118	24	0	65	61	0	0	13	6	19	0	0	0	0	0	0
CDH2	1000	cadherin 2, type 1, N-cadherin (neuronal)	CDHN, CD325	P19022	Generic binding protein	0.00144286	60	24	5	1	44	0	0	4	0	4	2	0	1	1	1	0
TJP1	7082	tight junction protein 1 (zona occludens 1)	ZO-1, MGC133289, DKFZp686M05161	Q07157	Generic binding protein	0.00142307	45	24	1	16	16	0	0	0	0	0	1	0	0	0	0	0
MME	4311	membrane metallo-endopeptidase	CALLA, CD10, NEP	P08473	Metalloprotease	0.00105764	36	24	1	5	19	0	0	0	0	0	0	1	0	0	0	0
SMARCE1	6605	SWI/SNF related, matrix associated, actin dependent regulator of chromatin, subfamily e, member 1	BAF57	Q969G3	Generic enzyme	0.00098984	62	24	2	17	42	0	0	0	0	1	0	0	0	1	1	0
PRKD1	5587	protein kinase D1	PKCM, PKD, PKC-mu	Q15139	Protein kinase	0.00088187	137	24	5	82	51	0	0	7	0	9	1	0	1	1	2	0
ATF3	467	activating transcription factor 3		P18847	Transcription factor	0.00086542	92	24	1	47	45	0	0	3	0	5	0	0	0	1	0	0
IL2RG	3561	interleukin 2 receptor, gamma (severe combined immunodeficiency)	CD132	P31785	Generic receptor	0.00063659	134	24	11	57	58	0	0	70	0	70	7	0	0	4	0	0
ARPC3	10094	actin related protein 2/3 complex, subunit 3, 21kDa	p21-Arc, ARC21	O15145	Generic binding protein	0.00045916	40	24	4	18	20	0	0	0	0	0	2	0	0	0	2	0
MAP3K8	1326	mitogen-activated protein kinase kinase kinase 8	Tpl-2, EST, c-COT, MEKK8	P41279	Protein kinase	0.00045628	67	24	3	12	47	3	0	7	0	15	0	1	0	1	1	0
SPARC	6678	secreted protein, acidic, cysteine-rich (osteonectin)		P09486	Generic binding protein	0.00040428	47	24	0	12	19	0	0	0	0	0	0	0	0	0	0	0
MAPK9	5601	mitogen-activated protein kinase 9	JNK2, p54a, SAPK	P45984	Protein kinase	0.00035753	62	24	31	17	31	0	0	9	0	9	16	5	0	2	8	0
SMARCD1	6602	SWI/SNF related, matrix associated, actin dependent regulator of chromatin, subfamily d, member 1	BAF60A, Rsc6p, CRACD1	Q96GM5	Generic enzyme	0.00028814	37	24	1	0	28	0	0	0	0	0	0	0	0	0	1	0
PEBP1	5037	phosphatidylethanolamine binding protein 1	RKIP, HCNP, PEBP	P30086	Generic binding protein	0.00027925	45	24	4	19	16	0	0	1	0	11	0	0	0	2	2	0
AXL	558	AXL receptor tyrosine kinase	UFO, JTK11	P30530	Receptor with enzyme activity	0.00025431	44	24	2	16	16	0	0	0	0	0	1	0	0	1	0	0
SGK1	6446	serum/glucocorticoid regulated kinase 1		Q5VY65	Protein kinase	0.00023852	69	24	2	19	42	0	0	7	0	7	0	0	1	1	0	0
CSF1R	1436	colony stimulating factor 1 receptor	C-FMS, CSFR, CD115	P07333	Generic receptor	0.00019927	91	24	1	45	33	0	0	10	0	10	0	0	1	0	0	0
CBLB	868	Cas-Br-M (murine) ecotropic retroviral transforming sequence b	RNF56	Q13191	Generic enzyme	0.00012483	48	24	5	4	27	0	0	5	0	8	0	2	0	2	1	0
PSMB7	5695	proteasome (prosome, macropain) subunit, beta type, 7	Z	Q99436	Generic protease	0.00011525	107	24	1	74	64	0	0	14	71	85	0	0	0	0	0	1
BMX	660	BMX non-receptor tyrosine kinase	ETK, PSCTK3	P51813	Protein kinase	0.00011231	30	24	1	1	16	0	0	0	0	0	0	0	0	1	0	0
MDM4	4194	Mdm4 p53 binding protein homolog (mouse)	MDMX	O15151	Generic binding protein	7.727e-05	42	24	2	8	28	0	0	0	0	0	0	0	1	0	1	0
GNB1	2782	guanine nucleotide binding protein (G protein), beta polypeptide 1		P62873	G beta/gamma	0.00359517	116	23	7	44	88	0	0	15	3	18	6	1	0	0	0	0
MMP2	4313	matrix metallopeptidase 2 (gelatinase A, 72kDa gelatinase, 72kDa type IV collagenase)	TBE-1	P08253	Metalloprotease	0.00357235	239	23	4	142	110	0	0	10	0	10	4	0	0	0	0	0
PIK3CG	5294	phosphoinositide-3-kinase, catalytic, gamma polypeptide		P48736	Lipid kinase	0.0022067	161	23	14	99	61	3	0	0	0	10	0	5	0	0	9	0
GNAI3	2773	guanine nucleotide binding protein (G protein), alpha inhibiting activity polypeptide 3	87U6	P08754	G-alpha	0.00172799	56	23	5	29	30	0	0	0	0	0	3	1	1	0	0	0
ACTN1	87	actinin, alpha 1		P12814	Generic binding protein	0.00139676	72	23	1	30	27	0	0	3	0	3	0	0	0	0	1	0
EIF2S1	1965	eukaryotic translation initiation factor 2, subunit 1 alpha, 35kDa	EIF-2alpha, EIF2A	P05198	Generic binding protein	0.00119267	48	23	1	27	7	1	0	1	11	13	0	0	0	1	0	0
IL1B	3553	interleukin 1, beta	IL1F2, IL-1B	P01584	Receptor ligand	0.00113699	313	23	9	264	51	7	0	32	0	39	2	1	5	1	0	0
CTBP2	1488	C-terminal binding protein 2	ribeye	P56545	Generic binding protein	0.00100853	49	23	4	3	33	0	0	0	0	0	1	1	0	1	1	0
TIAM1	7074	T-cell lymphoma invasion and metastasis 1		Q13009	Regulators (GDI, GAP, GEF etc.)	0.00085857	75	23	2	41	36	0	0	8	0	8	0	1	0	0	1	0
DCN	1634	decorin	DSPG2, SLRR1B	P07585	Receptor ligand	0.00078914	83	23	1	52	32	0	0	0	0	0	0	1	0	0	0	0
FGFR3	2261	fibroblast growth factor receptor 3	CEK2, JTK4, CD333	P22607	Receptor with enzyme activity	0.00071835	57	23	2	24	36	0	0	0	0	0	1	0	0	0	1	0
IFNB1	3456	interferon, beta 1, fibroblast	IFB, IFF	P01574	Receptor ligand	0.00067656	111	23	4	83	37	10	0	3	0	13	2	1	0	0	1	0
NGFR	4804	nerve growth factor receptor (TNFR superfamily, member 16)	TNFRSF16, CD271, p75NTR	P08138	Generic binding protein	0.00064883	75	23	2	45	19	0	0	30	20	50	2	0	0	0	0	0
ATR	545	ataxia telangiectasia and Rad3 related	FRP1, SCKL, SCKL1, MEC1	Q13535	Protein kinase	0.00051325	42	23	1	4	23	0	0	5	0	5	0	0	1	0	0	0
ROCK1	6093	Rho-associated, coiled-coil containing protein kinase 1	p160ROCK	Q13464	Protein kinase	0.00043214	51	23	9	20	24	0	0	13	0	14	2	3	2	1	1	0
MLLT4	4301	myeloid/lymphoid or mixed-lineage leukemia (trithorax homolog, Drosophila); translocated to, 4	AF-6, AF6	P55196	Generic binding protein	0.00041948	33	23	1	6	12	0	0	0	0	0	1	0	0	0	0	0
NFATC2	4773	nuclear factor of activated T-cells, cytoplasmic, calcineurin-dependent 2	NF-ATP, NFATp, NFAT1	Q13469	Transcription factor	0.00031431	102	23	8	25	74	0	0	24	0	24	4	2	0	0	2	0
IKBKAP	8518	inhibitor of kappa light polypeptide gene enhancer in B-cells, kinase complex-associated protein	IKAP, TOT1, ELP1, IKI3	O95163	Generic binding protein	0.00029545	24	23	4	0	6	0	0	0	0	1	1	0	0	2	1	0
MAP2K4	6416	mitogen-activated protein kinase kinase 4	MEK4, JNKK1, PRKMK4, MKK4	P45985	Protein kinase	0.00026783	63	23	31	18	33	0	0	24	0	24	16	2	4	3	6	0
SPTBN1	6711	spectrin, beta, non-erythrocytic 1		Q01082	Generic binding protein	0.00025027	44	23	2	3	28	0	0	5	0	5	0	0	1	1	0	0
NOS2	4843	nitric oxide synthase 2, inducible	iNOS, NOS, HEP-NOS	Q9UD42	Generic enzyme	0.00019764	301	23	8	242	55	1	0	17	0	18	3	0	2	0	3	0
FGF2	2247	fibroblast growth factor 2 (basic)		Q9UC54	Receptor ligand	0.00018494	61	23	5	0	49	0	0	11	0	11	3	0	1	0	1	0
CSE1L	1434	CSE1 chromosome segregation 1-like (yeast)	CAS, XPO2, CSE1	Q9UPA0	Transporter	0.00017096	31	23	1	3	10	0	0	0	0	0	0	0	1	0	0	0
SKP2	6502	S-phase kinase-associated protein 2 (p45)	FBXL1, FBL1	Q13309	Generic enzyme	0.00013836	95	23	2	24	78	0	0	4	0	8	1	0	1	0	0	0
POU2F1	5451	POU class 2 homeobox 1	Oct-1	P14859	Transcription factor	0.00911511	154	22	1	2	141	0	0	8	4	12	1	0	0	0	0	0
CTNNA1	1495	catenin (cadherin-associated protein), alpha 1, 102kDa	CAP102	P35221	Generic binding protein	0.00153487	42	22	2	13	21	0	0	0	0	0	1	0	0	0	1	0
UBE2N	7334	ubiquitin-conjugating enzyme E2N (UBC13 homolog, yeast)	UbcH-ben, UBC13, MGC8489	P61088	Generic enzyme	0.00145928	50	22	3	11	28	11	0	9	9	29	2	0	0	0	1	0
MAPK8IP1	9479	mitogen-activated protein kinase 8 interacting protein 1	IB1, JIP-1, JIP1	Q9UQF2	Generic binding protein	0.0013154	45	22	1	9	41	0	0	0	0	2	0	0	0	1	0	0
MMP1	4312	matrix metallopeptidase 1 (interstitial collagenase)		P03956	Metalloprotease	0.00119293	169	22	3	109	66	0	0	3	2	5	2	0	1	0	0	0
A2M	2	alpha-2-macroglobulin	FWP007, S863-7, CPAMD5	P01023	Receptor ligand	0.00112524	80	22	1	45	36	0	0	6	2	8	0	0	1	0	0	0
ITGAV	3685	integrin, alpha V (vitronectin receptor, alpha polypeptide, antigen CD51)	CD51	P06756	Generic receptor	0.00102049	114	22	3	47	73	0	0	45	11	56	1	0	1	0	1	0
SH3GL2	6456	SH3-domain GRB2-like 2	SH3P4, SH3D2A, CNSA2, EEN-B1	Q99962	Generic binding protein	0.00095062	41	22	1	21	8	0	0	8	14	22	0	0	0	1	0	0
RUNX2	860	runt-related transcription factor 2	AML3, PEBP2A1, PEBP2aA1	Q13950	Transcription factor	0.00076195	206	22	3	109	130	0	0	5	0	11	0	0	1	2	0	0
ACAN	176	aggrecan	CSPGCP	P16112	Generic binding protein	0.00073281	113	22	1	65	29	0	0	0	0	0	0	0	0	1	0	0
ATP1A1	476	ATPase, Na+/K+ transporting, alpha 1 polypeptide		P05023	Generic channel	0.00063892	49	22	2	0	33	0	0	0	0	0	1	0	0	1	0	0
LEF1	51176	lymphoid enhancer-binding factor 1	TCF1ALPHA	Q9UJU2	Transcription factor	0.00061931	110	22	8	49	68	0	0	0	0	9	4	1	0	2	1	0
RANBP9	10048	RAN binding protein 9	RanBPM	Q96S59	Generic binding protein	0.00059165	42	22	1	3	21	0	0	14	0	15	0	0	1	0	0	0
TIRAP	114609	toll-interleukin 1 receptor (TIR) domain containing adaptor protein	Mal, wyatt	P58753	Generic binding protein	0.00046523	40	22	4	15	15	3	0	0	7	10	1	1	0	0	1	1
EPS15	2060	epidermal growth factor receptor pathway substrate 15	AF-1P, MLLT5	P42566	Generic binding protein	0.00041992	38	22	1	17	12	0	0	4	10	16	0	0	0	1	0	0
GNA13	10672	guanine nucleotide binding protein (G protein), alpha 13	G13, MGC46138	Q14344	G-alpha	0.00034224	40	22	1	11	20	0	0	8	4	12	1	0	0	0	0	0
CDC16	8881	cell division cycle 16 homolog (S. cerevisiae)	APC6	Q13042	Generic enzyme	0.00030464	122	22	2	86	32	0	0	14	96	122	1	0	0	1	0	0
TRAF5	7188	TNF receptor-associated factor 5	RNF84	O00463	Generic binding protein	0.00030048	35	22	3	10	25	0	0	0	0	1	3	0	0	0	0	0
COL1A1	1277	collagen, type I, alpha 1	OI4	Q9UML6	Generic binding protein	0.00018698	70	22	4	0	53	0	0	13	10	23	2	0	1	0	1	0
TNFRSF10B	8795	tumor necrosis factor receptor superfamily, member 10b	DR5, KILLER, TRICK2A, TRAIL-R2, TRICKB, CD262	O14763	Receptor with enzyme activity	0.00018114	62	22	1	30	32	3	0	15	8	26	1	0	0	0	0	0
NKD2	85409	naked cuticle homolog 2 (Drosophila)	Naked2	Q969F2	Generic binding protein	0.00014608	26	22	2	1	10	0	0	0	0	0	0	1	0	0	1	0
IL4R	3566	interleukin 4 receptor	CD124	Q9H186	Generic receptor	0.00013674	43	22	5	0	31	0	0	29	0	29	2	0	1	1	1	0
PTPN2	5771	protein tyrosine phosphatase, non-receptor type 2	TCELLPTP, TC-PTP, TCPTP	P17706	Protein phosphatase	0.00013028	35	22	1	9	21	2	0	5	0	7	0	0	1	0	0	0
FES	2242	feline sarcoma oncogene	FPS	P07332	Protein kinase	0.00012732	36	22	6	9	11	0	0	17	0	18	1	0	2	3	0	0
MAP3K2	10746	mitogen-activated protein kinase kinase kinase 2	MEKK2B	Q9Y2U5	Protein kinase	9.04e-05	30	22	9	7	16	0	0	1	0	2	0	0	0	3	6	0
MST1R	4486	macrophage stimulating 1 receptor (c-met-related tyrosine kinase)	CDw136, CD136	Q04912	Generic receptor	8.038e-05	57	22	1	25	21	0	0	9	0	16	0	0	1	0	0	0
GATA1	2623	GATA binding protein 1 (globin transcription factor 1)	ERYF1, NFE1	P15976	Transcription factor	0.00644048	201	21	1	41	162	0	0	5	0	6	0	0	0	1	0	0
YY1	7528	YY1 transcription factor	NF-E1, DELTA, UCRBP, YIN-YANG-1, INO80S	P25490	Transcription factor	0.00524959	198	21	2	40	172	0	0	6	0	6	1	0	1	0	0	0
PTEN	5728	phosphatase and tensin homolog	MMAC1, TEP1, PTEN1	P60484	Lipid phosphatase	0.00285154	137	21	8	80	58	0	0	7	2	10	3	0	2	1	2	0
MYB	4602	v-myb myeloblastosis viral oncogene homolog (avian)	c-myb	P10242	Transcription factor	0.00255735	163	21	2	64	117	0	0	0	0	0	1	0	0	1	0	0
IFNG	3458	interferon, gamma		P01579	Receptor ligand	0.00238514	353	21	11	256	73	3	0	64	0	67	4	1	4	0	2	0
ACTL6A	86	actin-like 6A	Actl6, BAF53A, Arp4, Baf53a, INO80K	O96019	Generic enzyme	0.00225725	128	21	1	100	24	0	1	0	0	1	0	0	0	1	0	0
CDC23	8697	cell division cycle 23 homolog (S. cerevisiae)	APC8	Q9UJX2	Generic enzyme	0.00161592	128	21	1	88	33	0	0	14	96	120	1	0	0	0	0	0
STK11	6794	serine/threonine kinase 11	PJS, LKB1	Q15831	Protein kinase	0.00161335	54	21	3	25	24	0	0	3	5	9	1	1	0	1	0	0
CTBP1	1487	C-terminal binding protein 1	BARS	Q13363	Generic binding protein	0.00122227	72	21	5	20	38	0	0	22	0	22	1	1	0	2	1	0
HNRNPA1	3178	heterogeneous nuclear ribonucleoprotein A1	hnRNPA1, hnRNP-A1	P09651	Generic binding protein	0.00064606	46	21	2	12	20	0	0	1	5	6	0	0	0	2	0	0
CASP2	835	caspase 2, apoptosis-related cysteine peptidase	ICH1	P42575	Generic protease	0.0004866	61	21	3	15	35	1	0	20	0	22	3	0	0	0	0	0
RAB5A	5868	RAB5A, member RAS oncogene family		P20339	RAS superfamily	0.00043554	48	21	1	19	19	0	0	2	0	2	1	0	0	0	0	0
GYS1	2997	glycogen synthase 1 (muscle)	GSY	P13807	Generic protein	0.00040146	38	21	2	6	13	0	0	1	1	2	1	1	0	0	0	0
UNC119	9094	unc-119 homolog (C. elegans)	HRG4	Q13432	Generic binding protein	0.00031387	24	21	1	1	11	0	0	0	0	0	0	0	0	1	0	0
SMAD6	4091	SMAD family member 6	HsT17432	O43541	Generic binding protein	0.00029223	49	21	4	31	27	0	0	0	0	1	0	1	0	1	1	1
ARPC4	10093	actin related protein 2/3 complex, subunit 4, 20kDa	p20-Arc, ARC20	P59998	Generic binding protein	0.00014895	28	21	3	0	19	0	0	0	0	0	2	0	0	0	1	0
SIAH1	6477	seven in absentia homolog 1 (Drosophila)	hSIAH1	Q8IUQ4	Generic enzyme	0.00014268	43	21	3	3	35	0	0	0	0	0	0	1	0	1	1	0
RHEB	6009	Ras homolog enriched in brain		Q15382	RAS superfamily	0.00014022	29	21	6	7	9	0	0	9	3	12	3	1	0	0	1	1
ARPC1A	10552	actin related protein 2/3 complex, subunit 1A, 41kDa	SOP2Hs, SOP2L, Arc40	Q92747	Generic binding protein	0.00012141	31	21	4	9	12	0	0	0	0	0	2	0	0	0	2	0
MCL1	4170	myeloid cell leukemia sequence 1 (BCL2-related)	BCL2L3, Mcl-1	Q9UNJ1	Generic binding protein	9.822e-05	42	21	4	0	32	0	0	2	0	2	3	0	1	0	0	0
MAPKAPK2	9261	mitogen-activated protein kinase-activated protein kinase 2		P49137	Protein kinase	8.942e-05	29	21	6	6	18	1	0	12	1	14	1	1	1	0	3	0
MAP4K1	11184	mitogen-activated protein kinase kinase kinase kinase 1	HPK1	Q92918	Protein kinase	2.615e-05	39	21	2	8	19	0	0	18	0	18	0	0	1	1	0	0
EGR1	1958	early growth response 1	TIS8, G0S30, NGFI-A, KROX-24, ZIF-268, AT225, ZNF225	P18146	Transcription factor	0.00554003	271	20	4	125	182	0	0	5	0	5	4	0	0	0	0	0
PKM2	5315	pyruvate kinase, muscle	THBP1, OIP3, PK3	Q9BWB5	Generic kinase	0.00179413	91	20	1	27	20	0	0	15	31	46	0	0	0	1	0	0
VCAN	1462	versican	PG-M	P13611	Generic binding protein	0.00154653	45	20	0	9	26	0	0	0	0	0	0	0	0	0	0	0
GNB2	2783	guanine nucleotide binding protein (G protein), beta polypeptide 2		P62879	G beta/gamma	0.00104343	84	20	7	27	68	0	0	0	0	0	6	1	0	0	0	0
UBE2D1	7321	ubiquitin-conjugating enzyme E2D 1 (UBC4/5 homolog, yeast)	UbcH5A, UBCH5, UBC4/5, E2(17)KB1	P51668	Generic enzyme	0.00092743	139	20	3	93	21	0	0	15	96	114	0	0	1	1	0	1
GTF2I	2969	general transcription factor IIi	TFII-I, BAP-135, SPIN, BTKAP1, DIWS, IB291	Q75M87	Transcription factor	0.00062175	50	20	1	0	37	0	0	0	0	1	0	0	0	1	0	0
CDC25A	993	cell division cycle 25 homolog A (S. pombe)		P30304	Protein phosphatase	0.00060979	133	20	1	80	52	0	0	3	7	11	0	0	0	1	0	0
UBE2D2	7322	ubiquitin-conjugating enzyme E2D 2 (UBC4/5 homolog, yeast)	UbcH5B, UBC4	P62837	Generic enzyme	0.00060655	42	20	2	0	28	0	0	0	0	5	0	0	0	2	0	0
TCF4	6925	transcription factor 4	SEF2-1B, ITF2, bHLHb19	P15884	Transcription factor	0.00058305	40	20	1	13	18	0	0	0	0	1	1	0	0	0	0	0
RRAS2	22800	related RAS viral (r-ras) oncogene homolog 2	TC21	P62070	RAS superfamily	0.00051598	37	20	2	6	21	0	0	0	0	0	0	0	0	0	2	0
CDH5	1003	cadherin 5, type 2 (vascular endothelium)	7B4, CD144	P33151	Generic binding protein	0.00050468	46	20	3	4	29	0	0	7	0	7	1	0	1	0	1	0
PLD2	5338	phospholipase D2		O14939	Generic phospholipase	0.00048776	67	20	2	30	36	0	0	7	0	8	1	0	0	1	0	0
RBL1	5933	retinoblastoma-like 1 (p107)	p107, cp107, PRB1	P28749	Generic binding protein	0.00042725	46	20	2	16	34	0	0	4	0	13	0	1	0	1	0	0
CASP6	839	caspase 6, apoptosis-related cysteine peptidase	MCH2	P55212	Generic protease	0.00033296	61	20	4	6	44	2	0	5	0	7	2	0	1	0	1	0
DDX3X	1654	DEAD (Asp-Glu-Ala-Asp) box polypeptide 3, X-linked	DBX, HLP2, DDX14	O00571	Generic enzyme	0.00031153	38	20	2	3	22	0	0	0	0	1	0	0	0	2	0	0
RPS6KA5	9252	ribosomal protein S6 kinase, 90kDa, polypeptide 5	MSK1, RLPK	O75582	Protein kinase	0.00030211	45	20	6	16	20	8	0	4	1	13	1	0	0	2	3	0
GNA12	2768	guanine nucleotide binding protein (G protein) alpha 12	gep	Q03113	G-alpha	0.00028975	41	20	1	14	18	0	0	7	0	7	1	0	0	0	0	0
PPM1A	5494	protein phosphatase 1A (formerly 2C), magnesium-dependent, alpha isoform	MGC9201, PP2Calpha, PP2CA	P35813	Protein phosphatase	0.00027952	39	20	4	10	15	0	0	5	0	5	1	0	2	1	0	0
RPL6	6128	ribosomal protein L6	TAXREB107	Q02878	Generic protein	0.00025477	40	20	1	12	25	0	0	1	14	17	0	0	0	1	0	0
ARPC5	10092	actin related protein 2/3 complex, subunit 5, 16kDa	p16-Arc, ARC16, dJ127C7.3	O15511	Generic binding protein	0.00018585	29	20	4	5	19	0	0	0	0	0	2	0	0	0	2	0
PIAS3	10401	protein inhibitor of activated STAT, 3	FLJ14651, ZMIZ5	Q9Y6X2	Generic enzyme	0.00018087	51	20	4	21	25	0	0	11	0	14	1	0	0	2	1	0
GJA1	2697	gap junction protein, alpha 1, 43kDa	CX43, ODD, ODOD, SDTY3	P17302	Generic channel	0.0001805	118	20	1	81	38	0	0	1	2	4	0	0	0	1	0	0
FGR	2268	Gardner-Rasheed feline sarcoma viral (v-fgr) oncogene homolog	c-fgr, p55c-fgr	P09769	Protein kinase	0.00017405	42	20	2	20	17	0	0	0	0	1	0	1	0	0	1	0
ASAP1	50807	ArfGAP with SH3 domain, ankyrin repeat and PH domain 1	PAP, KIAA1249, ZG14P, CENTB4	Q9ULH1	Regulators (GDI, GAP, GEF etc.)	0.00017063	29	20	1	5	12	0	0	4	0	5	0	0	0	1	0	0
MYH10	4628	myosin, heavy chain 10, non-muscle	NMMHCB	P35580	Generic binding protein	0.00017042	37	20	1	9	14	0	0	0	0	0	0	0	0	0	1	0
DOK2	9046	docking protein 2, 56kDa	p56dok-2, Dok-2	O60496	Generic binding protein	0.00011901	40	20	6	8	16	0	0	22	2	24	2	0	2	2	0	0
STRAP	11171	serine/threonine kinase receptor associated protein	UNRIP, pt-wd, MAWD	Q9Y3F4	Generic binding protein	0.00011805	30	20	1	3	15	0	0	14	0	20	0	0	0	1	0	0
MAP3K11	4296	mitogen-activated protein kinase kinase kinase 11	SPRK, MEKK11	Q16584	Protein kinase	0.00010472	39	20	5	10	27	0	0	10	0	10	4	0	1	0	0	0
NCF1	653361	neutrophil cytosolic factor 1	p47phox, NOXO2, NCF1A, SH3PXD1A	Q9BXI8	Generic binding protein	9.636e-05	35	20	2	0	28	0	0	0	0	0	1	1	0	0	0	0
MAP3K4	4216	mitogen-activated protein kinase kinase kinase 4	MTK1, MAPKKK4, KIAA0213	Q9Y6R4	Protein kinase	8.251e-05	29	20	11	17	16	0	0	3	0	6	4	0	0	1	6	0
ABL2	27	v-abl Abelson murine leukemia viral oncogene homolog 2 (arg, Abelson-related gene)	ARG	P42684	Protein kinase	4.816e-05	25	20	2	4	11	0	0	0	0	0	0	1	0	0	1	0
IGHG1	3500	immunoglobulin heavy constant gamma 1 (G1m marker)		P01857	Receptor ligand	0.00469132	62	19	2	20	40	0	0	2	0	2	1	0	1	0	0	0
HNF1A	6927	HNF1 homeobox A	HNF1, LFB1	P20823	Transcription factor	0.00462403	114	19	1	26	92	0	0	16	0	16	0	0	0	1	0	0
SP3	6670	Sp3 transcription factor	SPR-2	Q02447	Transcription factor	0.00358527	204	19	1	9	182	0	0	15	0	15	1	0	0	0	0	0
PLA2G4A	5321	phospholipase A2, group IVA (cytosolic, calcium-dependent)	cPLA2-alpha	P47712	Generic phospholipase	0.00209231	85	19	8	39	41	0	0	8	2	10	2	1	1	1	3	0
PRKAR1A	5573	protein kinase, cAMP-dependent, regulatory, type I, alpha (tissue specific extinguisher 1)		P10644	Generic binding protein	0.0017793	82	19	5	63	13	0	0	0	0	2	2	1	0	1	1	0
HMGA1	3159	high mobility group AT-hook 1		P17096	Transcription factor	0.00175485	90	19	2	6	79	2	0	4	0	6	1	0	1	0	0	0
COL2A1	1280	collagen, type II, alpha 1		Q96IT5	Generic binding protein	0.00154836	46	19	2	0	39	0	0	2	4	6	1	0	0	0	1	0
IL2	3558	interleukin 2	IL-2	P60568	Receptor ligand	0.00153378	330	19	8	255	58	4	0	93	0	97	3	0	3	1	1	0
ITGB4	3691	integrin, beta 4	CD104	P16144	Generic receptor	0.00151546	99	19	4	29	59	0	0	23	6	48	0	0	1	2	1	0
RBX1	9978	ring-box 1	ROC1, RNF75, BA554C12.1	P62877	Generic enzyme	0.00113828	95	19	4	7	46	0	0	4	42	54	1	2	0	1	0	0
MAPK11	5600	mitogen-activated protein kinase 11	p38-2, p38Beta, SAPK2	Q15759	Protein kinase	0.00106618	100	19	22	71	30	0	0	7	0	7	11	2	1	1	7	0
GNAO1	2775	guanine nucleotide binding protein (G protein), alpha activating activity polypeptide O	G-ALPHA-o	P09471	G-alpha	0.00100867	57	19	3	30	37	0	0	0	0	0	3	0	0	0	0	0
FOXO3	2309	forkhead box O3	AF6q21, FOXO2	O43524	Transcription factor	0.00071303	119	19	11	40	91	2	0	12	0	17	1	1	1	5	3	0
INPP5D	3635	inositol polyphosphate-5-phosphatase, 145kDa	SHIP, hp51CN	Q92835	Generic phosphatase	0.00066341	60	19	8	17	32	0	0	34	3	39	2	1	0	3	2	0
PRDX6	9588	peroxiredoxin 6	AOP2, KIAA0106, 1-Cys, NSGPx, PRX, aiPLA2, MGC46173, p29	P30041	Generic phospholipase	0.0005281	36	19	1	1	19	0	0	0	0	0	1	0	0	0	0	0
PRKCB	5579	protein kinase C, beta		Q9UJ30	Protein kinase	0.00052512	92	19	17	0	67	0	0	15	0	19	4	4	1	1	7	0
ITGA5	3678	integrin, alpha 5 (fibronectin receptor, alpha polypeptide)	CD49e	P08648	Generic receptor	0.00046794	86	19	2	27	49	0	0	10	5	15	1	0	0	0	1	0
GIPC1	10755	GIPC PDZ domain containing family, member 1	TIP-2, Hs.6454, GIPC, SEMCAP, GLUT1CBP, SYNECTIN, NIP	O14908	Generic binding protein	0.00045707	31	19	1	15	7	0	0	6	0	6	0	0	0	1	0	0
PPP1CB	5500	protein phosphatase 1, catalytic subunit, beta isoform	PP-1B	P62140	Protein phosphatase	0.00044635	31	19	2	8	16	0	0	0	0	0	1	1	0	0	0	0
PRMT5	10419	protein arginine methyltransferase 5	SKB1Hs	O14744	Generic enzyme	0.00043068	42	19	1	5	26	0	0	2	0	2	0	0	1	0	0	0
ACVR2A	92	activin A receptor, type IIA	ACTRII	P27037	Generic receptor	0.00037807	58	19	2	44	23	0	0	0	0	0	0	1	0	0	1	0
IGFBP3	3486	insulin-like growth factor binding protein 3	IBP3, BP-53	P17936	Generic binding protein	0.00035323	75	19	1	37	37	0	0	3	4	7	1	0	0	0	0	0
WASL	8976	Wiskott-Aldrich syndrome-like	N-WASP, NWASP	O00401	Generic binding protein	0.00031638	53	19	3	21	28	0	0	4	4	9	1	1	0	1	0	0
CCL2	6347	chemokine (C-C motif) ligand 2	MCP1, MCP-1, MCAF, SMC-CF, GDCF-2, HC11, MGC9434	P13500	Receptor ligand	0.00029075	154	19	4	95	59	2	0	6	0	8	1	1	1	0	1	0
CCR3	1232	chemokine (C-C motif) receptor 3	CC-CKR-3, CKR3, CD193	P51677	GPCR	0.00027979	89	19	2	41	57	0	0	0	0	0	0	1	0	0	1	0
ZFYVE9	9372	zinc finger, FYVE domain containing 9	SMADIP, SARA	O95405	Generic binding protein	0.00026566	28	19	5	7	10	0	0	12	0	16	0	1	1	1	1	1
RIT1	6016	Ras-like without CAAX 1	RIBB, ROC1, MGC125864, MGC125865	Q92963	Generic binding protein	0.00025134	31	19	2	9	5	0	0	3	0	3	0	0	0	0	2	0
RDX	5962	radixin		P35241	Generic binding protein	0.00023052	37	19	1	14	12	0	0	0	0	0	1	0	0	0	0	0
VPS39	23339	vacuolar protein sorting 39 homolog (S. cerevisiae)	KIAA0770, VAM6	Q96JC1	Generic binding protein	0.00020389	20	19	1	0	4	0	0	0	0	0	0	0	0	1	0	0
EIF4G1	1981	eukaryotic translation initiation factor 4 gamma, 1	p220	Q04637	Generic binding protein	0.00019291	51	19	2	14	28	0	0	11	10	21	0	0	0	1	0	1
DLG3	1741	discs, large homolog 3 (Drosophila)	NE-Dlg, SAP102, SAP-102, NEDLG, KIAA1232, MRX90	Q92796	Generic binding protein	0.00018964	22	19	1	0	9	0	0	0	0	0	0	0	0	1	0	0
PIAS2	9063	protein inhibitor of activated STAT, 2	PIASX-BETA, miz, PIASX-ALPHA, ZMIZ4	O75928	Generic enzyme	0.00018517	37	19	3	11	24	0	0	6	0	8	1	0	0	1	1	0
LEPR	3953	leptin receptor	OBR, CD295	P48357	Generic receptor	0.00016044	43	19	3	14	22	0	0	9	0	9	2	1	0	0	0	0
MAP2K3	5606	mitogen-activated protein kinase kinase 3	MEK3, MKK3, MAPKK3	P46734	Protein kinase	0.00016044	46	19	18	14	20	2	0	23	0	25	7	1	2	3	5	0
FBXW7	55294	F-box and WD repeat domain containing 7	AGO, FLJ11071, SEL-10, SEL10, FBW7, FBX30, CDC4, FBXW6	Q969H0	Generic enzyme	0.00014503	51	19	1	6	45	0	0	0	0	4	1	0	0	0	0	0
MAPKAPK5	8550	mitogen-activated protein kinase-activated protein kinase 5	PRAK	Q8IW41	Protein kinase	0.00011426	32	19	3	0	26	0	0	1	0	1	0	0	0	0	3	0
PLD1	5337	phospholipase D1, phosphatidylcholine-specific		Q13393	Generic phospholipase	0.00010051	45	19	1	22	18	0	0	2	0	5	0	0	0	1	0	0
PLAUR	5329	plasminogen activator, urokinase receptor	URKR, UPAR, CD87	Q9UD69	Generic receptor	9.033e-05	68	19	1	0	57	0	0	13	6	19	0	0	1	0	0	0
ABI1	10006	abl-interactor 1	E3B1, ABI-1	Q5W070	Generic binding protein	8.694e-05	23	19	3	0	8	0	0	0	0	1	2	0	0	1	0	0
RGS3	5998	regulator of G-protein signaling 3	C2PA, FLJ20370, PDZ-RGS3	Q8NFN5	Regulators (GDI, GAP, GEF etc.)	6.098e-05	42	19	1	0	33	0	0	2	0	2	0	0	0	0	1	0
IRF5	3663	interferon regulatory factor 5		Q13568	Transcription factor	5.417e-05	51	19	1	2	40	13	0	0	0	13	0	1	0	0	0	0
RALGDS	5900	ral guanine nucleotide dissociation stimulator	RGF, RalGEF, RGDS	Q12967	Regulators (GDI, GAP, GEF etc.)	4.443e-05	30	19	1	6	21	0	0	0	2	3	0	0	0	1	0	0
MAP2K7	5609	mitogen-activated protein kinase kinase 7	MKK7, Jnkk2	O14733	Protein kinase	3.648e-05	43	19	16	7	21	0	0	22	0	22	7	2	1	2	4	0
CDC34	997	cell division cycle 34 homolog (S. cerevisiae)	E2-CDC34, UBE2R1, UBC3	P49427	Generic enzyme	3.052e-05	27	19	1	5	15	0	0	0	0	1	0	0	0	1	0	0
TFAP2A	7020	transcription factor AP-2 alpha (activating enhancer binding protein 2 alpha)	AP-2	P05549	Transcription factor	0.00351687	145	18	1	34	118	0	0	1	0	3	0	0	0	1	0	0
SREBF1	6720	sterol regulatory element binding transcription factor 1	SREBP1, bHLHd1, SREBP-1c	P36956	Generic binding protein	0.00193169	115	18	2	19	100	0	0	0	0	0	1	1	0	0	0	0
GSK3A	2931	glycogen synthase kinase 3 alpha		P49840	Protein kinase	0.00153632	61	18	11	24	31	0	0	0	0	0	2	1	0	4	4	0
CCR1	1230	chemokine (C-C motif) receptor 1	CKR-1, MIP1aR, CD191	P32246	GPCR	0.00112775	70	18	2	41	38	0	0	0	0	0	0	1	0	0	1	0
UBC	7316	ubiquitin C		Q91887	Generic protein	0.00111326	55	18	6	0	39	0	0	0	0	0	6	0	0	0	0	0
NFATC1	4772	nuclear factor of activated T-cells, cytoplasmic, calcineurin-dependent 1	NF-ATC, NFATc, NFAT2	O95644	Transcription factor	0.00090416	127	18	5	69	57	0	0	18	0	18	1	2	0	0	2	0
TLE1	7088	transducin-like enhancer of split 1 (E(sp1) homolog, Drosophila)	ESG1, GRG1, ESG	Q04724	Generic binding protein	0.00073594	46	18	2	14	30	0	0	18	0	18	1	0	0	0	1	0
LIMK1	3984	LIM domain kinase 1	LIMK	P53667	Protein kinase	0.00068709	38	18	0	15	17	0	0	1	0	1	0	0	0	0	0	0
CD19	930	CD19 molecule		P15391	Generic binding protein	0.00067651	49	18	1	30	19	0	0	11	5	16	0	0	0	0	0	1
SMARCA2	6595	SWI/SNF related, matrix associated, actin dependent regulator of chromatin, subfamily a, member 2	BAF190, hSNF2a, hBRM, Sth1p, SNF2LA, BRM, SNF2, SWI2	P51531	Generic enzyme	0.0006618	61	18	1	2	60	0	0	0	0	0	0	0	0	0	1	0
IFNAR2	3455	interferon (alpha, beta and omega) receptor 2		P48551	Generic receptor	0.00061906	75	18	3	23	55	3	0	16	0	19	1	1	0	0	1	0
PPARGC1A	10891	peroxisome proliferator-activated receptor gamma, coactivator 1 alpha	PGC1, PGC1A	Q9UBK2	Generic binding protein	0.00057852	80	18	2	5	72	0	0	2	0	2	0	2	0	0	0	0
ATF1	466	activating transcription factor 1	TREB36	P18846	Transcription factor	0.00043193	52	18	2	2	41	3	0	0	0	3	0	0	0	2	0	0
IL2RA	3559	interleukin 2 receptor, alpha	CD25	P01589	Generic receptor	0.00043106	186	18	6	124	43	0	0	59	0	59	3	0	1	1	1	0
TLR5	7100	toll-like receptor 5	TIL3, SLEB1, FLJ10052, MGC126430, MGC126431	O60602	Generic receptor	0.00038617	38	18	2	19	6	2	0	0	2	4	1	1	0	0	0	0
MCM5	4174	minichromosome maintenance complex component 5		P33992	Generic binding protein	0.00035698	39	18	1	10	14	0	0	2	4	7	1	0	0	0	0	0
MAP1B	4131	microtubule-associated protein 1B	MAP5	P46821	Generic binding protein	0.0003507	48	18	1	20	15	0	0	5	0	5	0	0	0	1	0	0
PKN1	5585	protein kinase N1	DBK, PRK1, PKN, MGC46204, PAK1	Q16512	Protein kinase	0.00032447	31	18	2	13	11	0	0	0	0	1	0	0	0	0	2	0
EIF4EBP1	1978	eukaryotic translation initiation factor 4E binding protein 1	PHAS-I, 4E-BP1	Q13541	Generic binding protein	0.00026787	59	18	9	11	42	0	0	10	3	14	2	2	1	3	0	1
LMNB1	4001	lamin B1		P20700	Generic binding protein	0.00025892	47	18	2	7	31	0	0	0	0	0	1	0	0	0	1	0
CYCS	54205	cytochrome c, somatic	HCS	P99999	Generic enzyme	0.00024414	43	18	3	10	22	1	0	13	6	20	3	0	0	0	0	0
MYLK	4638	myosin light chain kinase	MLCK, smMLCK, MYLK1, MLCK1	Q5MYA0	Protein kinase	0.0002422	43	18	1	0	33	0	0	0	0	0	0	0	0	0	1	0
ID2	3398	inhibitor of DNA binding 2, dominant negative helix-loop-helix protein	GIG8, bHLHb26	Q02363	Generic binding protein	0.0002409	114	18	2	40	75	0	0	1	0	6	1	1	0	0	0	0
PRKAG2	51422	protein kinase, AMP-activated, gamma 2 non-catalytic subunit	AAKG, AAKG2, H91620p, WPWS, CMH6	Q9UGJ0	Generic binding protein	0.00021338	23	18	3	8	5	0	0	3	6	9	1	2	0	0	0	0
CTNNA2	1496	catenin (cadherin-associated protein), alpha 2	CAP-R	Q53T67	Generic binding protein	0.0002105	19	18	2	0	3	0	0	0	0	0	1	0	0	0	1	0
ARHGEF1	9138	Rho guanine nucleotide exchange factor (GEF) 1	P115-RHOGEF, SUB1.5, LBCL2	Q92888	Regulators (GDI, GAP, GEF etc.)	0.00017151	27	18	1	4	13	0	0	5	5	10	1	0	0	0	0	0
PTPRF	5792	protein tyrosine phosphatase, receptor type, F		P10586	Generic receptor	0.00016685	29	18	3	0	21	0	0	0	0	0	1	1	0	1	0	0
MAP2K6	5608	mitogen-activated protein kinase kinase 6	MEK6, MKK6, SAPKK3, MAPKK6	P52564	Protein kinase	0.00016255	51	18	21	19	23	3	0	20	0	25	10	1	2	3	5	0
EPS8	2059	epidermal growth factor receptor pathway substrate 8		Q12929	Generic binding protein	0.000153	25	18	3	9	7	0	0	0	0	2	2	0	0	1	0	0
SREBF2	6721	sterol regulatory element binding transcription factor 2	SREBP2, bHLHd2	Q12772	Generic binding protein	0.00011821	45	18	1	8	37	0	0	0	0	0	1	0	0	0	0	0
RPL30	6156	ribosomal protein L30		P62888	Generic protein	0.00010433	33	18	1	12	16	0	0	1	14	17	0	0	0	1	0	0
MKNK1	8569	MAP kinase interacting serine/threonine kinase 1	MNK1	Q9BUB5	Protein kinase	9.426e-05	26	18	5	5	16	0	0	5	0	5	1	1	0	1	2	0
BTAF1	9044	BTAF1 RNA polymerase II, B-TFIID transcription factor-associated, 170kDa (Mot1 homolog, S. cerevisiae)	TAFII170, TAF172, MOT1, TAF-172, TAF(II)170	O14981	Transcription factor	4.315e-05	21	18	1	1	4	0	0	0	0	0	0	0	0	0	1	0
SH2B2	10603	SH2B adaptor protein 2	APS	O14492	Generic binding protein	3.244e-05	26	18	3	0	10	0	0	11	0	11	0	1	1	1	0	0
CXCR2	3579	chemokine (C-X-C motif) receptor 2	CMKAR2, CD182	P25025	GPCR	0.00188785	81	17	4	40	41	0	0	0	0	0	1	1	0	0	2	0
SUMO2	6613	SMT3 suppressor of mif two 3 homolog 2 (S. cerevisiae)	SMT3B	P61956	Generic binding protein	0.00187301	85	17	1	1	78	0	0	0	0	0	0	0	0	1	0	0
STAT4	6775	signal transducer and activator of transcription 4		Q14765	Transcription factor	0.00116251	107	17	12	24	72	2	0	44	0	46	4	0	3	1	4	0
IL4	3565	interleukin 4	BSF1, IL-4, BCGF1, BCGF-1	P05112	Receptor ligand	0.00114016	297	17	9	239	65	0	0	42	0	42	5	0	2	1	1	0
GRAP2	9402	GRB2-related adaptor protein 2	Grf40, GrbX, GRBLG, GADS, Mona	O75791	Generic binding protein	0.00109874	73	17	7	21	33	0	0	29	9	38	0	0	0	0	7	0
SDC2	6383	syndecan 2	fibroglycan, SYND2	P34741	Generic receptor	0.00096326	91	17	1	56	21	0	0	43	2	48	1	0	0	0	0	0
PIK3R3	8503	phosphoinositide-3-kinase, regulatory subunit 3 (gamma)	p55	Q92569	Generic binding protein	0.00075066	106	17	31	97	9	0	0	0	0	0	21	5	0	0	5	0
GNAQ	2776	guanine nucleotide binding protein (G protein), q polypeptide	G-ALPHA-q, GAQ	P50148	G-alpha	0.00069307	74	17	10	37	54	0	0	1	2	3	7	0	0	0	3	0
ENG	2022	endoglin	END, HHT1, CD105	P17813	Generic receptor	0.00065523	63	17	1	34	27	0	0	4	0	6	0	0	0	1	0	0
MAPK12	6300	mitogen-activated protein kinase 12	ERK6, PRKM12, p38gamma, SAPK-3	P53778	Protein kinase	0.00063055	80	17	19	61	15	0	0	4	0	4	10	2	0	0	7	0
FGFR4	2264	fibroblast growth factor receptor 4	JTK2, CD334	P22455	Receptor with enzyme activity	0.00046018	50	17	2	23	32	0	0	5	4	9	1	0	0	0	1	0
COL1A2	1278	collagen, type I, alpha 2		Q9UML5	Generic binding protein	0.00041949	82	17	5	0	67	0	0	20	10	30	2	0	2	0	1	0
SPIB	6689	Spi-B transcription factor (Spi-1/PU.1 related)	SPI-B	Q01892	Transcription factor	0.00035301	41	17	1	4	31	0	0	0	0	0	0	0	0	0	1	0
IL1R1	3554	interleukin 1 receptor, type I	D2S1473, CD121A	P14778	Generic receptor	0.00029507	37	17	4	16	12	3	0	22	0	25	2	0	1	1	0	0
BMPR1A	657	bone morphogenetic protein receptor, type IA	ALK3, CD292	P36894	Receptor with enzyme activity	0.00027128	56	17	1	40	20	0	0	0	0	0	0	1	0	0	0	0
DIABLO	56616	diablo homolog (Drosophila)	SMAC, DIABLO-S, FLJ25049, FLJ10537	Q9NR28	Generic binding protein	0.00026448	43	17	3	13	33	1	0	8	7	16	3	0	0	0	0	0
BAX	581	BCL2-associated X protein	BCL2L4	Q9UCZ6	Generic binding protein	0.00023335	107	17	5	56	55	0	0	8	3	11	3	0	0	2	0	0
MARK2	2011	MAP/microtubule affinity-regulating kinase 2	PAR-1, Par1b	Q7KZI7	Protein kinase	0.00019411	32	17	2	9	14	0	0	0	0	1	0	0	0	2	0	0
TANK	10010	TRAF family member-associated NFKB activator	I-TRAF	Q92844	Generic binding protein	0.00011131	35	17	1	18	20	0	0	0	0	4	0	0	0	1	0	0
TNFRSF10A	8797	tumor necrosis factor receptor superfamily, member 10a	DR4, Apo2, TRAILR-1, CD261	O00220	Receptor with enzyme activity	0.00010692	40	17	1	21	21	2	0	11	0	14	1	0	0	0	0	0
PPP2R5D	5528	protein phosphatase 2, regulatory subunit B', delta isoform	B56D	Q14738	Generic binding protein	9.342e-05	36	17	5	4	7	0	0	16	0	16	0	1	1	0	3	0
ACP1	52	acid phosphatase 1, soluble		P24666	Protein phosphatase	8.333e-05	29	17	2	3	18	0	0	3	0	3	0	0	1	1	0	0
FER	2241	fer (fps/fes related) tyrosine kinase	TYK3	P16591	Protein kinase	5.693e-05	43	17	2	4	27	0	0	9	0	9	1	0	1	0	0	0
ARAF	369	v-raf murine sarcoma 3611 viral oncogene homolog		P10398	Protein kinase	5.129e-05	32	17	11	15	11	0	0	0	0	1	0	2	0	1	8	0
RFC1	5981	replication factor C (activator 1) 1, 145kDa	A1, PO-GA, RFC140, MHCBFB	P35251	Generic binding protein	4.249e-05	20	17	1	2	8	0	0	0	2	2	0	0	1	0	0	0
ICAM1	3383	intercellular adhesion molecule 1	BB2, CD54	P05362	Generic receptor	0.00156881	315	16	5	276	56	2	0	10	0	12	4	0	0	0	0	1
RHOG	391	ras homolog gene family, member G (rho G)	RhoG, MGC125835, MGC125836	P84095	RAS superfamily	0.00106051	58	16	1	43	9	0	0	0	0	0	0	0	0	0	1	0
FAF1	11124	Fas (TNFRSF6) associated factor 1	CGI-03, hFAF1, HFAF1s, UBXD12, UBXN3A	Q9UNN5	Generic binding protein	0.00100217	31	16	3	8	8	1	0	16	0	18	0	0	1	1	1	0
IL12B	3593	interleukin 12B (natural killer cell stimulatory factor 2, cytotoxic lymphocyte maturation factor 2, p40)	CLMF, IL-12B, NKSF, CLMF2	P29460	Receptor ligand	0.00096278	145	16	8	59	37	2	0	77	0	79	6	1	1	0	0	0
IL1RAP	3556	interleukin 1 receptor accessory protein	IL-1RAcP, IL1R3, C3orf13	Q9NPH3	Generic receptor	0.0006814	18	16	3	3	7	0	0	0	0	0	2	0	0	1	0	0
NR5A1	2516	nuclear receptor subfamily 5, group A, member 1	FTZ1, SF-1, ELP, AD4BP	Q13285	Transcription factor	0.00067482	95	16	1	45	52	0	0	0	0	2	0	0	0	1	0	0
AP2A1	160	adaptor-related protein complex 2, alpha 1 subunit		O95782	Transporter	0.00062329	45	16	1	25	9	0	0	7	12	19	0	0	0	1	0	0
FGFR1	2260	fibroblast growth factor receptor 1	H2, H3, H4, H5, CEK, FLG, BFGFR, N-SAM, CD331	Q53H63	Receptor with enzyme activity	0.00059458	89	16	4	48	58	0	0	5	0	5	2	0	1	0	1	0
RRAS	6237	related RAS viral (r-ras) oncogene homolog		P10301	RAS superfamily	0.00057921	41	16	8	7	25	0	0	0	0	0	0	0	0	0	8	0
ARF1	375	ADP-ribosylation factor 1		P84077	RAS superfamily	0.00051962	49	16	1	23	19	0	0	12	6	18	0	0	0	0	1	0
GNB4	59345	guanine nucleotide binding protein (G protein), beta polypeptide 4		Q9HAV0	G beta/gamma	0.00043805	77	16	7	27	65	0	0	0	0	0	6	1	0	0	0	0
PPARD	5467	peroxisome proliferator-activated receptor delta	NUC1, NUCII, FAAR, NR1C2	Q03181	Transcription factor	0.00042913	63	16	3	17	45	0	0	7	0	7	1	1	0	0	1	0
TXN	7295	thioredoxin	TRX	P10599	Generic binding protein	0.00039379	55	16	1	12	36	0	0	9	0	9	0	0	1	0	0	0
IRAK2	3656	interleukin-1 receptor-associated kinase 2		O43187	Protein kinase	0.00038193	46	16	4	29	12	1	0	0	0	1	3	0	0	1	0	0
STAM2	10254	signal transducing adaptor molecule (SH3 domain and ITAM motif) 2	Hbp	O75886	Generic binding protein	0.00036879	39	16	2	25	11	0	0	0	0	0	0	0	0	2	0	0
TRIP10	9322	thyroid hormone receptor interactor 10	STP, HSTP, CIP4	Q8TDX3	Generic binding protein	0.00036751	25	16	2	0	11	0	0	6	0	6	0	1	1	0	0	0
DAPK1	1612	death-associated protein kinase 1	DAPK	P53355	Protein kinase	0.00035012	46	16	1	6	35	0	0	1	0	1	0	0	1	0	0	0
VCAM1	7412	vascular cell adhesion molecule 1	CD106	P19320	Generic receptor	0.00033306	96	16	2	55	41	0	0	13	5	18	1	0	0	0	0	1
ITGB7	3695	integrin, beta 7		P26010	Generic receptor	0.0003241	33	16	3	16	12	0	0	10	0	10	0	0	0	0	2	1
ITPR1	3708	inositol 1,4,5-triphosphate receptor, type 1	Insp3r1, IP3R1	Q14643	Ligand-gated ion-channel	0.00028391	70	16	16	12	58	0	0	0	0	0	12	0	0	0	4	0
DNM1	1759	dynamin 1		Q05193	Generic protein	0.00027886	46	16	2	20	19	0	0	8	3	14	0	0	0	2	0	0
HNRNPR	10236	heterogeneous nuclear ribonucleoprotein R	hnRNP-R	O43390	Generic binding protein	0.00023821	29	16	1	12	4	0	0	2	5	7	0	0	0	1	0	0
ARHGAP1	392	Rho GTPase activating protein 1	RhoGAP, p50rhoGAP, CDC42GAP, Cdc42GAP	Q07960	Regulators (GDI, GAP, GEF etc.)	0.00021476	27	16	2	12	8	0	0	0	0	0	0	0	0	0	2	0
TNPO1	3842	transportin 1	MIP, TRN, IPO2, MIP1	Q92973	Transporter	0.00020315	26	16	1	7	6	0	0	0	0	0	1	0	0	0	0	0
POLR1D	51082	polymerase (RNA) I polypeptide D, 16kDa	RPAC2, RPA16, RPO1-3, RPA9, MGC9850	Q9Y2S0	Generic enzyme	0.00020065	24	16	1	5	12	0	0	0	6	7	0	0	0	1	0	0
TNFSF11	8600	tumor necrosis factor (ligand) superfamily, member 11	TRANCE, RANKL, OPGL, ODF, CD254	O14788	Receptor ligand	0.00016037	107	16	3	74	25	0	0	1	0	1	2	0	1	0	0	0
PDCD6IP	10015	programmed cell death 6 interacting protein	Alix, AIP1, Hp95	Q8WUM4	Generic binding protein	0.00014714	31	16	1	17	6	0	0	0	0	0	0	0	0	1	0	0
EEF2K	29904	eukaryotic elongation factor-2 kinase	eEF-2K	O00418	Protein kinase	0.00014281	28	16	1	11	8	0	0	0	0	0	0	0	0	0	0	1
FLNB	2317	filamin B, beta	TAP, TABP, ABP-278, FH1	Q9NRB5	Generic binding protein	0.00014165	23	16	1	0	15	0	0	0	0	0	0	0	0	0	1	0
CYLD	1540	cylindromatosis (turban tumor syndrome)	KIAA0849, USPL2	Q9NQC7	Generic protease	0.00014104	34	16	4	4	16	0	0	6	0	13	0	0	2	2	0	0
CCL19	6363	chemokine (C-C motif) ligand 19	ELC, MIP-3b, exodus-3, CKb11	Q99731	Receptor ligand	0.00013097	35	16	1	20	17	2	0	0	0	2	0	1	0	0	0	0
RAB7A	7879	RAB7A, member RAS oncogene family		P51149	RAS superfamily	0.00012618	25	16	1	0	17	0	0	1	0	1	0	0	1	0	0	0
CD36	948	CD36 molecule (thrombospondin receptor)	SCARB3, GPIV, FAT, GP4, GP3B	Q9BZN4	Generic receptor	0.00012611	39	16	2	0	28	0	0	1	4	5	1	1	0	0	0	0
CCNB2	9133	cyclin B2	HsT17299	O95067	Generic binding protein	0.00012326	35	16	1	12	12	0	0	2	3	7	0	0	0	1	0	0
BCL2A1	597	BCL2-related protein A1	GRS, BFL1, BCL2L5, ACC-1, ACC-2	Q16548	Generic binding protein	0.00011812	45	16	2	19	27	0	0	2	0	2	2	0	0	0	0	0
AGTR1	185	angiotensin II receptor, type 1	AT1, AT2R1, AGTR1A, AT2R1A, HAT1R, AG2S, AT2R1B, AT1B	P30556	GPCR	9.464e-05	64	16	7	8	50	0	0	3	0	3	6	1	0	0	0	0
VAV3	10451	vav 3 guanine nucleotide exchange factor		Q9UKW4	Regulators (GDI, GAP, GEF etc.)	9.376e-05	31	16	5	13	14	0	0	5	0	5	0	1	1	1	2	0
MMP3	4314	matrix metallopeptidase 3 (stromelysin 1, progelatinase)		P08254	Metalloprotease	8.11e-05	129	16	2	80	51	0	0	2	0	2	2	0	0	0	0	0
BAG1	573	BCL2-associated athanogene		Q9Y2V4	Generic binding protein	7.763e-05	40	16	1	21	16	0	0	2	0	2	0	0	1	0	0	0
EPHA2	1969	EPH receptor A2		P29317	Generic receptor	6.229e-05	48	16	1	29	20	0	0	0	0	0	0	0	0	1	0	0
PSMD5	5711	proteasome (prosome, macropain) 26S subunit, non-ATPase, 5	S5B, KIAA0072	Q16401	Generic binding protein	4.961e-05	97	16	1	73	47	0	0	15	71	86	0	0	0	0	0	1
BIRC5	332	baculoviral IAP repeat-containing 5	EPR-1	O15392	Generic binding protein	3.379e-05	55	16	2	15	33	0	0	7	3	10	2	0	0	0	0	0
B2M	567	beta-2-microglobulin		P61769	Receptor ligand	0.00784974	86	15	1	41	20	0	0	32	14	46	0	0	0	0	0	1
ACTA1	58	actin, alpha 1, skeletal muscle		P68133	Generic binding protein	0.00396655	142	15	2	117	17	0	0	0	0	0	2	0	0	0	0	0
COL4A1	1282	collagen, type IV, alpha 1		P02462	Generic binding protein	0.00165353	63	15	2	37	19	0	0	0	0	0	1	0	0	0	1	0
ENO1	2023	enolase 1, (alpha)	PPH, MBP-1	Q6GMP2	Generic enzyme	0.00102303	42	15	1	0	29	0	0	1	0	1	0	0	0	1	0	0
TLR3	7098	toll-like receptor 3	CD283	O15455	Generic receptor	0.00081596	77	15	3	49	28	3	0	1	10	14	0	1	0	0	1	1
PPARA	5465	peroxisome proliferator-activated receptor alpha	hPPAR, NR1C1	Q07869	Transcription factor	0.00075654	111	15	1	45	75	0	0	0	0	0	0	1	0	0	0	0
NOS1	4842	nitric oxide synthase 1 (neuronal)	nNOS	P29475	Generic enzyme	0.00066745	95	15	3	41	50	0	0	0	0	0	0	0	0	0	3	0
OCLN	4950	occludin		Q16625	Generic binding protein	0.00059003	71	15	3	43	30	0	0	7	0	7	3	0	0	0	0	0
ETS2	2114	v-ets erythroblastosis virus E26 oncogene homolog 2 (avian)		P15036	Transcription factor	0.00053365	106	15	1	32	80	0	0	0	0	0	0	0	0	1	0	0
ID3	3399	inhibitor of DNA binding 3, dominant negative helix-loop-helix protein	HEIR-1, bHLHb25	Q02535	Generic binding protein	0.00046957	61	15	1	22	32	0	0	0	0	3	0	1	0	0	0	0
ANAPC10	10393	anaphase promoting complex subunit 10	APC10, DOC1, DKFZP564L0562	Q9UM13	Generic enzyme	0.0004521	120	15	1	87	34	0	0	14	96	120	1	0	0	0	0	0
PPP3CB	5532	protein phosphatase 3 (formerly 2B), catalytic subunit, beta isoform		P16298	Protein phosphatase	0.00044433	46	15	8	26	11	0	0	4	0	4	5	2	0	0	1	0
NR2C2	7182	nuclear receptor subfamily 2, group C, member 2	TAK1, TR2R1, hTAK1	P49116	Transcription factor	0.00042818	58	15	1	30	16	0	0	0	0	12	0	0	0	1	0	0
FLNC	2318	filamin C, gamma	ABP-280, ABPL	Q14315	Generic binding protein	0.00039104	24	15	1	3	9	0	0	0	0	0	0	0	0	0	1	0
C3	718	complement component 3	CPAMD1	P01024	Generic protease	0.00038713	37	15	1	9	24	0	0	2	8	10	0	0	0	0	0	1
PPP3CA	5530	protein phosphatase 3 (formerly 2B), catalytic subunit, alpha isoform	CNA1, CCN1, PPP2B	Q08209	Protein phosphatase	0.00031381	45	15	9	26	11	0	0	4	0	4	5	2	0	1	1	0
PPP1R12A	4659	protein phosphatase 1, regulatory (inhibitor) subunit 12A	MBS	O14974	Generic binding protein	0.00025907	33	15	2	8	25	0	0	0	0	0	1	0	0	1	0	0
CCL7	6354	chemokine (C-C motif) ligand 7	MCP-3, NC28, FIC, MARC, MCP3	P80098	Receptor ligand	0.00025091	31	15	3	15	18	0	0	0	0	0	1	1	0	0	1	0
CXCL10	3627	chemokine (C-X-C motif) ligand 10	IFI10, IP-10, crg-2, mob-1, C7, gIP-10	P02778	Receptor ligand	0.00024211	120	15	4	85	32	4	0	0	0	4	1	2	0	0	1	0
FZR1	51343	fizzy/cell division cycle 20 related 1 (Drosophila)	HCDH1, CDH1, HCDH, FZR, FZR2, KIAA1242, CDC20C	Q9Y2T8	Generic enzyme	0.00023098	123	15	1	0	39	0	0	13	96	118	1	0	0	0	0	0
RAP2A	5911	RAP2A, member of RAS oncogene family	K-REV	P10114	RAS superfamily	0.000209	20	15	1	1	8	0	0	0	0	0	0	0	0	0	1	0
GIT2	9815	G protein-coupled receptor kinase interacting ArfGAP 2	KIAA0148	Q14161	Regulators (GDI, GAP, GEF etc.)	0.00019833	42	15	1	20	13	0	0	0	0	0	0	0	0	1	0	0
HCLS1	3059	hematopoietic cell-specific Lyn substrate 1	HS1, CTTNL	P14317	Transcription factor	0.00019289	23	15	1	2	11	0	0	4	0	4	0	0	0	1	0	0
IL10	3586	interleukin 10	CSIF, TGIF, IL10A, IL-10	P22301	Receptor ligand	0.00019214	195	15	5	155	35	3	0	4	0	7	3	0	1	0	1	0
DLG2	1740	discs, large homolog 2 (Drosophila)	PSD-93, PSD93, chapsyn-110	Q15700	Generic binding protein	0.00016564	21	15	1	0	17	0	0	0	0	1	0	0	0	1	0	0
MAPK7	5598	mitogen-activated protein kinase 7	BMK1, ERK5	Q13164	Protein kinase	0.00015912	39	15	11	20	17	0	0	3	1	9	0	0	0	1	10	0
VAV2	7410	vav 2 guanine nucleotide exchange factor		Q6Q317	Regulators (GDI, GAP, GEF etc.)	0.00013657	39	15	8	0	20	0	0	16	0	16	3	1	1	1	2	0
COL7A1	1294	collagen, type VII, alpha 1		Q02388	Generic binding protein	0.00013295	47	15	2	31	9	0	0	0	0	0	0	0	0	0	2	0
CDC25C	995	cell division cycle 25 homolog C (S. pombe)		P30307	Protein phosphatase	0.00012379	43	15	2	19	22	0	0	1	2	4	0	0	0	2	0	0
ITGB5	3693	integrin, beta 5		P18084	Generic receptor	0.00011824	45	15	1	9	31	0	0	4	4	8	0	0	0	0	1	0
ISG15	9636	ISG15 ubiquitin-like modifier	IFI15, UCRP	P05161	Generic binding protein	0.00011557	57	15	1	24	28	6	0	0	0	6	1	0	0	0	0	0
NMI	9111	N-myc (and STAT) interactor		Q13287	Generic binding protein	0.00011032	21	15	1	0	13	0	0	0	0	0	0	0	0	1	0	0
SORBS1	10580	sorbin and SH3 domain containing 1	FLJ12406, CAP, sh3p12, ponsin, KIAA1296	Q96KF4	Generic binding protein	8.65e-05	26	15	2	0	11	0	0	9	0	9	0	1	1	0	0	0
DUSP1	1843	dual specificity phosphatase 1	HVH1, CL100, MKP-1	P28562	Protein phosphatase	8.513e-05	104	15	2	72	32	3	0	4	0	7	2	0	0	0	0	0
RAPGEF1	2889	Rap guanine nucleotide exchange factor (GEF) 1	C3G	Q13905	Regulators (GDI, GAP, GEF etc.)	8.452e-05	38	15	9	15	18	0	0	14	0	14	2	1	3	2	1	0
PKP3	11187	plakophilin 3		Q9Y446	Generic binding protein	8.304e-05	17	15	1	1	3	0	0	0	0	0	0	0	0	1	0	0
EIF4B	1975	eukaryotic translation initiation factor 4B		P23588	Generic binding protein	7.498e-05	24	15	1	9	10	0	0	8	11	19	0	0	0	0	0	1
BCL2L11	10018	BCL2-like 11 (apoptosis facilitator)	BOD, BimL, BimEL, BIM	Q8WYL9	Generic binding protein	5.541e-05	39	15	2	0	31	0	0	2	0	2	1	0	0	1	0	0
SNIP1	79753	Smad nuclear interacting protein 1		Q8TAD8	Generic binding protein	4.613e-05	21	15	1	5	15	0	0	3	0	7	0	0	0	1	0	0
MALT1	10892	mucosa associated lymphoid tissue lymphoma translocation gene 1		Q9UDY8	Generic binding protein	3.528e-05	40	15	1	13	28	0	0	17	15	32	1	0	0	0	0	0
SH3GL3	6457	SH3-domain GRB2-like 3	SH3D2C, SH3P13, CNSA3, EEN-B2, HsT19371	Q99963	Generic binding protein	3.175e-05	15	15	1	0	5	0	0	0	0	2	0	0	0	1	0	0
EGF	1950	epidermal growth factor (beta-urogastrone)		P01133	Receptor ligand	0.00573657	262	14	6	208	46	0	0	36	20	57	3	1	0	1	0	1
FCGR2B	2213	Fc fragment of IgG, low affinity IIb, receptor (CD32)	CD32, CD32B	P31994	Generic receptor	0.00238241	59	14	1	19	31	0	0	9	0	9	0	0	0	0	0	1
AGT	183	angiotensinogen (serpin peptidase inhibitor, clade A, member 8)		P01019	Receptor ligand	0.00137925	113	14	7	61	50	0	0	1	2	3	6	1	0	0	0	0
BMP2	650	bone morphogenetic protein 2		P12643	Receptor ligand	0.00132407	153	14	2	128	35	0	0	1	3	4	0	1	0	0	1	0
PLAU	5328	plasminogen activator, urokinase	URK, UPA	P00749	Generic protease	0.00072022	146	14	2	94	56	2	0	24	6	32	1	0	1	0	0	0
CSNK1D	1453	casein kinase 1, delta	HCKID	P48730	Protein kinase	0.00068607	54	14	3	21	33	0	0	2	11	14	1	0	0	1	1	0
SOCS6	9306	suppressor of cytokine signaling 6	CIS4, SSI4, HSPC060, STATI4, STAI4, Cish4	O14544	Generic binding protein	0.00057668	44	14	2	6	28	0	0	0	0	0	0	0	0	0	2	0
TRIM23	373	tripartite motif-containing 23	ARD1, RNF46	P36406	RAS superfamily	0.00054391	43	14	1	5	27	0	0	0	0	0	0	0	0	0	1	0
GNAS	2778	GNAS complex locus	NESP55, NESP, GNASXL, GPSA, SCG6	Q6NR75	G-alpha	0.0004306	48	14	3	0	41	0	0	6	4	10	2	0	0	0	1	0
VEGFA	7422	vascular endothelial growth factor A	VEGF-A, VPF	Q96KJ0	Receptor ligand	0.00041208	128	14	5	0	93	0	0	48	0	48	3	1	0	0	1	0
NRP1	8829	neuropilin 1	NRP, VEGF165R, CD304	O14786	Generic receptor	0.00038025	35	14	1	8	22	0	0	6	0	6	0	0	1	0	0	0
FOXO4	4303	forkhead box O4	AFX1	P98177	Transcription factor	0.00034683	43	14	4	19	24	0	0	5	0	7	0	0	0	1	3	0
ACVR2B	93	activin A receptor, type IIB	ActR-IIB	Q13705	Generic receptor	0.00031714	57	14	2	39	20	0	0	0	0	0	0	1	0	0	1	0
SELE	6401	selectin E	ESEL, CD62E	P16581	Generic receptor	0.00031456	58	14	1	29	32	0	0	0	0	0	1	0	0	0	0	0
CD28	940	CD28 molecule		Q9BYV0	Generic receptor	0.00031356	142	14	3	113	24	0	0	26	2	28	3	0	0	0	0	0
PTPN13	5783	protein tyrosine phosphatase, non-receptor type 13 (APO-1/CD95 (Fas)-associated phosphatase)	PTP1E, PTP-BAS, PTPL1, PTP-BL	Q8IWH7	Generic phosphatase	0.00030398	39	14	1	0	21	0	0	10	0	10	0	0	1	0	0	0
GADD45G	10912	growth arrest and DNA-damage-inducible, gamma	DDIT2, GADD45gamma, GRP17, CR6	O95257	Generic binding protein	0.00028251	38	14	2	3	25	0	0	8	0	8	1	0	1	0	0	0
IL7R	3575	interleukin 7 receptor	CD127	Q6NWM3	Generic receptor	0.00028238	65	14	1	35	33	0	0	0	0	0	0	0	0	1	0	0
VASP	7408	vasodilator-stimulated phosphoprotein		P50552	Generic binding protein	0.00021986	34	14	2	12	17	0	0	0	0	0	0	0	0	1	1	0
CISH	1154	cytokine inducible SH2-containing protein	CIS, G18, CIS-1, SOCS	Q9NSE2	Generic binding protein	0.00017947	66	14	7	37	16	0	0	9	0	9	3	0	0	2	2	0
PAK4	10298	p21 protein (Cdc42/Rac)-activated kinase 4		O96013	Protein kinase	0.00016428	29	14	3	7	13	0	0	2	0	2	0	1	1	0	1	0
LRPPRC	10128	leucine-rich PPR-motif containing	GP130, LRP130	P42704	Generic binding protein	0.00016105	22	14	1	5	8	0	0	0	0	1	0	0	0	1	0	0
ARID1A	8289	AT rich interactive domain 1A (SWI-like)	B120, P270, C10rf4, BAF250, BAF250a	Q9HBJ5	Generic enzyme	0.00015574	34	14	1	0	34	0	0	0	0	0	0	0	0	0	1	0
IFNGR1	3459	interferon gamma receptor 1	CD119	P15260	Generic receptor	0.0001438	47	14	4	12	35	6	0	17	0	23	2	0	0	0	2	0
SOS2	6655	son of sevenless homolog 2 (Drosophila)		Q07890	Regulators (GDI, GAP, GEF etc.)	0.00014182	28	14	36	14	3	0	0	0	0	0	25	3	0	1	7	0
APC2	10297	adenomatosis polyposis coli 2	APCL	O95996	Generic binding protein	0.00011175	19	14	2	0	19	0	0	0	0	0	0	1	0	0	1	0
TNK2	10188	tyrosine kinase, non-receptor, 2	p21cdc42Hs, ACK, ACK1	Q07912	Protein kinase	0.00010717	40	14	1	22	19	0	0	0	0	3	0	0	0	1	0	0
TRAF3IP2	10758	TRAF3 interacting protein 2	DKFZP586G0522, ACT1, CIKS	O43734	Generic binding protein	0.00010482	31	14	1	2	27	0	0	0	0	0	1	0	0	0	0	0
SNX6	58533	sorting nexin 6		Q9UNH7	Transporter	0.00010067	17	14	1	1	8	0	0	0	0	2	0	0	0	1	0	0
RASSF1	11186	Ras association (RalGDS/AF-6) domain family member 1	NORE2A, REH3P21, RDA32, 123F2	Q9UND5	Generic binding protein	9.257e-05	28	14	1	0	23	0	0	0	0	0	0	0	1	0	0	0
ANAPC11	51529	anaphase promoting complex subunit 11	HSPC214, APC11, Apc11p, MGC882	Q9NYG5	Generic enzyme	9.124e-05	118	14	1	87	31	0	0	14	96	110	1	0	0	0	0	0
NKIRAS1	28512	NFKB inhibitor interacting Ras-like 1	KBRAS1, kappaB-Ras1	Q9NYS0	RAS superfamily	8.96e-05	16	14	1	0	4	0	0	0	0	2	0	0	0	1	0	0
CYBB	1536	cytochrome b-245, beta polypeptide	GP91-PHOX, NOX2	P04839	Generic enzyme	8.358e-05	43	14	1	22	20	1	0	0	0	1	1	0	0	0	0	0
PPP2R5A	5525	protein phosphatase 2, regulatory subunit B', alpha isoform	PR61A, B56A	Q15172	Generic binding protein	8.13e-05	22	14	4	4	14	0	0	0	0	0	0	1	0	0	3	0
CCDC50	152137	coiled-coil domain containing 50	Ymer	Q8IVM0	Generic protein	6.405e-05	20	14	1	3	5	0	0	0	0	0	0	0	0	1	0	0
RNF111	54778	ring finger protein 111	ARK, Arkadia, FLJ38008, DKFZP761D081	Q6ZNA4	Generic enzyme	5.508e-05	37	14	1	22	19	0	0	4	0	4	0	0	0	1	0	0
FBXW11	23291	F-box and WD repeat domain containing 11	KIAA0696, Fbw1b, BTRCP2, BTRC2, Hos, Fbw11	Q9UKB1	Generic enzyme	2.702e-05	43	14	4	2	34	0	0	12	0	18	1	1	0	1	1	0
MITF	4286	microphthalmia-associated transcription factor	WS2A, MI, bHLHe32	O75030	Transcription factor	2.457e-05	60	14	1	14	42	0	0	9	0	12	0	0	1	0	0	0
ING2	3622	inhibitor of growth family, member 2	p33ING2	Q9H160	Generic binding protein	2.303e-05	21	14	1	2	7	0	0	0	0	0	0	0	0	1	0	0
COMMD1	150684	copper metabolism (Murr1) domain containing 1	MURR1, MGC27155	Q8N668	Transporter	1.246e-05	15	14	1	1	7	0	0	0	0	2	0	0	0	1	0	0
REST	5978	RE1-silencing transcription factor	NRSF, XBR	Q13127	Transcription factor	0.00338556	67	13	1	8	56	0	0	0	0	0	1	0	0	0	0	0
PTGS2	5743	prostaglandin-endoperoxide synthase 2 (prostaglandin G/H synthase and cyclooxygenase)	COX2	P35354	Generic enzyme	0.00330243	361	13	9	314	72	0	0	2	2	4	4	1	0	1	3	0
MMP14	4323	matrix metallopeptidase 14 (membrane-inserted)	MT1-MMP	P50281	Metalloprotease	0.00186041	137	13	2	71	73	0	0	0	0	0	2	0	0	0	0	0
NRAS	4893	neuroblastoma RAS viral (v-ras) oncogene homolog		P01111	RAS superfamily	0.00185053	74	13	14	47	29	0	0	0	0	0	1	4	0	0	8	1
TGFB2	7042	transforming growth factor, beta 2		P61812	Receptor ligand	0.00170942	314	13	6	297	25	0	0	0	0	0	3	1	0	1	1	0
ITGA4	3676	integrin, alpha 4 (antigen CD49D, alpha 4 subunit of VLA-4 receptor)	CD49d	P13612	Generic receptor	0.00149479	87	13	4	34	43	0	0	29	7	36	1	0	0	0	2	1
BMP7	655	bone morphogenetic protein 7	OP-1	P18075	Receptor ligand	0.00141062	97	13	2	63	35	0	0	9	0	9	0	1	0	0	1	0
TFRC	7037	transferrin receptor (p90, CD71)	CD71, TFR1	P02786	Generic receptor	0.00136649	71	13	1	44	24	0	0	1	0	1	0	0	0	1	0	0
LAMA1	284217	laminin, alpha 1		P25391	Receptor ligand	0.00115874	98	13	3	66	40	0	0	12	8	20	1	0	0	1	1	0
PSME3	10197	proteasome (prosome, macropain) activator subunit 3 (PA28 gamma; Ki)	Ki, PA28-gamma, REG-GAMMA, PA28G	P61289	Generic binding protein	0.00096248	109	13	1	74	47	0	0	15	71	86	0	0	0	0	0	1
TGIF1	7050	TGFB-induced factor homeobox 1		Q15583	Transcription factor	0.00087678	54	13	2	3	47	0	0	6	0	12	0	0	0	2	0	0
ACTN2	88	actinin, alpha 2		P35609	Generic binding protein	0.00082478	47	13	1	21	21	0	0	0	0	0	0	0	0	0	1	0
NF1	4763	neurofibromin 1		P21359	Regulators (GDI, GAP, GEF etc.)	0.00057088	56	13	1	34	17	0	0	6	0	6	1	0	0	0	0	0
ITGA2	3673	integrin, alpha 2 (CD49B, alpha 2 subunit of VLA-2 receptor)	CD49b	P17301	Generic receptor	0.0005486	88	13	2	40	53	0	0	10	8	18	0	0	0	0	2	0
RBL2	5934	retinoblastoma-like 2 (p130)	Rb2, p130	Q08999	Generic binding protein	0.00053494	62	13	2	22	45	0	0	2	0	8	0	1	0	1	0	0
MMP12	4321	matrix metallopeptidase 12 (macrophage elastase)	HME	P39900	Metalloprotease	0.00038905	61	13	1	26	32	0	0	0	0	0	1	0	0	0	0	0
MAP3K10	4294	mitogen-activated protein kinase kinase kinase 10	MST, MEKK10	Q02779	Protein kinase	0.00038623	37	13	4	1	30	0	0	2	0	2	4	0	0	0	0	0
CDK9	1025	cyclin-dependent kinase 9	PITALRE, C-2k, TAK	P50750	Protein kinase	0.00037789	57	13	1	11	44	0	0	2	3	6	0	0	0	1	0	0
SDCBP	6386	syndecan binding protein (syntenin)	SYCL	O00560	Generic binding protein	0.00029928	21	13	1	4	17	0	0	5	0	5	0	0	0	1	0	0
IRS4	8471	insulin receptor substrate 4	PY160, IRS-4	O14654	Generic binding protein	0.00027403	42	13	4	4	32	0	0	0	0	0	0	2	0	0	2	0
ACVR1B	91	activin A receptor, type IB	ALK4, SKR2, ActRIB	P36896	Generic receptor	0.0002363	45	13	3	27	16	0	0	0	0	0	0	1	0	0	2	0
CTSB	1508	cathepsin B		P07858	Generic protease	0.00023085	44	13	1	16	26	0	0	0	0	0	1	0	0	0	0	0
CD3E	916	CD3e molecule, epsilon (CD3-TCR complex)		P07766	Generic binding protein	0.00022238	70	13	3	26	27	0	0	52	12	64	1	0	1	0	0	1
TBL1X	6907	transducin (beta)-like 1X-linked	EBI	O60907	Generic binding protein	0.00021514	27	13	2	4	19	0	0	0	0	0	0	1	0	0	1	0
CTSG	1511	cathepsin G	CG	P08311	Generic protease	0.00019926	53	13	1	12	41	0	0	0	0	0	0	1	0	0	0	0
CCND3	896	cyclin D3		P30281	Generic binding protein	0.00019059	65	13	3	31	19	0	0	14	0	14	1	1	0	0	1	0
HSPG2	3339	heparan sulfate proteoglycan 2	perlecan, PRCAN	P98160	Generic binding protein	0.00017066	25	13	2	9	12	0	0	0	0	0	2	0	0	0	0	0
UBE2V1	7335	ubiquitin-conjugating enzyme E2 variant 1	UEV-1, CROC-1, UEV1A, CROC1	Q9H4J4	Generic enzyme	0.0001699	28	13	1	0	9	3	0	9	9	21	0	0	0	0	1	0
DOCK1	1793	dedicator of cytokinesis 1	DOCK180, ced5	Q14185	Regulators (GDI, GAP, GEF etc.)	0.00016933	34	13	3	9	9	0	0	15	0	15	1	0	1	0	1	0
NID1	4811	nidogen 1	enactin	P14543	Generic binding protein	0.00013488	35	13	0	15	19	0	0	0	0	0	0	0	0	0	0	0
ARF3	377	ADP-ribosylation factor 3		P61204	RAS superfamily	0.00012251	24	13	1	5	9	0	0	0	0	0	0	0	0	0	1	0
USP11	8237	ubiquitin specific peptidase 11	UHX1	P51784	Generic protease	0.00011363	17	13	1	3	7	0	0	0	0	0	0	0	0	1	0	0
BRD7	29117	bromodomain containing 7	CELTIX1, BP75	Q9NPI1	Generic binding protein	0.0001135	28	13	1	7	21	0	0	0	0	1	0	0	0	1	0	0
PRKAA1	5562	protein kinase, AMP-activated, alpha 1 catalytic subunit	AMPKa1	Q13131	Protein kinase	9.131e-05	29	13	3	7	18	0	0	0	0	0	1	2	0	0	0	0
RIN1	9610	Ras and Rab interactor 1		Q13671	Regulators (GDI, GAP, GEF etc.)	8.827e-05	20	13	1	3	16	0	0	0	0	0	0	0	0	1	0	0
NOS3	4846	nitric oxide synthase 3 (endothelial cell)	ECNOS, eNOS	Q9UDC6	Generic enzyme	8.067e-05	70	13	7	0	56	0	0	14	7	21	1	1	1	1	3	0
SKI	6497	v-ski sarcoma viral oncogene homolog (avian)		P12755	Generic binding protein	7.859e-05	39	13	5	14	30	0	0	10	3	16	1	0	1	1	1	1
MKNK2	2872	MAP kinase interacting serine/threonine kinase 2	MNK2	Q9HBH9	Protein kinase	7.106e-05	19	13	3	4	12	0	0	0	0	0	0	1	0	0	2	0
TNFRSF11A	8792	tumor necrosis factor receptor superfamily, member 11a, NFKB activator	RANK, CD265	Q9Y6Q6	Generic receptor	7.088e-05	24	13	1	13	8	0	0	0	0	1	1	0	0	0	0	0
PIM1	5292	pim-1 oncogene		P11309	Protein kinase	6.94e-05	36	13	2	6	31	0	0	1	0	1	2	0	0	0	0	0
MAP2K2	5605	mitogen-activated protein kinase kinase 2	MEK2	P36507	Protein kinase	6.828e-05	60	13	41	37	19	3	0	6	5	21	22	4	1	7	7	0
PAPOLA	10914	poly(A) polymerase alpha	PAP	P51003	Generic enzyme	6.54e-05	19	13	1	3	4	0	0	2	5	8	0	0	0	1	0	0
ARPC1B	10095	actin related protein 2/3 complex, subunit 1B, 41kDa	ARC41, p40-ARC, p41-ARC	O15143	Generic binding protein	5.55e-05	22	13	4	10	14	0	0	0	0	0	2	0	0	0	2	0
GDF9	2661	growth differentiation factor 9		O60383	Receptor ligand	4.724e-05	16	13	1	2	9	0	0	0	0	0	0	0	0	0	1	0
CEACAM1	634	carcinoembryonic antigen-related cell adhesion molecule 1 (biliary glycoprotein)	BGP1, CD66a	P13688	Receptor ligand	4.715e-05	38	13	1	12	23	0	0	0	0	1	0	0	0	1	0	0
IL16	3603	interleukin 16 (lymphocyte chemoattractant factor)	LCF, IL-16, prIL-16, HsT19289	Q14005	Receptor ligand	4.566e-05	21	13	1	6	8	0	0	0	0	0	0	0	0	0	1	0
CYTH3	9265	cytohesin 3	GRP1, ARNO3	O43739	Regulators (GDI, GAP, GEF etc.)	2.25e-05	15	13	1	1	3	0	0	1	0	1	0	0	0	0	1	0
YAP1	10413	Yes-associated protein 1, 65kDa	YAP65	P46937	Generic binding protein	1.913e-05	33	13	2	0	28	0	0	5	0	5	0	0	1	1	0	0
PLAT	5327	plasminogen activator, tissue		Q9BZW1	Generic protease	1.513e-05	41	13	0	0	37	0	0	7	4	11	0	0	0	0	0	0
VWF	7450	von Willebrand factor		P04275	Receptor ligand	0.0029016	87	12	1	53	30	0	0	2	4	6	0	0	0	0	1	0
SPP1	6696	secreted phosphoprotein 1	BSPI, ETA-1	P10451	Receptor ligand	0.00149	186	12	3	126	65	0	0	15	7	22	0	1	2	0	0	0
IFNA1	3439	interferon, alpha 1	IFNA@, IFL, IFN, IFN-ALPHA, IFNA13	P01562	Receptor ligand	0.00114291	229	12	2	213	23	1	0	0	0	1	1	1	0	0	0	0
LRP6	4040	low density lipoprotein receptor-related protein 6		O75581	Generic receptor	0.00095194	55	12	4	19	29	0	0	19	0	25	0	1	1	1	1	0
CNTFR	1271	ciliary neurotrophic factor receptor		P26992	Generic receptor	0.00093059	21	12	1	6	11	0	0	0	0	0	1	0	0	0	0	0
IL6	3569	interleukin 6 (interferon, beta 2)	IL-6, BSF2, HGF, HSF	P05231	Receptor ligand	0.00087041	345	12	12	299	46	1	0	35	0	36	5	1	4	1	1	0
WNT3	7473	wingless-type MMTV integration site family, member 3	MGC131950, MGC138321, MGC138323	P56703	Receptor ligand	0.00086504	38	12	5	21	9	0	0	0	0	1	1	1	1	1	1	0
MAP3K7IP3	257397	mitogen-activated protein kinase kinase kinase 7 interacting protein 3	TAB3	Q8N5C8	Generic binding protein	0.0008199	15	12	1	2	10	2	0	0	0	6	0	0	0	1	0	0
MMP7	4316	matrix metallopeptidase 7 (matrilysin, uterine)	PUMP-1	P09237	Metalloprotease	0.00076903	99	12	4	50	48	0	0	4	0	5	2	1	0	0	1	0
TCF7L2	6934	transcription factor 7-like 2 (T-cell specific, HMG-box)	TCF-4	Q9NQB7	Transcription factor	0.00050128	105	12	6	0	102	0	0	0	0	0	3	1	0	1	1	0
ELF3	1999	E74-like factor 3 (ets domain transcription factor, epithelial-specific )	EPR-1, ESE-1, ERT	P78545	Transcription factor	0.00048462	68	12	1	24	41	0	0	0	0	4	0	0	0	0	1	0
IL23A	51561	interleukin 23, alpha subunit p19	SGRF, IL23P19, IL-23, IL-23A	Q9NPF7	Receptor ligand	0.0004563	69	12	4	26	23	0	0	40	0	40	2	0	1	0	1	0
HDAC6	10013	histone deacetylase 6	KIAA0901, JM21, HD6, FLJ16239	Q9UBN7	Generic enzyme	0.00044684	44	12	1	18	18	0	0	4	0	5	0	0	0	1	0	0
ACTN3	89	actinin, alpha 3		Q08043	Generic binding protein	0.00035481	25	12	1	14	4	0	0	0	0	0	0	0	0	0	1	0
DFFA	1676	DNA fragmentation factor, 45kDa, alpha polypeptide	DFF-45, DFF45, ICAD, DFF1	O00273	Generic binding protein	0.00033537	28	12	2	4	19	1	0	5	5	11	1	0	1	0	0	0
ACVRL1	94	activin A receptor type II-like 1	HHT2, ALK1, HHT	P37023	Generic receptor	0.00026979	49	12	4	37	11	0	0	0	0	2	0	1	0	1	2	0
GATA4	2626	GATA binding protein 4		P43694	Transcription factor	0.00025644	103	12	1	53	66	0	0	0	0	0	1	0	0	0	0	0
CACYBP	27101	calcyclin binding protein	SIP, S100A6BP	Q9HB71	Generic binding protein	0.00024304	22	12	1	10	16	0	0	0	0	0	0	1	0	0	0	0
SMARCA5	8467	SWI/SNF related, matrix associated, actin dependent regulator of chromatin, subfamily a, member 5	hSNF2H, hISWI, ISWI	O60264	Transcription factor	0.0002253	22	12	1	0	15	0	0	0	0	0	0	0	0	0	1	0
PRKAB2	5565	protein kinase, AMP-activated, beta 2 non-catalytic subunit		O43741	Generic binding protein	0.00021794	19	12	3	8	9	0	0	3	6	9	1	2	0	0	0	0
FOXG1	2290	forkhead box G1	HFK2, QIN, BF1, HFK1, HFK3, HBF-3	P55316	Transcription factor	0.00019574	26	12	3	12	12	0	0	4	0	5	0	0	0	0	3	0
ANAPC1	64682	anaphase promoting complex subunit 1	MCPR, TSG24, APC1	Q9H1A4	Generic enzyme	0.00017318	117	12	1	86	34	0	0	14	96	120	1	0	0	0	0	0
TPM1	7168	tropomyosin 1 (alpha)		Q96IK2	Generic binding protein	0.0001532	26	12	1	0	18	0	0	0	0	0	1	0	0	0	0	0
IGF2	3481	insulin-like growth factor 2 (somatomedin A)	FLJ44734	P01344	Receptor ligand	0.00013817	51	12	4	37	25	0	0	0	0	0	2	0	0	0	2	0
SMARCD3	6604	SWI/SNF related, matrix associated, actin dependent regulator of chromatin, subfamily d, member 3	BAF60C, Rsc6p, CRACD3	Q6STE5	Generic enzyme	0.00013285	20	12	1	0	18	0	0	0	0	0	0	0	0	0	1	0
ADCY5	111	adenylate cyclase 5	AC5	O95622	Generic enzyme	0.0001202	29	12	4	17	11	0	0	0	0	0	1	1	0	0	2	0
NLK	51701	nemo-like kinase		Q9UBE8	Protein kinase	0.00011537	29	12	5	1	22	0	0	8	0	8	2	1	0	1	1	0
MEF2A	4205	myocyte enhancer factor 2A	RSRFC4, RSRFC9	Q02078	Transcription factor	0.00011435	44	12	1	12	25	0	0	0	0	1	0	0	0	1	0	0
TLR9	54106	toll-like receptor 9	CD289	Q9NR96	Generic receptor	7.383e-05	42	12	4	23	18	1	0	1	4	6	1	1	0	0	1	1
MMP13	4322	matrix metallopeptidase 13 (collagenase 3)	CLG3	P45452	Metalloprotease	7.32e-05	189	12	1	124	68	0	0	0	0	0	1	0	0	0	0	0
IQGAP2	10788	IQ motif containing GTPase activating protein 2		Q13576	Regulators (GDI, GAP, GEF etc.)	6.786e-05	18	12	1	7	3	0	0	0	0	0	0	0	0	1	0	0
CRP	1401	C-reactive protein, pentraxin-related	PTX1	P02741	Generic binding protein	6.524e-05	63	12	2	40	22	0	0	1	0	1	1	0	1	0	0	0
PRKG1	5592	protein kinase, cGMP-dependent, type I	PGK, PKG	Q13976	Protein kinase	6.444e-05	46	12	3	14	28	0	0	4	0	4	2	0	0	0	1	0
TNFSF10	8743	tumor necrosis factor (ligand) superfamily, member 10	TRAIL, Apo-2L, TL2, CD253	P50591	Receptor ligand	5.674e-05	93	12	1	68	21	4	0	16	8	28	1	0	0	0	0	0
TFG	10342	TRK-fused gene	TF6, FLJ36137	Q92734	Generic receptor	5.668e-05	16	12	1	0	5	0	0	0	0	0	0	0	0	1	0	0
MED15	51586	mediator complex subunit 15	TIG-1, CAG7A, Arc105	Q96RN5	Generic binding protein	5.558e-05	22	12	1	3	15	0	0	3	0	3	0	0	0	1	0	0
PPP2R2A	5520	protein phosphatase 2 (formerly 2A), regulatory subunit B, alpha isoform	PR52A, PR55A, B55A	P63151	Generic binding protein	4.809e-05	19	12	3	0	12	0	0	7	0	8	0	0	1	1	1	0
CXCR1	3577	chemokine (C-X-C motif) receptor 1	CKR-1, CDw128a, CD181	Q6IN95	GPCR	4.001e-05	39	12	3	0	33	0	0	0	0	0	0	1	0	0	2	0
APAF1	317	apoptotic peptidase activating factor 1	CED4, APAF-1	Q9UJ66	Generic binding protein	3.606e-05	27	12	2	0	19	3	0	11	5	19	2	0	0	0	0	0
PIK3CD	5293	phosphoinositide-3-kinase, catalytic, delta polypeptide	p110D	O00329	Lipid kinase	2.554e-05	17	12	40	0	6	3	0	0	0	3	25	5	0	1	9	0
INHBA	3624	inhibin, beta A		P08476	Receptor ligand	2.78e-06	27	12	2	14	15	0	0	0	0	0	0	1	0	0	1	0
GATA2	2624	GATA binding protein 2	NFE1B	P23769	Transcription factor	0.00241241	101	11	1	21	76	0	0	7	0	7	0	0	0	1	0	0
CEBPD	1052	CCAAT/enhancer binding protein (C/EBP), delta	CRP3, CELF, C/EBP-delta, NF-IL6-beta	P49716	Transcription factor	0.00195679	107	11	3	19	89	0	0	1	0	1	2	0	1	0	0	0
CSF2	1437	colony stimulating factor 2 (granulocyte-macrophage)	GM-CSF	P04141	Receptor ligand	0.00151513	252	11	1	229	32	0	0	3	0	3	1	0	0	0	0	0
IL12A	3592	interleukin 12A (natural killer cell stimulatory factor 1, cytotoxic lymphocyte maturation factor 1, p35)	CLMF, IL-12A, p35, NFSK	P29459	Receptor ligand	0.00086045	119	11	7	56	28	1	0	58	0	59	4	1	1	0	1	0
CCR10	2826	chemokine (C-C motif) receptor 10		P46092	GPCR	0.00085096	40	11	2	13	25	0	0	1	2	3	0	1	0	0	1	0
RHOJ	57381	ras homolog gene family, member J	FLJ14445, TCL	Q9H4E5	RAS superfamily	0.00080749	52	11	1	42	1	0	0	0	0	0	0	0	0	0	1	0
GNAI1	2770	guanine nucleotide binding protein (G protein), alpha inhibiting activity polypeptide 1		P63096	G-alpha	0.00070944	55	11	5	41	32	0	0	1	2	3	3	1	1	0	0	0
ITGA6	3655	integrin, alpha 6	CD49f	Q16508	Generic receptor	0.00056334	79	11	4	0	56	0	0	25	10	40	0	0	1	1	2	0
RAB11A	8766	RAB11A, member RAS oncogene family	YL8	P62491	RAS superfamily	0.00051341	30	11	1	3	22	0	0	4	0	4	0	0	0	0	1	0
SERPINE1	5054	serpin peptidase inhibitor, clade E (nexin, plasminogen activator inhibitor type 1), member 1	PAI	P05121	Receptor ligand	0.00045399	191	11	4	136	60	0	0	7	6	13	4	0	0	0	0	0
CD9	928	CD9 molecule	BA2, P24, TSPAN29, MRP-1	P21926	Receptor ligand	0.0004074	67	11	1	31	34	0	0	4	0	4	0	0	1	0	0	0
COL5A1	1289	collagen, type V, alpha 1		P20908	Generic binding protein	0.00039719	48	11	1	35	9	0	0	0	0	0	0	0	0	0	1	0
PPIB	5479	peptidylprolyl isomerase B (cyclophilin B)	CYPB	P23284	Generic enzyme	0.00035318	19	11	1	4	6	0	0	1	0	1	1	0	0	0	0	0
TBL1XR1	79718	transducin (beta)-like 1 X-linked receptor 1	IRA1, FLJ12894, TBLR1, C21, DC42	Q9BZK7	Generic binding protein	0.00031472	24	11	2	2	14	0	0	0	0	0	0	1	0	0	1	0
PSMB9	5698	proteasome (prosome, macropain) subunit, beta type, 9 (large multifunctional peptidase 2)	RING12, beta1i, PSMB6i	P28065	Generic protease	0.00030855	88	11	1	0	33	2	0	14	71	87	0	0	0	0	0	1
ANAPC7	51434	anaphase promoting complex subunit 7	APC7	Q9UJX3	Generic enzyme	0.00030357	118	11	1	88	33	0	0	14	96	110	1	0	0	0	0	0
PDGFB	5155	platelet-derived growth factor beta polypeptide (simian sarcoma viral (v-sis) oncogene homolog)	SSV	P01127	Receptor ligand	0.00029772	116	11	4	93	25	0	0	4	0	4	2	0	1	0	1	0
TRIB3	57761	tribbles homolog 3 (Drosophila)	dJ1103G7.3, TRB3	Q96RU7	Generic binding protein	0.00024338	35	11	1	7	22	0	0	1	4	6	0	0	0	0	0	1
ARHGAP5	394	Rho GTPase activating protein 5	RhoGAP5, p190-B	Q13017	Regulators (GDI, GAP, GEF etc.)	0.00024287	28	11	1	13	11	0	0	0	0	0	0	0	0	0	1	0
FKBP5	2289	FK506 binding protein 5	FKBP51, FKBP54, PPIase, P54, Ptg-10	Q13451	Generic binding protein	0.00023946	28	11	1	10	12	0	0	0	0	3	0	0	0	1	0	0
DCAF7	10238	DDB1 and CUL4 associated factor 7	HAN11	P61962	Generic binding protein	0.00020525	12	11	1	1	2	0	0	0	0	0	0	0	0	1	0	0
IGFBP5	3488	insulin-like growth factor binding protein 5		P24593	Generic binding protein	0.00019789	71	11	1	38	31	0	0	1	4	5	1	0	0	0	0	0
TGFBR3	7049	transforming growth factor, beta receptor III	betaglycan, BGCAN	Q03167	Receptor with enzyme activity	0.00016634	39	11	1	22	20	0	0	9	0	15	0	0	0	1	0	0
CARD11	84433	caspase recruitment domain family, member 11	CARMA1, BIMP3	Q9BXL7	Generic binding protein	0.00016034	33	11	1	13	23	0	0	14	15	29	1	0	0	0	0	0
EXOC7	23265	exocyst complex component 7	EXO70, KIAA1067, YJL085W, Exo70p	Q9UPT5	Generic protein	0.0001501	15	11	1	2	5	0	0	2	0	2	0	1	0	0	0	0
ANAPC5	51433	anaphase promoting complex subunit 5	APC5	Q9UJX4	Generic enzyme	0.00014748	117	11	1	86	31	0	0	14	96	120	1	0	0	0	0	0
PPP2R5C	5527	protein phosphatase 2, regulatory subunit B', gamma isoform	B56G, PR61G	Q13362	Generic binding protein	0.00013965	17	11	4	6	14	0	0	0	0	0	0	1	0	0	3	0
CD81	975	CD81 molecule	TAPA-1, TSPAN28	P60033	Generic receptor	0.0001275	42	11	1	25	14	0	0	3	5	8	0	0	0	0	0	1
HUWE1	10075	HECT, UBA and WWE domain containing 1	Ib772, KIAA0312, UREB1	Q9NSL6	Generic enzyme	0.00011462	20	11	2	0	12	0	0	0	0	0	0	0	1	1	0	0
EPHB1	2047	EPH receptor B1	Hek6	P54762	Generic receptor	0.00010831	31	11	1	14	15	0	0	9	0	9	0	0	0	1	0	0
MEF2C	4208	myocyte enhancer factor 2C		Q06413	Transcription factor	0.00010736	54	11	1	14	38	0	0	10	0	10	0	0	0	1	0	0
NUMA1	4926	nuclear mitotic apparatus protein 1		Q14980	Generic binding protein	9.751e-05	20	11	1	2	8	0	0	1	2	3	1	0	0	0	0	0
SOCS7	30837	suppressor of cytokine signaling 7	NAP4, NCKAP4	O14512	Generic binding protein	8.242e-05	18	11	2	5	5	0	0	0	0	0	0	0	0	0	2	0
PKN2	5586	protein kinase N2	PRK2, Pak-2	Q16513	Protein kinase	8.215e-05	19	11	2	5	13	0	0	0	0	2	0	0	0	0	2	0
MAP2K5	5607	mitogen-activated protein kinase kinase 5	MEK5, MAPKK5, HsT17454	Q13163	Protein kinase	7.539e-05	23	11	2	11	10	0	0	3	1	8	0	0	0	2	0	0
FLT4	2324	fms-related tyrosine kinase 4	VEGFR3, PCL	P35916	Receptor with enzyme activity	6.782e-05	34	11	1	15	14	0	0	16	2	18	0	0	1	0	0	0
KSR1	8844	kinase suppressor of ras 1	RSU2	Q8IVT5	Generic binding protein	6.561e-05	20	11	1	5	11	0	0	1	0	1	0	0	0	1	0	0
PPP3R1	5534	protein phosphatase 3 (formerly 2B), regulatory subunit B, alpha isoform	CALNB1, CNB, CNB1	P63098	Generic binding protein	5.547e-05	20	11	5	5	6	0	0	5	7	12	2	2	0	0	1	0
WWTR1	25937	WW domain containing transcription regulator 1	TAZ, DKFZp586I1419	Q9GZV5	Generic binding protein	5.225e-05	22	11	1	0	16	0	0	0	0	0	0	0	0	1	0	0
NOD1	10392	nucleotide-binding oligomerization domain containing 1	NLRC1, CLR7.1	Q9Y239	Generic receptor	4.095e-05	22	11	1	4	11	11	0	0	0	11	0	0	0	0	1	0
NCF2	4688	neutrophil cytosolic factor 2	p67phox, NOXA2	P19878	Generic binding protein	3.913e-05	40	11	1	18	21	0	0	0	0	0	1	0	0	0	0	0
NGFRAP1	27018	nerve growth factor receptor (TNFRSF16) associated protein 1	BEX3, HGR74, Bex, NADE, DXS6984E	Q00994	Generic binding protein	3.837e-05	17	11	1	7	5	0	0	5	4	9	1	0	0	0	0	0
NUP153	9972	nucleoporin 153kDa	HNUP153	P49790	Generic channel	3.12e-05	20	11	2	8	13	0	0	7	5	14	0	0	1	1	0	0
RGS19	10287	regulator of G-protein signaling 19	GAIP, RGSGAIP	P49795	Regulators (GDI, GAP, GEF etc.)	3.021e-05	18	11	1	4	10	0	0	5	0	5	0	0	0	0	1	0
ACTR3B	57180	ARP3 actin-related protein 3 homolog B (yeast)	ARP11, ARP3beta	Q9P1U1	Generic binding protein	2.376e-05	18	11	2	1	15	0	0	0	0	0	2	0	0	0	0	0
GADD45B	4616	growth arrest and DNA-damage-inducible, beta	GADD45BETA, DKFZP566B133	O75293	Generic binding protein	2.175e-05	58	11	3	19	32	0	0	8	0	8	2	0	1	0	0	0
LTBR	4055	lymphotoxin beta receptor (TNFR superfamily, member 3)	TNFCR, TNFR-RP, TNFR2-RP, TNF-R-III, TNFRSF3	P36941	Generic receptor	1.674e-05	18	11	2	10	6	0	0	0	0	0	2	0	0	0	0	0
FBXW5	54461	F-box and WD repeat domain containing 5	DKFZP434B205, MGC20962, Fbw5	Q96GJ6	Generic binding protein	1.649e-05	11	11	1	0	3	0	0	0	0	0	0	0	0	1	0	0
ANAPC4	29945	anaphase promoting complex subunit 4	APC4	Q9UJX5	Generic enzyme	1.481e-05	113	11	1	86	31	0	0	14	96	120	1	0	0	0	0	0
PIP5K1C	23396	phosphatidylinositol-4-phosphate 5-kinase, type I, gamma	PIP5Kgamma, KIAA0589, LCCS3	O60331	Lipid kinase	1.366e-05	19	11	1	0	11	0	0	0	0	0	0	0	1	0	0	0
GRB14	2888	growth factor receptor-bound protein 14		Q14449	Generic binding protein	4.16e-06	22	11	1	6	10	0	0	10	2	13	0	0	1	0	0	0
FGF1	2246	fibroblast growth factor 1 (acidic)	AFGF, ECGF, ECGFA, ECGFB, HBGF1, ECGF-beta, FGF-alpha, GLIO703	P05230	Receptor ligand	0.00346741	121	10	2	97	26	0	0	4	0	4	1	0	0	0	1	0
FURIN	5045	furin (paired basic amino acid cleaving enzyme)	SPC1	P09958	Generic protease	0.00242344	65	10	2	18	47	0	0	4	0	4	0	0	0	0	1	1
FZD1	8321	frizzled homolog 1 (Drosophila)	DKFZp564G072	Q9UP38	GPCR	0.00215707	54	10	5	20	20	0	0	16	0	22	1	1	1	1	1	0
GNB3	2784	guanine nucleotide binding protein (G protein), beta polypeptide 3		P16520	G beta/gamma	0.00196861	90	10	7	28	79	0	0	4	0	4	6	1	0	0	0	0
CXCL12	6387	chemokine (C-X-C motif) ligand 12 (stromal cell-derived factor 1)	SCYB12, SDF-1a, SDF-1b, PBSF, TLSF-a, TLSF-b, TPAR1	P48061	Receptor ligand	0.0013331	105	10	1	66	46	0	0	6	0	6	0	1	0	0	0	0
USF2	7392	upstream transcription factor 2, c-fos interacting	FIP, bHLHb12	Q15853	Transcription factor	0.00115443	88	10	1	19	74	0	0	0	0	0	0	0	0	0	1	0
WNT1	7471	wingless-type MMTV integration site family, member 1		P04628	Receptor ligand	0.00104163	60	10	5	37	15	0	0	16	0	20	1	1	1	1	1	0
POLR2L	5441	polymerase (RNA) II (DNA directed) polypeptide L, 7.6kDa	RPB10beta, RBP10, RPABC5, RPB7.6, hRPB7.6, hsRPB10b	P62875	Generic enzyme	0.00102442	51	10	1	27	26	0	0	4	11	16	0	0	0	1	0	0
SPRY2	10253	sprouty homolog 2 (Drosophila)	hSPRY2	O43597	Generic binding protein	0.00086758	51	10	4	25	34	0	0	1	2	4	0	0	1	1	2	0
HGF	3082	hepatocyte growth factor (hepapoietin A; scatter factor)	SF, F-TCF, HGFB, HPTA	Q9BYM0	Receptor ligand	0.00086401	66	10	3	0	26	0	0	42	2	44	1	0	2	0	0	0
RAP1A	5906	RAP1A, member of RAS oncogene family	KREV-1, SMGP21	P62834	RAS superfamily	0.00086369	75	10	5	31	35	0	0	16	6	22	2	1	1	0	1	0
CAMKK1	84254	calcium/calmodulin-dependent protein kinase kinase 1, alpha	DKFZp761M0423, CAMKKA, MGC34095	Q8N5S9	Protein kinase	0.0007888	13	10	1	2	3	0	0	0	0	0	0	1	0	0	0	0
SDC4	6385	syndecan 4	SYND4, amphiglycan, ryudocan	P31431	Generic receptor	0.00071212	83	10	1	45	37	0	0	31	0	31	1	0	0	0	0	0
INPPL1	3636	inositol polyphosphate phosphatase-like 1	SHIP2	O15357	Generic phosphatase	0.00068565	27	10	5	9	12	0	0	5	0	5	0	0	1	2	2	0
RHOD	29984	ras homolog gene family, member D	RhoHP1, RhoD, Rho	O00212	RAS superfamily	0.00064928	51	10	3	41	4	0	0	0	0	0	0	0	0	0	3	0
ARR3	407	arrestin 3, retinal (X-arrestin)	ARRX	P36575	Generic binding protein	0.00052974	41	10	1	5	32	0	0	5	0	5	0	0	0	0	1	0
CXCL2	2920	chemokine (C-X-C motif) ligand 2	SCYB2, GROb, MIP-2a, MGSA-b, CINC-2a	P19875	Receptor ligand	0.00050352	56	10	1	22	31	0	0	0	0	0	0	1	0	0	0	0
SND1	27044	staphylococcal nuclease and tudor domain containing 1	TDRD11, p100	Q7KZF4	Generic binding protein	0.00039967	18	10	1	0	15	0	0	0	0	0	0	0	0	1	0	0
CAMK2D	817	calcium/calmodulin-dependent protein kinase II delta		Q13557	Protein kinase	0.00037669	53	10	12	4	46	0	0	0	0	6	8	2	0	1	1	0
CD40LG	959	CD40 ligand	CD40L, TRAP, gp39, hCD40L, CD154	P29965	Receptor ligand	0.00036039	128	10	3	103	21	0	0	9	2	11	1	0	1	0	0	1
SELL	6402	selectin L	LSEL, LAM1, LAM-1, hLHRc, Leu-8, Lyam-1, PLNHR, CD62L	P14151	Generic receptor	0.00031601	48	10	1	26	17	0	0	0	2	2	0	0	0	0	0	1
ITSN2	50618	intersectin 2	KIAA1256, SWAP, SH3P18, SWA, PRO2015	Q9NZM3	Regulators (GDI, GAP, GEF etc.)	0.0002976	30	10	1	19	1	0	0	0	0	0	0	0	0	1	0	0
PTPRA	5786	protein tyrosine phosphatase, receptor type, A	LRP, HLPR, HPTPA, RPTPA	P18433	Protein phosphatase	0.00029045	22	10	2	0	13	0	0	4	6	10	0	0	1	1	0	0
CD3D	915	CD3d molecule, delta (CD3-TCR complex)		P04234	Generic binding protein	0.00026477	79	10	1	41	26	0	0	49	11	60	1	0	0	0	0	0
TGFA	7039	transforming growth factor, alpha		P01135	Receptor ligand	0.00023045	96	10	2	80	17	0	0	0	0	0	0	1	0	0	1	0
CCR2	729230	chemokine (C-C motif) receptor 2	CC-CKR-2, CKR2, MCP-1-R, CD192, FLJ78302	P41597	GPCR	0.0002137	75	10	2	56	26	0	0	0	0	0	0	1	0	0	1	0
CAMK2B	816	calcium/calmodulin-dependent protein kinase II beta	CAM2, CAMK2	Q9Y6F4	Protein kinase	0.00020488	49	10	12	0	43	0	0	7	0	14	8	2	0	1	1	0
AES	166	amino-terminal enhancer of split	GRG5, TLE5	Q08117	Generic binding protein	0.00018763	32	10	1	12	15	0	0	16	0	17	0	0	0	0	1	0
ADAM17	6868	ADAM metallopeptidase domain 17	cSVP, CD156B	P78536	Metalloprotease	0.0001569	54	10	6	7	48	0	0	5	1	6	3	0	1	1	0	1
PORCN	64840	porcupine homolog (Drosophila)	MG61, PORC, PPN, por	Q9H237	Generic enzyme	0.00013686	12	10	1	0	12	0	0	0	0	0	0	1	0	0	0	0
AGTR2	186	angiotensin II receptor, type 2	AT2, MRX88	P50052	GPCR	0.00013211	29	10	1	7	20	0	0	0	0	0	0	1	0	0	0	0
EFNB2	1948	ephrin-B2	LERK5, Htk-L, HTKL, MGC126226, MGC126227, MGC126228	P52799	Receptor ligand	0.00013179	28	10	1	12	14	0	0	3	0	3	0	0	0	1	0	0
FNTA	2339	farnesyltransferase, CAAX box, alpha	FPTA, PGGT1A, PTAR2	P49354	Generic enzyme	0.00012503	54	10	2	9	45	0	0	0	0	1	1	0	0	1	0	0
INHBB	3625	inhibin, beta B		P09529	Receptor ligand	0.0001224	24	10	2	14	14	0	0	0	0	0	0	1	0	0	1	0
TERT	7015	telomerase reverse transcriptase	TRT, TP2, TCS1, hEST2, EST2	O14746	Generic enzyme	0.00012192	70	10	1	17	52	0	0	24	4	28	0	0	0	1	0	0
PF4	5196	platelet factor 4	SCYB4, CXCL4	P02776	Receptor ligand	0.00011933	39	10	2	20	16	0	0	0	0	0	0	1	0	0	1	0
SIRPA	140885	signal-regulatory protein alpha	SHPS1, SIRP, MYD-1, BIT, P84, SHPS-1, SIRPalpha, CD172a, SIRPalpha2, MFR, SIRP-ALPHA-1	Q9UIJ6	Generic binding protein	0.00011888	24	10	3	0	20	0	0	0	0	0	1	0	0	2	0	0
TOLLIP	54472	toll interacting protein	IL-1RAcPIP	Q9H0E2	Generic binding protein	0.00011477	21	10	5	13	11	4	0	11	0	15	3	1	0	1	0	0
TLR1	7096	toll-like receptor 1	rsc786, KIAA0012, CD281	Q15399	Generic receptor	0.00010811	34	10	3	22	8	3	0	0	0	3	1	1	0	0	1	0
SMAD5	4090	SMAD family member 5	Dwfc, JV5-1	Q99717	Transcription factor	0.00010785	55	10	4	31	33	0	0	9	0	9	0	1	1	0	2	0
FANCD2	2177	Fanconi anemia, complementation group D2	FAD, FA-D2	Q9BXW9	Generic binding protein	0.0001062	18	10	1	5	7	0	0	8	3	13	0	0	0	1	0	0
RPTOR	57521	regulatory associated protein of MTOR, complex 1	KOG1, Mip1, KIAA1303, raptor	Q8N122	Generic binding protein	9.921e-05	20	10	3	12	13	0	0	0	0	0	1	1	0	0	0	1
BMP1	649	bone morphogenetic protein 1		P13497	Metalloprotease	9.018e-05	31	10	1	11	17	0	0	0	0	0	0	0	0	0	1	0
PPP2R5E	5529	protein phosphatase 2, regulatory subunit B', epsilon isoform		Q16537	Generic binding protein	7.433e-05	14	10	4	4	5	0	0	0	0	0	0	1	0	0	3	0
RGS14	10636	regulator of G-protein signaling 14		O43566	Regulators (GDI, GAP, GEF etc.)	7.066e-05	15	10	1	1	11	0	0	0	0	0	0	0	0	0	1	0
ANAPC2	29882	anaphase promoting complex subunit 2	APC2, KIAA1406	Q9UJX6	Generic enzyme	6.883e-05	114	10	1	86	29	0	0	14	96	120	1	0	0	0	0	0
SIAH2	6478	seven in absentia homolog 2 (Drosophila)		O43255	Generic enzyme	6.581e-05	23	10	2	0	22	0	0	0	0	0	0	0	0	1	1	0
CAV3	859	caveolin 3	VIP-21, LGMD1C, VIP21, LQT9	P56539	Generic binding protein	6.152e-05	34	10	1	4	27	0	0	3	0	3	0	0	1	0	0	0
ITGAM	3684	integrin, alpha M (complement component 3 receptor 3 subunit)	MAC-1, CD11b	P11215	Generic receptor	6.003e-05	70	10	2	43	31	0	0	24	3	27	0	0	0	0	2	0
RASA4	10156	RAS p21 protein activator 4	KIAA0538, CAPRI, GAPL	O43374	Regulators (GDI, GAP, GEF etc.)	4.747e-05	18	10	3	6	3	0	0	0	0	0	0	0	0	0	3	0
UBE2V2	7336	ubiquitin-conjugating enzyme E2 variant 2	UEV-2, DDVit-1, EDPF-1, MMS2	Q15819	Generic enzyme	4.416e-05	13	10	1	2	9	0	0	0	0	0	0	0	0	0	1	0
RGS16	6004	regulator of G-protein signaling 16	A28-RGS14, RGS-r	O15492	Regulators (GDI, GAP, GEF etc.)	4.101e-05	19	10	1	4	11	0	0	0	0	1	0	0	0	1	0	0
HEY1	23462	hairy/enhancer-of-split related with YRPW motif 1	HESR-1, CHF2, HESR1, HRT-1, CHF-2, HERP2, BHLHb31	Q9Y5J3	Transcription factor	4.025e-05	32	10	1	8	18	0	0	0	0	2	1	0	0	0	0	0
TSC22D1	8848	TSC22 domain family, member 1	TSC22, MGC17597	Q15714	Transcription factor	3.858e-05	25	10	1	14	3	0	0	0	0	0	1	0	0	0	0	0
ELK4	2005	ELK4, ETS-domain protein (SRF accessory protein 1)	SAP1	P28324	Transcription factor	3.671e-05	28	10	2	8	19	0	0	0	0	3	0	0	0	0	2	0
TGFB1I1	7041	transforming growth factor beta 1 induced transcript 1	Hic-5, TSC-5, ARA55, HIC-5	O43294	Generic binding protein	3.146e-05	32	10	3	13	22	0	0	0	0	0	1	0	0	0	2	0
CALCOCO2	10241	calcium binding and coiled-coil domain 2	MGC17318, NDP52	Q13137	Generic binding protein	3.14e-05	11	10	1	0	3	0	0	0	0	0	0	0	0	1	0	0
HMGA2	8091	high mobility group AT-hook 2	BABL, LIPO	P52926	Generic binding protein	2.958e-05	32	10	1	5	24	0	0	0	0	0	1	0	0	0	0	0
PRKACB	5567	protein kinase, cAMP-dependent, catalytic, beta	PKACb	Q5BNF3	Protein kinase	2.952e-05	17	10	7	0	9	0	0	0	0	0	1	3	0	0	3	0
KTN1	3895	kinectin 1 (kinesin receptor)	KIAA0004, CG1	Q86UP2	Generic binding protein	2.18e-05	12	10	1	0	2	0	0	0	0	1	0	0	0	1	0	0
PFDN2	5202	prefoldin subunit 2		Q9UHV9	Generic binding protein	1.66e-05	15	10	1	1	6	0	0	1	2	4	0	0	0	1	0	0
RBCK1	10616	RanBP-type and C3HC4-type zinc finger containing 1	RBCK2, XAP4, RNF54, ZRANB4, UBCE7IP3	Q9BYM8	Generic binding protein	1.624e-05	20	10	1	1	16	0	0	0	0	0	0	0	0	1	0	0
PAK3	5063	p21 protein (Cdc42/Rac)-activated kinase 3	hPAK3, bPAK	Q8WX23	Protein kinase	4.48e-06	13	10	2	0	6	0	0	0	0	0	0	1	0	0	1	0
TNFRSF4	7293	tumor necrosis factor receptor superfamily, member 4	ACT35, OX40, CD134	P43489	Generic receptor	3.07e-06	26	10	1	10	14	0	0	4	0	4	1	0	0	0	0	0
MAP3K6	9064	mitogen-activated protein kinase kinase kinase 6	MAPKKK6, ASK2, MEKK6	O95382	Protein kinase	2.34e-06	14	10	1	2	4	0	0	3	0	3	0	0	0	0	1	0
SDC1	6382	syndecan 1	CD138, syndecan, SYND1	P18827	Generic receptor	0.00563948	74	9	3	44	28	0	0	14	0	14	2	0	1	0	0	0
BMP4	652	bone morphogenetic protein 4		P12644	Receptor ligand	0.0025615	118	9	3	96	31	0	0	0	0	0	1	1	0	0	1	0
RHOB	388	ras homolog gene family, member B	RhoB, RHOH6, MST081	P62745	RAS superfamily	0.00248664	97	9	3	71	24	0	0	0	0	0	0	0	0	0	3	0
E2F4	1874	E2F transcription factor 4, p107/p130-binding	E2F-4	Q16254	Transcription factor	0.0023574	83	9	2	24	72	0	0	0	0	10	0	1	0	1	0	0
PLCB3	5331	phospholipase C, beta 3 (phosphatidylinositol-specific)		Q01970	Generic phospholipase	0.00111518	49	9	14	9	36	0	0	0	0	0	9	2	0	0	3	0
FGF7	2252	fibroblast growth factor 7 (keratinocyte growth factor)	KGF	P21781	Receptor ligand	0.00099791	82	9	2	64	14	0	0	0	0	0	1	0	0	0	1	0
AHSG	197	alpha-2-HS-glycoprotein	FETUA, A2HS, HSGA	P02765	Generic binding protein	0.00097492	47	9	1	21	18	0	0	5	0	5	0	0	1	0	0	0
LAMA4	3910	laminin, alpha 4	LAMA3	Q16363	Receptor ligand	0.00093708	80	9	2	65	18	0	0	1	0	1	1	0	0	0	1	0
KRAS	3845	v-Ki-ras2 Kirsten rat sarcoma viral oncogene homolog	KRAS1	P01116	RAS superfamily	0.00079551	45	9	15	29	18	0	0	0	0	0	1	4	0	1	8	1
F11R	50848	F11 receptor	PAM-1, JCAM, JAM-1, JAM-A, JAMA, CD321	Q9Y624	Generic binding protein	0.00067759	43	9	1	7	33	0	0	9	4	13	0	0	1	0	0	0
SLA	6503	Src-like-adaptor	SLA1	Q13239	Generic binding protein	0.00066198	43	9	1	17	24	0	0	0	0	0	0	0	1	0	0	0
LAMA3	3909	laminin, alpha 3	nicein-150kDa, kalinin-165kDa, BM600-150kDa, epiligrin	Q16787	Receptor ligand	0.00056776	105	9	3	82	36	0	0	6	0	6	1	0	0	1	1	0
ITGA2B	3674	integrin, alpha 2b (platelet glycoprotein IIb of IIb/IIIa complex, antigen CD41)	CD41B, CD41	P08514	Generic receptor	0.00055976	85	9	1	36	53	0	0	7	13	20	0	0	0	0	1	0
PRKCH	5583	protein kinase C, eta	PKC-L, PKCL	P24723	Protein kinase	0.00055925	88	9	8	68	18	0	0	0	0	0	1	0	0	0	7	0
STAM	8027	signal transducing adaptor molecule (SH3 domain and ITAM motif) 1	STAM1	Q92783	Generic binding protein	0.00053624	37	9	3	26	12	0	0	0	0	0	0	0	0	3	0	0
COL4A2	1284	collagen, type IV, alpha 2	FLJ22259, DKFZp686I14213	P08572	Generic binding protein	0.00051366	61	9	2	39	18	0	0	0	0	0	1	0	0	0	1	0
LAMC1	3915	laminin, gamma 1 (formerly LAMB2)		P11047	Receptor ligand	0.00045649	81	9	2	62	33	0	0	9	9	18	1	0	0	0	1	0
CTGF	1490	connective tissue growth factor	IGFBP8, CCN2	P29279	Receptor ligand	0.0003913	163	9	1	126	39	0	0	6	0	6	0	0	1	0	0	0
PRKD2	25865	protein kinase D2	PKD2, HSPC187, DKFZP586E0820	Q9BZL6	Protein kinase	0.00038437	73	9	3	62	7	0	0	0	0	0	1	0	0	0	2	0
PSMB8	5696	proteasome (prosome, macropain) subunit, beta type, 8 (large multifunctional peptidase 7)	RING10, D6S216E, PSMB5i, beta5i	P28062	Generic protease	0.0003802	87	9	1	0	31	0	0	14	71	85	0	0	0	0	0	1
ITGA3	3675	integrin, alpha 3 (antigen CD49C, alpha 3 subunit of VLA-3 receptor)	CD49c, VLA3a, VCA-2, GAP-B3	P26006	Generic receptor	0.00037941	62	9	3	23	42	0	0	11	7	18	1	0	1	0	1	0
RHOQ	23433	ras homolog gene family, member Q	TC10	P17081	RAS superfamily	0.00030698	59	9	5	42	11	0	0	10	0	10	0	1	0	0	4	0
EPAS1	2034	endothelial PAS domain protein 1	MOP2, PASD2, HIF2A, HLF, bHLHe73	Q99814	Transcription factor	0.00029269	72	9	1	19	54	0	0	1	0	1	0	0	1	0	0	0
PPBP	5473	pro-platelet basic protein (chemokine (C-X-C motif) ligand 7)	SCYB7, TGB, NAP-2-L1, LA-PF4, MDGF, LDGF, Beta-TG, CTAP3, CXCL7, PBP, b-TG1, TGB1, CTAPIII, NAP-2	P02775	Receptor ligand	0.00028895	18	9	1	6	8	0	0	0	0	0	0	1	0	0	0	0
CXCR3	2833	chemokine (C-X-C motif) receptor 3	CKR-L2, CMKAR3, IP10-R, MigR, CD183	P49682	GPCR	0.00019889	48	9	2	42	14	0	0	0	0	0	0	1	0	0	1	0
LIFR	3977	leukemia inhibitory factor receptor alpha	CD118	P42702	Generic receptor	0.00019432	36	9	1	8	30	0	0	0	0	0	1	0	0	0	0	0
ETV1	2115	ets variant 1	ER81	P50549	Transcription factor	0.00018604	40	9	1	22	26	0	0	1	0	1	1	0	0	0	0	0
CD8A	925	CD8a molecule		P01732	Generic receptor	0.00016259	103	9	1	77	10	0	0	36	6	42	0	0	0	0	0	1
MAP3K12	7786	mitogen-activated protein kinase kinase kinase 12	MUK, DLK, ZPKP1, MEKK12	Q12852	Protein kinase	0.00014804	17	9	0	3	10	0	0	0	0	0	0	0	0	0	0	0
IL6R	3570	interleukin 6 receptor	CD126	P08887	Generic receptor	0.0001237	64	9	4	38	20	0	0	23	0	23	1	0	1	1	1	0
PDE6G	5148	phosphodiesterase 6G, cGMP-specific, rod, gamma		P18545	Generic protein	0.00011828	18	9	1	6	7	0	0	5	0	5	1	0	0	0	0	0
LDHA	3939	lactate dehydrogenase A		P00338	Generic enzyme	0.00011548	32	9	1	11	17	0	0	2	0	2	0	0	0	1	0	0
ITGAL	3683	integrin, alpha L (antigen CD11A (p180), lymphocyte function-associated antigen 1; alpha polypeptide)	LFA-1	P20701	Generic receptor	0.00011473	44	9	4	17	30	0	0	6	4	10	1	0	0	0	2	1
MVP	9961	major vault protein	LRP, VAULT1	Q14764	Generic binding protein	0.00011307	22	9	1	3	14	0	0	0	0	0	0	0	0	1	0	0
ARFGAP1	55738	ADP-ribosylation factor GTPase activating protein 1	FLJ10767, bA261N11.3	Q8N6T3	Regulators (GDI, GAP, GEF etc.)	0.00011101	18	9	1	3	7	0	0	7	3	10	0	0	0	0	1	0
PSMD9	5715	proteasome (prosome, macropain) 26S subunit, non-ATPase, 9	p27, Rpn4	O00233	Generic binding protein	0.0001099	102	9	1	73	51	0	0	15	71	86	0	0	0	0	0	1
RAP2C	57826	RAP2C, member of RAS oncogene family	DKFZp313B211	Q9Y3L5	RAS superfamily	0.00010546	13	9	1	3	1	0	0	0	0	0	0	0	0	0	1	0
CD47	961	CD47 molecule	IAP, OA3	Q08722	Generic receptor	0.00010331	28	9	2	9	15	0	0	3	2	5	1	0	1	0	0	0
TRAP1	10131	TNF receptor-associated protein 1	HSP75, HSP90L	Q12931	Generic binding protein	0.00010318	12	9	1	0	8	0	0	0	0	0	0	0	0	1	0	0
PTK6	5753	PTK6 protein tyrosine kinase 6	BRK	Q13882	Protein kinase	9.545e-05	25	9	1	5	17	0	0	0	0	1	0	0	0	1	0	0
CCL4	6351	chemokine (C-C motif) ligand 4	MIP-1-beta, Act-2, AT744.1	P13236	Receptor ligand	9.354e-05	53	9	4	13	32	0	0	6	0	6	1	2	0	0	1	0
IL3RA	3563	interleukin 3 receptor, alpha (low affinity)	CD123	P26951	Generic receptor	8.962e-05	36	9	2	18	17	0	0	0	0	0	1	0	0	1	0	0
NLRP1	22861	NLR family, pyrin domain containing 1	KIAA0926, DKFZp586O1822, CARD7, NAC, CLR17.1, DEFCAP	Q9C000	Generic binding protein	7.326e-05	38	9	1	18	18	4	0	1	0	5	0	0	0	0	1	0
FGFR2	2263	fibroblast growth factor receptor 2	CEK3, TK14, TK25, ECT1, K-SAM, CD332	Q9UQH7	Receptor with enzyme activity	7.106e-05	42	9	3	0	37	0	0	3	0	3	1	0	1	0	1	0
DYRK1B	9149	dual-specificity tyrosine-(Y)-phosphorylation regulated kinase 1B	MIRK	Q9Y463	Protein kinase	6.949e-05	21	9	1	5	14	0	0	0	0	0	0	0	0	1	0	0
BECN1	8678	beclin 1, autophagy related	ATG6, VPS30	Q14457	Generic binding protein	6.426e-05	27	9	1	14	13	0	0	0	0	0	1	0	0	0	0	0
AKAP8	10270	A kinase (PRKA) anchor protein 8	AKAP95, DKFZp586B1222	O43823	Generic binding protein	6.394e-05	16	9	1	5	11	0	0	0	0	1	0	0	0	1	0	0
CSNK1G2	1455	casein kinase 1, gamma 2	CK1g2	P78368	Protein kinase	5.993e-05	15	9	2	6	2	0	0	0	0	0	0	0	0	1	1	0
PLCB1	23236	phospholipase C, beta 1 (phosphoinositide-specific)	KIAA0581, PLC-I, PLC154	Q9H8H5	Generic phospholipase	5.727e-05	38	9	15	0	34	0	0	0	0	0	9	2	0	1	3	0
TALDO1	6888	transaldolase 1		P37837	Generic enzyme	5.514e-05	15	9	1	0	10	0	0	0	0	0	0	0	0	0	1	0
ELK3	2004	ELK3, ETS-domain protein (SRF accessory protein 2)	ERP, NET, SAP2	P41970	Transcription factor	5.459e-05	21	9	1	1	13	0	0	0	0	1	0	0	0	0	1	0
CAMKK2	10645	calcium/calmodulin-dependent protein kinase kinase 2, beta	CAMKK, KIAA0787, CAMKKB, MGC15254	Q96RR4	Protein kinase	5.228e-05	13	9	1	0	5	0	0	0	0	0	0	1	0	0	0	0
TNFSF13	8741	tumor necrosis factor (ligand) superfamily, member 13	APRIL, CD256	O75888	Receptor ligand	4.276e-05	13	9	3	0	10	0	0	0	0	0	3	0	0	0	0	0
ZNF259	8882	zinc finger protein 259	ZPR1	O75312	Generic binding protein	4.043e-05	12	9	1	1	3	0	0	0	0	0	0	0	0	1	0	0
IRAK4	51135	interleukin-1 receptor-associated kinase 4	NY-REN-64	Q9NWZ3	Protein kinase	3.344e-05	21	9	7	12	9	6	0	11	5	22	2	1	1	1	1	1
RPS6KA4	8986	ribosomal protein S6 kinase, 90kDa, polypeptide 4	RSK-B, MSK2	O75676	Protein kinase	3.193e-05	20	9	3	10	3	5	0	0	0	5	0	0	0	0	3	0
CCL3L1	6349	chemokine (C-C motif) ligand 3-like 1	G0S19-2, LD78BETA	P16619	Receptor ligand	3.045e-05	27	9	2	13	9	0	0	0	0	0	0	1	0	0	1	0
PTPRR	5801	protein tyrosine phosphatase, receptor type, R	PTPBR7, PTP-SL, EC-PTP, PCPTP1	Q15256	Generic binding protein	2.203e-05	20	9	1	10	1	0	0	0	0	7	0	0	0	1	0	0
STXBP1	6812	syntaxin binding protein 1	hUNC18, MUNC18-1, UNC18, rbSec1	P61764	Generic binding protein	1.879e-05	19	9	1	1	15	0	0	2	0	2	0	0	0	1	0	0
GRAP	10750	GRB2-related adaptor protein		Q13588	Generic binding protein	1.258e-05	11	9	7	0	5	0	0	0	0	1	0	0	0	0	7	0
TNIP2	79155	TNFAIP3 interacting protein 2	ABIN-2, MGC4289, KLIP, FLIP1	Q8NFZ5	Generic binding protein	0	14	9	1	2	12	0	0	2	0	7	0	0	0	1	0	0
OPRM1	4988	opioid receptor, mu 1	MOR1	Q9UN57	GPCR	0.00367397	99	8	1	33	75	0	0	2	2	4	0	0	1	0	0	0
INS	3630	insulin		P01308	Generic binding protein	0.00297776	351	8	5	304	36	0	0	40	8	48	0	1	1	0	2	1
GNB5	10681	guanine nucleotide binding protein (G protein), beta 5	GB5	O14775	G beta/gamma	0.00126111	84	8	9	35	63	0	0	11	0	11	6	1	0	0	2	0
LAMA5	3911	laminin, alpha 5		O15230	Receptor ligand	0.00124723	77	8	2	64	20	0	0	9	9	18	0	0	0	1	1	0
C5	727	complement component 5	CPAMD4	P01031	Generic channel	0.00116801	24	8	1	12	17	0	0	2	9	11	0	0	0	0	0	1
CDH6	1004	cadherin 6, type 2, K-cadherin (fetal kidney)		P55285	Generic binding protein	0.00090559	8	8	1	1	8	0	0	0	0	0	0	0	0	0	1	0
PIK3CB	5291	phosphoinositide-3-kinase, catalytic, beta polypeptide		P42338	Lipid kinase	0.00082953	138	8	40	104	27	3	0	8	0	17	25	5	0	0	9	1
CTSL1	1514	cathepsin L1	FLJ31037	P07711	Generic protease	0.00068282	82	8	0	11	62	0	0	5	6	11	0	0	0	0	0	0
LAMB1	3912	laminin, beta 1		P07942	Receptor ligand	0.00062947	93	8	3	64	44	0	0	6	9	15	1	0	0	1	1	0
PDGFA	5154	platelet-derived growth factor alpha polypeptide	PDGF1, PDGF-A	P04085	Receptor ligand	0.00060757	84	8	3	61	25	0	0	1	0	1	2	0	0	0	1	0
GABPA	2551	GA binding protein transcription factor, alpha subunit 60kDa	E4TF1A, NFT2, NRF2, E4TF1-60, NRF2A	Q06546	Transcription factor	0.00053569	52	8	1	2	47	0	0	0	0	0	0	0	0	0	1	0
EDNRA	1909	endothelin receptor type A		P25101	GPCR	0.00038231	44	8	4	19	14	0	0	18	0	18	2	0	1	0	1	0
IL12RB1	3594	interleukin 12 receptor, beta 1	CD212	P42701	Generic receptor	0.00036956	83	8	6	14	11	0	0	76	0	76	5	0	0	0	1	0
PIK3C2B	5287	phosphoinositide-3-kinase, class 2, beta polypeptide	C2-PI3K, PI3K-C2beta	O00750	Lipid kinase	0.00034801	102	8	8	94	3	3	0	0	0	5	0	0	0	1	7	0
TNFRSF8	943	tumor necrosis factor receptor superfamily, member 8	KI-1	P28908	Generic receptor	0.00025199	33	8	1	20	13	0	0	0	0	0	1	0	0	0	0	0
CR2	1380	complement component (3d/Epstein Barr virus) receptor 2	CD21	P20023	Generic receptor	0.00024272	57	8	1	32	27	0	0	0	0	0	1	0	0	0	0	0
IL1A	3552	interleukin 1, alpha	IL1F1, IL-1A	P01583	Receptor ligand	0.00022678	152	8	6	129	22	0	0	10	0	10	2	0	2	1	1	0
NCAM1	4684	neural cell adhesion molecule 1	NCAM, CD56	Q59FL7	Generic binding protein	0.00022125	26	8	1	0	17	0	0	6	7	13	0	0	1	0	0	0
ELF1	1997	E74-like factor 1 (ets domain transcription factor)		P32519	Transcription factor	0.00020212	43	8	3	1	38	0	0	2	0	2	2	0	0	0	1	0
CLTA	1211	clathrin, light chain (Lca)	Lca	P09496	Generic binding protein	0.00019833	36	8	2	20	14	0	0	8	0	8	1	0	0	1	0	0
OSM	5008	oncostatin M		P13725	Receptor ligand	0.00019726	79	8	1	63	13	0	0	0	0	0	1	0	0	0	0	0
ROCK2	9475	Rho-associated, coiled-coil containing protein kinase 2		O75116	Protein kinase	0.00018447	39	8	5	12	26	0	0	6	0	6	1	3	0	0	1	0
FCER2	2208	Fc fragment of IgE, low affinity II, receptor for (CD23)	CLEC4J, CD23	P06734	Generic receptor	0.00017767	64	8	3	16	44	0	0	3	0	3	2	0	1	0	0	0
PTPRM	5797	protein tyrosine phosphatase, receptor type, M	RPTPU, hR-PTPu	P28827	Generic receptor	0.00016057	18	8	1	1	14	0	0	0	0	0	1	0	0	0	0	0
CCND2	894	cyclin D2		P30279	Generic binding protein	0.0001595	87	8	3	51	42	0	0	1	0	1	1	1	0	0	1	0
PSMB10	5699	proteasome (prosome, macropain) subunit, beta type, 10	LMP10, MGC1665, beta2i	P40306	Generic protease	0.00015385	90	8	1	73	25	0	0	14	71	85	0	0	0	0	0	1
ADCY2	108	adenylate cyclase 2 (brain)	HBAC2, KIAA1060, AC2	Q08462	Generic enzyme	0.00015118	47	8	4	23	25	0	0	0	0	0	1	1	0	0	2	0
S1PR1	1901	sphingosine-1-phosphate receptor 1	edg-1, D1S3362	P21453	GPCR	0.00014681	42	8	2	9	29	0	0	9	0	9	0	0	2	0	0	0
LILRB1	10859	leukocyte immunoglobulin-like receptor, subfamily B (with TM and ITIM domains), member 1	LIR-1, ILT2, MIR-7, CD85, LIR1, CD85j	Q8NHL6	Generic receptor	0.00013345	13	8	1	3	6	0	0	0	0	0	0	0	0	0	0	1
KLK3	354	kallikrein-related peptidase 3	PSA	P07288	Generic protease	0.0001129	74	8	1	22	52	0	0	7	6	13	1	0	0	0	0	0
SRI	6717	sorcin		P30626	Generic binding protein	0.00010604	15	8	1	0	9	0	0	0	0	0	0	0	0	1	0	0
SHC3	53358	SHC (Src homology 2 domain containing) transforming protein 3	N-Shc, NSHC, SHCC	Q92529	Generic binding protein	0.00010405	15	8	6	4	7	0	0	0	0	0	0	3	0	0	3	0
RGS20	8601	regulator of G-protein signaling 20	RGSZ1, ZGAP1	O76081	Regulators (GDI, GAP, GEF etc.)	0.00010132	17	8	1	0	13	0	0	0	0	0	0	0	0	0	1	0
FOXH1	8928	forkhead box H1	FAST1	O75593	Transcription factor	9.979e-05	34	8	5	19	12	0	0	8	0	11	1	0	0	1	3	0
LIMS1	3987	LIM and senescent cell antigen-like domains 1	PINCH, PINCH1	P48059	Generic binding protein	9.653e-05	13	8	2	5	7	0	0	0	0	0	1	0	0	0	1	0
IRF9	10379	interferon regulatory factor 9		Q00978	Transcription factor	9.411e-05	59	8	4	0	58	2	0	2	0	4	3	0	1	0	0	0
RPS6KA2	6196	ribosomal protein S6 kinase, 90kDa, polypeptide 2	RSK, RSK3, HU-2	Q15349	Protein kinase	9.159e-05	27	8	5	15	11	4	0	0	0	6	1	0	0	1	3	0
ARHGAP26	23092	Rho GTPase activating protein 26	GRAF, KIAA0621, OPHN1L, OPHN1L1	Q9UNA1	Regulators (GDI, GAP, GEF etc.)	8.753e-05	21	8	2	12	8	0	0	0	0	0	0	0	0	0	2	0
GNG3	2785	guanine nucleotide binding protein (G protein), gamma 3		P63215	G beta/gamma	8.226e-05	72	8	9	28	63	0	0	0	0	0	6	1	0	0	2	0
ATXN2	6311	ataxin 2	ATX2	Q99700	Generic binding protein	8.132e-05	12	8	1	1	6	0	0	0	0	0	0	0	0	1	0	0
COL4A3	1285	collagen, type IV, alpha 3 (Goodpasture antigen)		Q01955	Generic binding protein	7.056e-05	28	8	3	14	10	0	0	5	0	5	1	0	1	0	1	0
CXCL11	6373	chemokine (C-X-C motif) ligand 11	H174, b-R1, I-TAC, IP-9	O14625	Receptor ligand	7.049e-05	38	8	3	19	24	1	0	0	0	1	1	2	0	0	0	0
SMYD2	56950	SET and MYND domain containing 2	HSKM-B, ZMYND14, KMT3C	Q9NRG4	Generic binding protein	6.858e-05	13	8	1	0	5	0	0	0	0	0	0	0	1	0	0	0
TNFSF13B	10673	tumor necrosis factor (ligand) superfamily, member 13b	BAFF, THANK, BLYS, TALL-1, TALL1, CD257	Q9Y275	Receptor ligand	6.57e-05	28	8	2	14	16	0	0	0	0	0	2	0	0	0	0	0
TIMP3	7078	TIMP metallopeptidase inhibitor 3		P35625	Generic binding protein	6.538e-05	41	8	0	25	13	0	0	0	0	0	0	0	0	0	0	0
MRAS	22808	muscle RAS oncogene homolog	M-RAs, R-RAS3, RRAS3	O14807	RAS superfamily	6.206e-05	22	8	2	10	10	0	0	0	0	0	0	0	0	0	2	0
SRGAP1	57522	SLIT-ROBO Rho GTPase activating protein 1	KIAA1304, ARHGAP13	Q7Z6B7	Regulators (GDI, GAP, GEF etc.)	6.168e-05	20	8	1	13	4	0	0	0	0	0	0	0	0	0	1	0
SH2D2A	9047	SH2 domain protein 2A	TSAd, F2771	Q9NP31	Generic binding protein	5.949e-05	21	8	4	5	13	0	0	4	0	4	0	1	1	1	1	0
GRK5	2869	G protein-coupled receptor kinase 5		P34947	Protein kinase	5.783e-05	32	8	3	8	20	0	0	0	0	0	1	1	0	0	1	0
ID4	3400	inhibitor of DNA binding 4, dominant negative helix-loop-helix protein	bHLHb27	P47928	Generic binding protein	5.735e-05	35	8	1	6	23	0	0	0	0	0	0	1	0	0	0	0
FBP1	2203	fructose-1,6-bisphosphatase 1		P09467	Generic phosphatase	5.643e-05	20	8	1	7	5	0	0	0	0	0	0	1	0	0	0	0
C1QA	712	complement component 1, q subcomponent, A chain		P02745	Generic protease	5.642e-05	33	8	1	0	31	0	0	2	5	7	0	0	0	0	0	1
CBLC	23624	Cas-Br-M (murine) ecotropic retroviral transforming sequence c	CBL-3, CBL-SL, RNF57	Q9ULV8	Generic binding protein	5.455e-05	18	8	3	4	9	0	0	0	0	4	0	2	0	0	1	0
RHEBL1	121268	Ras homolog enriched in brain like 1	MGC34869, FLJ25797	Q8TAI7	RAS superfamily	4.244e-05	11	8	1	3	5	0	0	0	0	0	0	0	0	0	1	0
RHOC	389	ras homolog gene family, member C	RhoC	P08134	RAS superfamily	3.81e-05	13	8	3	0	10	0	0	1	0	1	0	0	0	0	3	0
THY1	7070	Thy-1 cell surface antigen	CD90	P04216	Cell membrane glycoprotein	3.701e-05	26	8	1	9	17	0	0	5	0	5	0	0	1	0	0	0
ADAM12	8038	ADAM metallopeptidase domain 12	MCMPMltna, MLTN	O43184	Metalloprotease	3.389e-05	46	8	2	22	22	0	0	5	0	5	1	0	0	0	0	1
RIT2	6014	Ras-like without CAAX 2	RIBA	Q99578	RAS superfamily	2.92e-05	16	8	2	4	9	0	0	3	0	3	0	0	0	0	2	0
CDH3	1001	cadherin 3, type 1, P-cadherin (placental)	CDHP, PCAD	P22223	Generic binding protein	2.805e-05	17	8	2	0	15	0	0	0	0	0	1	0	0	0	1	0
RGS4	5999	regulator of G-protein signaling 4		P49798	Regulators (GDI, GAP, GEF etc.)	2.698e-05	22	8	1	2	19	0	0	0	0	0	0	0	0	0	1	0
RPS6KB2	6199	ribosomal protein S6 kinase, 70kDa, polypeptide 2	p70S6Kb, P70-BETA, STK14B, KLS	Q9UBS0	Protein kinase	2.638e-05	23	8	8	9	17	0	0	0	0	0	3	3	0	0	2	0
C5AR1	728	complement component 5a receptor 1	C5A, C5AR, CD88	P21730	GPCR	2.443e-05	26	8	1	10	11	0	0	1	3	4	0	0	0	0	1	0
PKP4	8502	plakophilin 4	p0071	Q99569	Generic binding protein	2.42e-05	12	8	1	3	4	0	0	0	0	0	0	0	0	1	0	0
CASP8AP2	9994	caspase 8 associated protein 2	FLASH, CED-4, RIP25, FLJ11208, KIAA1315	Q9UKL3	Generic binding protein	2.307e-05	20	8	2	4	14	0	0	0	0	1	2	0	0	0	0	0
CTNNBIP1	56998	catenin, beta interacting protein 1	ICAT, MGC15093	Q9NSA3	Generic binding protein	2.278e-05	19	8	2	0	18	0	0	0	0	1	0	1	0	1	0	0
NFATC4	4776	nuclear factor of activated T-cells, cytoplasmic, calcineurin-dependent 4	NFAT3	B5B2W9	Transcription factor	2.149e-05	43	8	4	16	30	0	0	0	0	0	0	2	0	0	2	0
E4F1	1877	E4F transcription factor 1	E4F	Q66K89	Transcription factor	2.063e-05	14	8	1	2	5	0	0	0	0	0	0	0	1	0	0	0
FBXO11	80204	F-box protein 11	FBX11, PRMT9, UBR6	Q9NR14	Generic binding protein	2.049e-05	9	8	1	0	4	0	0	0	0	0	0	0	1	0	0	0
IFITM1	8519	interferon induced transmembrane protein 1 (9-27)	9-27, CD225	P13164	Generic binding protein	2.004e-05	22	8	1	0	15	0	0	3	5	8	0	0	0	0	0	1
TWIST1	7291	twist homolog 1 (Drosophila)	SCS, H-twist, BPES2, bHLHa38	Q15672	Transcription factor	2.003e-05	49	8	1	17	32	0	0	0	0	0	1	0	0	0	0	0
EHF	26298	ets homologous factor	ESE3, ESEJ	Q9NZC4	Transcription factor	1.998e-05	14	8	1	4	8	0	0	0	0	0	0	0	0	0	1	0
BRE	9577	brain and reproductive organ-expressed (TNFRSF1A modulator)	BRCC45, BRCC4	Q9NXR7	Generic binding protein	1.901e-05	13	8	2	4	6	0	0	0	0	0	2	0	0	0	0	0
LCN2	3934	lipocalin 2	NGAL, 24p3	P80188	Transporter	1.448e-05	25	8	1	12	17	0	0	0	0	0	1	0	0	0	0	0
CYTH2	9266	cytohesin 2	CTS18.1, Sec7p-L, ARNO, Sec7p-like	Q99418	Regulators (GDI, GAP, GEF etc.)	1.346e-05	12	8	1	5	8	0	0	2	0	2	0	0	0	0	1	0
CCL8	6355	chemokine (C-C motif) ligand 8	MCP-2, HC14	P80075	Receptor ligand	1.301e-05	12	8	2	3	9	0	0	0	0	0	0	1	0	0	1	0
IRAK3	11213	interleukin-1 receptor-associated kinase 3	IRAK-M	Q9Y616	Protein kinase	1.071e-05	19	8	5	13	3	0	0	7	3	10	2	0	1	1	1	0
ID1	3397	inhibitor of DNA binding 1, dominant negative helix-loop-helix protein	dJ857M17.1.2, bHLHb24	Q969Z7	Generic binding protein	9.18e-06	62	8	2	0	61	0	0	0	0	0	1	1	0	0	0	0
AFAP1	60312	actin filament associated protein 1	AFAP-110, AFAP	Q8N556	Generic binding protein	4.74e-06	16	8	1	9	2	0	0	0	0	0	1	0	0	0	0	0
PGGT1B	5229	protein geranylgeranyltransferase type I, beta subunit	GGTI, BGGI	P53609	Generic enzyme	4.25e-06	33	8	1	1	32	0	0	0	0	0	1	0	0	0	0	0
HBEGF	1839	heparin-binding EGF-like growth factor		Q99075	Receptor ligand	3.07e-06	48	8	7	11	36	0	0	6	0	6	5	1	0	0	1	0
RCHY1	25898	ring finger and CHY zinc finger domain containing 1	CHIMP, DKFZp586C1620, PRO1996, RNF199, ARNIP	Q96PM5	Generic binding protein	1.76e-06	19	8	1	1	15	0	0	0	0	2	0	0	1	0	0	0
CDH9	1007	cadherin 9, type 2 (T1-cadherin)		Q9ULB4	Generic binding protein	1.67e-06	8	8	1	1	8	0	0	0	0	0	0	0	0	0	1	0
FOSL2	2355	FOS-like antigen 2	FRA2, FLJ23306	P15408	Transcription factor	0.00776576	340	7	4	19	325	0	0	0	0	0	4	0	0	0	0	0
FOSL1	8061	FOS-like antigen 1	fra-1	P15407	Transcription factor	0.0071832	343	7	7	37	315	0	0	4	0	4	5	1	0	0	1	0
HIST3H3	8290	histone cluster 3, H3	H3t, H3/g	Q16695	Generic binding protein	0.00227425	50	7	2	0	44	0	0	0	2	5	0	0	0	2	0	0
IGF1	3479	insulin-like growth factor 1 (somatomedin C)	IGF1A	P05019	Receptor ligand	0.00205917	334	7	6	281	64	0	0	29	2	31	2	0	2	0	2	0
ACTC1	70	actin, alpha, cardiac muscle 1	CMD1R	P68032	Generic binding protein	0.00164042	119	7	2	95	24	0	0	0	0	0	2	0	0	0	0	0
FST	10468	follistatin	FS	P19883	Generic binding protein	0.00142088	63	7	2	40	28	0	0	5	0	5	0	1	1	0	0	0
CCL13	6357	chemokine (C-C motif) ligand 13	MCP-4, NCC-1, SCYL1, CKb10, MGC17134	Q99616	Receptor ligand	0.00093621	53	7	2	32	26	0	0	0	0	0	0	1	0	0	1	0
CACNA1C	775	calcium channel, voltage-dependent, L type, alpha 1C subunit	Cav1.2, CACH2, CACN2, TS	Q6PKM7	Voltage-gated ion-channel	0.00074963	43	7	1	0	37	0	0	0	0	0	1	0	0	0	0	0
ITGA1	3672	integrin, alpha 1	VLA1, CD49a	P56199	Generic receptor	0.0006757	61	7	3	41	26	0	0	7	6	13	1	0	0	0	2	0
LAMC2	3918	laminin, gamma 2	nicein-100kDa, kalinin-105kDa, BM600-100kDa	Q13753	Receptor ligand	0.00061614	106	7	2	79	36	0	0	0	0	0	1	0	0	0	1	0
COL6A1	1291	collagen, type VI, alpha 1		P12109	Generic binding protein	0.00055655	50	7	2	29	21	0	0	0	0	0	0	0	0	0	2	0
LRP5	4041	low density lipoprotein receptor-related protein 5	LR3, BMND1, HBM, OPS	O75197	Generic receptor	0.0004653	27	7	6	11	16	0	0	0	0	4	2	1	1	1	1	0
TGFB3	7043	transforming growth factor, beta 3		P10600	Receptor ligand	0.00037072	326	7	6	315	20	0	0	0	0	2	3	1	0	1	1	0
LDLR	3949	low density lipoprotein receptor		P01130	Generic receptor	0.00025711	69	7	1	37	33	0	0	1	2	3	1	0	0	0	0	0
COL17A1	1308	collagen, type XVII, alpha 1	BP180	Q9UMD9	Generic binding protein	0.0002204	31	7	3	17	13	0	0	4	0	7	0	0	1	1	1	0
BAG4	9530	BCL2-associated athanogene 4	SODD	O95429	Generic binding protein	0.0002202	24	7	2	5	6	1	0	14	0	16	1	0	1	0	0	0
SLA2	84174	Src-like-adaptor 2	FLJ21992, SLAP-2	Q9H6Q3	Generic binding protein	0.0002191	31	7	1	23	4	0	0	11	0	11	0	0	0	0	1	0
FCGR3A	2214	Fc fragment of IgG, low affinity IIIa, receptor (CD16a)	CD16, CD16a	P08637	Generic receptor	0.00021518	40	7	1	14	27	0	0	0	0	0	0	0	0	0	0	1
FOXP3	50943	forkhead box P3	JM2, XPID, AIID, PIDX, DIETER, SCURFIN	Q9BZS1	Transcription factor	0.00020561	100	7	3	51	57	0	0	9	0	9	0	0	0	0	3	0
IFNA2	3440	interferon, alpha 2	IFNA	P01563	Receptor ligand	0.00020184	103	7	2	89	22	6	0	0	0	6	1	1	0	0	0	0
CCR4	1233	chemokine (C-C motif) receptor 4	CC-CKR-4, CMKBR4, CKR4, k5-5, ChemR13, CD194	P51679	GPCR	0.00019768	41	7	2	33	11	0	0	0	0	0	0	1	0	0	1	0
FLI1	2313	Friend leukemia virus integration 1	SIC-1, EWSR2	Q01543	Generic protein	0.00017971	51	7	1	9	38	0	0	0	0	0	0	0	0	0	1	0
FGG	2266	fibrinogen gamma chain		Q9UC63	Generic binding protein	0.00017447	42	7	1	24	27	0	0	6	8	14	0	0	1	0	0	0
E2F5	1875	E2F transcription factor 5, p130-binding		Q15329	Transcription factor	0.00016738	33	7	2	14	19	0	0	0	0	0	0	1	0	1	0	0
CXCL3	2921	chemokine (C-X-C motif) ligand 3	SCYB3, GROg, MIP-2b, CINC-2b	P19876	Receptor ligand	0.00016636	34	7	1	16	16	0	0	0	0	0	0	1	0	0	0	0
IL3	3562	interleukin 3 (colony-stimulating factor, multiple)	IL-3, MULTI-CSF, MCGF	P08700	Receptor ligand	0.00016024	86	7	2	65	23	0	0	3	0	3	1	0	0	1	0	0
EIF4E2	9470	eukaryotic translation initiation factor 4E family member 2	IF4e, 4EHP	O60573	Generic binding protein	0.00013477	27	7	1	0	21	0	0	0	0	0	0	1	0	0	0	0
TIMP2	7077	TIMP metallopeptidase inhibitor 2	CSC-21K	P16035	Generic binding protein	0.00012696	37	7	0	6	32	0	0	0	0	0	0	0	0	0	0	0
HOXA9	3205	homeobox A9		P31269	Transcription factor	0.00012427	40	7	1	18	20	0	0	0	0	1	0	0	0	1	0	0
BMP6	654	bone morphogenetic protein 6	VGR1	P22004	Receptor ligand	0.00011958	81	7	2	72	11	0	0	7	0	7	0	1	0	0	1	0
GNG13	51764	guanine nucleotide binding protein (G protein), gamma 13	h2-35, G(gamma)13	Q9P2W3	G beta/gamma	0.0001181	72	7	8	27	65	0	0	0	0	0	6	1	0	0	1	0
GNA11	2767	guanine nucleotide binding protein (G protein), alpha 11 (Gq class)		P29992	G-alpha	0.00011802	35	7	10	22	15	0	0	0	0	0	7	0	0	0	3	0
HNRPDL	9987	heterogeneous nuclear ribonucleoprotein D-like	JKTBP, laAUF1	O14979	Generic binding protein	0.00011242	12	7	1	0	7	0	0	0	0	0	0	0	0	1	0	0
ENC1	8507	ectodermal-neural cortex (with BTB-like domain)	PIG10, ENC-1, TP53I10, KLHL37	O14682	Generic binding protein	0.00010663	12	7	1	2	5	0	0	0	0	0	1	0	0	0	0	0
COL4A5	1287	collagen, type IV, alpha 5		P29400	Generic binding protein	0.00010291	25	7	2	11	10	0	0	0	0	0	1	0	0	0	1	0
CYBA	1535	cytochrome b-245, alpha polypeptide	p22-PHOX	P13498	Generic enzyme	0.00010102	26	7	2	8	21	0	0	0	0	0	2	0	0	0	0	0
CDH7	1005	cadherin 7, type 2		Q9ULB5	Generic binding protein	9.948e-05	9	7	1	0	9	0	0	0	0	0	0	0	0	0	1	0
RPS6KA1	6195	ribosomal protein S6 kinase, 90kDa, polypeptide 1	RSK, RSK1, HU-1	Q15418	Protein kinase	9.847e-05	48	7	8	19	33	5	0	2	0	10	3	0	1	1	3	0
HLA-DRA	3122	major histocompatibility complex, class II, DR alpha		P01903	Generic receptor	9.23e-05	81	7	1	17	52	0	0	34	0	34	1	0	0	0	0	0
HSPB2	3316	heat shock 27kDa protein 2	Hs.78846, MKBP	Q16082	Generic binding protein	8.986e-05	14	7	1	2	5	0	0	0	0	0	0	0	0	0	1	0
SERPINE2	5270	serpin peptidase inhibitor, clade E (nexin, plasminogen activator inhibitor type 1), member 2	PN1, GDN, PNI, nexin	P07093	Generic binding protein	8.96e-05	27	7	0	5	21	0	0	0	0	0	0	0	0	0	0	0
ERG	2078	v-ets erythroblastosis virus E26 oncogene homolog (avian)	erg-3, p55	P11308	Transcription factor	8.092e-05	48	7	1	26	18	0	0	0	0	0	0	0	0	0	1	0
PTPN18	26469	protein tyrosine phosphatase, non-receptor type 18 (brain-derived)	BDP1	Q99952	Protein phosphatase	8.051e-05	10	7	1	0	3	0	0	0	0	0	0	0	0	1	0	0
LPXN	9404	leupaxin	LDPL	O60711	Generic binding protein	7.838e-05	11	7	1	3	4	0	0	0	0	0	0	0	0	0	1	0
ARHGAP12	94134	Rho GTPase activating protein 12	FLJ20737, FLJ10971, FLJ21785	Q8IWW6	Regulators (GDI, GAP, GEF etc.)	7.596e-05	17	7	1	11	2	0	0	0	0	0	0	0	0	0	1	0
CITED1	4435	Cbp/p300-interacting transactivator, with Glu/Asp-rich carboxy-terminal domain, 1		Q99966	Transcription factor	7.453e-05	20	7	2	3	8	0	0	10	0	13	0	0	0	1	1	0
KPNA3	3839	karyopherin alpha 3 (importin alpha 4)	SRP1gamma, SRP4, hSRP1, IPOA4	O00505	Transporter	7.436e-05	17	7	1	6	9	0	0	0	0	1	0	0	0	1	0	0
ARAP1	116985	ArfGAP with RhoGAP domain, ankyrin repeat and PH domain 1		Q96P48	Regulators (GDI, GAP, GEF etc.)	6.581e-05	24	7	1	12	10	0	0	0	0	0	0	0	0	1	0	0
ARL1	400	ADP-ribosylation factor-like 1	ARFL1	P40616	RAS superfamily	6.569e-05	11	7	1	0	5	0	0	0	0	0	0	0	0	0	1	0
TICAM1	148022	toll-like receptor adaptor molecule 1	TRIF, TICAM-1, MGC35334, PRVTIRB	Q8IUC6	Generic binding protein	6.511e-05	31	7	3	11	25	5	0	1	14	20	0	1	0	0	1	1
DOCK5	80005	dedicator of cytokinesis 5	FLJ21034	Q9H7D0	Regulators (GDI, GAP, GEF etc.)	6.502e-05	14	7	1	8	0	0	0	0	0	0	0	0	0	0	1	0
EPN1	29924	epsin 1		Q9Y6I3	Generic binding protein	6.385e-05	23	7	1	15	7	0	0	5	10	16	0	0	0	1	0	0
ICAM3	3385	intercellular adhesion molecule 3	CDW50, ICAM-R, CD50	P32942	Generic receptor	6.308e-05	26	7	1	20	7	0	0	0	0	0	0	0	0	0	0	1
FLOT2	2319	flotillin 2	ESA, ESA1, ECS-1, ECS1	Q14254	Generic binding protein	6.289e-05	12	7	2	2	6	0	0	0	0	0	0	1	0	1	0	0
PAK7	57144	p21 protein (Cdc42/Rac)-activated kinase 7	KIAA1264, PAK5	Q9P286	Protein kinase	6.026e-05	33	7	2	22	8	0	0	0	0	0	0	1	0	0	1	0
PVR	5817	poliovirus receptor	CD155, HVED, Necl-5, NECL5, Tage4	P15151	Generic receptor	5.978e-05	17	7	1	3	13	0	0	0	0	0	0	0	0	0	0	1
SIVA1	10572	SIVA1, apoptosis-inducing factor	SIVA, Siva-1, Siva-2, CD27BP	O15304	Generic binding protein	5.875e-05	14	7	1	2	11	0	0	0	0	0	1	0	0	0	0	0
SOCS2	8835	suppressor of cytokine signaling 2	STATI2, SSI2, SOCS-2, SSI-2, CIS2, Cish2	O14508	Generic binding protein	5.528e-05	28	7	5	16	14	0	0	6	0	6	1	1	1	1	1	0
FLOT1	10211	flotillin 1		O75955	Generic binding protein	5.516e-05	14	7	2	2	11	0	0	0	0	0	0	1	0	1	0	0
GUCY1A2	2977	guanylate cyclase 1, soluble, alpha 2	GC-SA2	P33402	Generic enzyme	5.235e-05	9	7	1	1	6	0	0	0	0	0	1	0	0	0	0	0
TNFRSF12A	51330	tumor necrosis factor receptor superfamily, member 12A	FN14, TweakR, CD266	Q9NP84	Generic receptor	5.112e-05	24	7	1	14	12	0	0	0	0	0	1	0	0	0	0	0
CCL11	6356	chemokine (C-C motif) ligand 11	eotaxin, MGC22554	P51671	Receptor ligand	4.861e-05	51	7	5	32	26	0	0	1	0	1	2	1	1	0	1	0
PARVA	55742	parvin, alpha	FLJ12254, FLJ10793	Q9NVD7	Generic binding protein	4.675e-05	16	7	1	11	4	0	0	0	0	0	0	0	0	0	1	0
HLA-G	3135	major histocompatibility complex, class I, G		P17693	Generic receptor	4.628e-05	16	7	1	2	11	0	0	2	3	5	0	0	0	0	0	1
RTKN	6242	rhotekin	B5	Q9BST9	Regulators (GDI, GAP, GEF etc.)	4.409e-05	8	7	1	1	4	0	0	0	0	0	0	0	0	1	0	0
ITGB6	3694	integrin, beta 6		P18564	Generic receptor	4.393e-05	18	7	1	6	10	0	0	2	4	6	0	0	0	0	1	0
ARHGDIB	397	Rho GDP dissociation inhibitor (GDI) beta	Ly-GDI, RhoGDI2	P52566	Regulators (GDI, GAP, GEF etc.)	4.189e-05	22	7	1	14	11	0	0	0	0	0	0	0	1	0	0	0
IL5RA	3568	interleukin 5 receptor, alpha	CDw125, CD125	Q01344	Generic receptor	4.132e-05	36	7	2	8	27	0	0	0	0	0	0	0	0	1	1	0
HMGCR	3156	3-hydroxy-3-methylglutaryl-Coenzyme A reductase		P04035	Generic enzyme	4.038e-05	30	7	1	9	15	0	0	0	0	0	1	0	0	0	0	0
TOM1L1	10040	target of myb1 (chicken)-like 1	SRCASM	O75674	Generic binding protein	3.943e-05	15	7	1	3	11	0	0	0	0	0	0	0	0	1	0	0
TRPC4AP	26133	transient receptor potential cation channel, subfamily C, member 4 associated protein	DKFZP727M231, DKFZp586C1223, dJ756N5.2, TRRP4AP	Q8TEL6	Transporter	3.887e-05	11	7	1	2	7	0	0	0	0	5	0	0	0	1	0	0
FRS3	10817	fibroblast growth factor receptor substrate 3	SNT-2, FRS2beta, FRS2B	O43559	Generic binding protein	3.705e-05	16	7	1	11	5	0	0	0	0	0	0	0	0	0	1	0
HTRA2	27429	HtrA serine peptidase 2	OMI, PARK13	O43464	Generic protease	3.569e-05	23	7	2	5	19	1	0	0	0	1	2	0	0	0	0	0
MKL1	57591	megakaryoblastic leukemia (translocation) 1	KIAA1438, MAL, MRTF-A, BSAC	Q969V6	Generic binding protein	3.17e-05	23	7	2	0	21	0	0	0	0	0	2	0	0	0	0	0
GZMA	3001	granzyme A (granzyme 1, cytotoxic T-lymphocyte-associated serine esterase 3)		P12544	Generic protease	3.112e-05	30	7	1	9	11	0	0	6	0	6	0	0	1	0	0	0
HMOX1	3162	heme oxygenase (decycling) 1	bK286B10, HO-1	P09601	Generic enzyme	2.408e-05	153	7	1	127	34	0	0	1	0	1	1	0	0	0	0	0
PITX2	5308	paired-like homeodomain 2	IGDS, RS, Brx1, Otlx2, ARP1	Q99697	Transcription factor	2.357e-05	27	7	1	11	19	0	0	0	0	0	0	1	0	0	0	0
CNTF	1270	ciliary neurotrophic factor		P26441	Receptor ligand	2.188e-05	29	7	1	25	6	0	0	0	0	0	1	0	0	0	0	0
EDNRB	1910	endothelin receptor type B	ETB	Q8NHM8	GPCR	2.1e-05	46	7	2	0	41	0	0	8	0	8	0	0	1	0	1	0
SPHK1	8877	sphingosine kinase 1	SPHK	Q9NYA1	Lipid kinase	2.063e-05	35	7	4	8	21	0	0	8	2	10	1	1	1	0	1	0
ELMO1	9844	engulfment and cell motility 1	KIAA0281, CED12, ELMO-1, CED-12	Q92556	Generic binding protein	1.969e-05	14	7	2	4	5	0	0	6	3	9	0	1	0	0	1	0
ADSSL1	122622	adenylosuccinate synthase like 1	FLJ38602	Q8N142	Generic enzyme	1.731e-05	12	7	1	1	5	0	0	0	0	0	0	0	0	0	1	0
LIMD1	8994	LIM domains containing 1		Q9UGP4	Generic binding protein	1.553e-05	9	7	1	1	2	0	0	0	0	0	0	0	0	1	0	0
MCF2	4168	MCF.2 cell line derived transforming sequence	DBL	P10911	Regulators (GDI, GAP, GEF etc.)	1.522e-05	20	7	1	13	8	0	0	0	0	1	0	0	0	1	0	0
ARHGAP8	23779	Rho GTPase activating protein 8	FLJ20185, BPGAP1	Q9NSG0	Regulators (GDI, GAP, GEF etc.)	1.429e-05	10	7	2	0	6	0	0	0	0	0	0	0	0	0	2	0
EP400	57634	E1A binding protein p400	CAGH32, KIAA1498, P400, KIAA1818, DKFZP434I225	Q96L91	Generic enzyme	1.286e-05	8	7	1	1	6	0	0	0	0	0	0	0	0	0	1	0
EPHB3	2049	EPH receptor B3	Hek2, Tyro6	P54753	Generic receptor	1.127e-05	15	7	1	5	9	0	0	3	0	3	0	0	0	1	0	0
CXCL13	10563	chemokine (C-X-C motif) ligand 13	BLC, BCA-1, BLR1L, ANGIE, ANGIE2	O43927	Receptor ligand	9.01e-06	22	7	1	12	10	2	0	0	0	2	0	1	0	0	0	0
IGF2R	3482	insulin-like growth factor 2 receptor	CD222, MPRI, MPR1, CIMPR, M6P-R	P11717	Generic receptor	8.96e-06	12	7	2	3	6	0	0	0	0	0	0	0	0	0	2	0
ANKS1A	23294	ankyrin repeat and sterile alpha motif domain containing 1A	KIAA0229	Q92625	Generic binding protein	7.74e-06	8	7	1	0	2	0	0	0	0	0	0	0	0	1	0	0
PHLPP1	23239	PH domain and leucine rich repeat protein phosphatase 1	KIAA0606, SCOP	O60346	Protein phosphatase	7.21e-06	12	7	1	1	11	0	0	0	0	0	0	0	0	1	0	0
PELI1	57162	pellino homolog 1 (Drosophila)		Q96FA3	Generic protein	6.72e-06	12	7	1	3	9	0	0	0	0	0	0	0	0	1	0	0
RND1	27289	Rho family GTPase 1	Rho6, ARHS, RHOS	Q92730	RAS superfamily	5.46e-06	13	7	1	4	4	0	0	0	0	0	0	0	0	0	1	0
ARG1	383	arginase, liver		P05089	Generic enzyme	4.16e-06	18	7	1	5	8	0	0	3	0	3	0	0	1	0	0	0
RAB25	57111	RAB25, member RAS oncogene family	CATX-8	P57735	RAS superfamily	1.62e-06	9	7	1	0	5	0	0	0	0	0	0	0	0	0	1	0
DOCK2	1794	dedicator of cytokinesis 2	KIAA0209	Q92608	Regulators (GDI, GAP, GEF etc.)	1.22e-06	9	7	3	0	4	0	0	1	3	4	1	1	0	0	1	0
TNFRSF25	8718	tumor necrosis factor receptor superfamily, member 25	DR3, TRAMP, WSL-1, LARD, WSL-LR, DDR3, TR3, APO-3	Q9UME5	Generic receptor	1e-06	10	7	2	0	7	0	0	0	0	0	2	0	0	0	0	0
TNFRSF13B	23495	tumor necrosis factor receptor superfamily, member 13B	TACI, CD267	O14836	Generic receptor	3.2e-07	15	7	3	6	10	0	0	4	0	4	3	0	0	0	0	0
CXCL5	6374	chemokine (C-X-C motif) ligand 5	ENA-78	P42830	Receptor ligand	0.00386563	35	6	2	22	13	0	0	0	0	0	1	1	0	0	0	0
NGF	4803	nerve growth factor (beta polypeptide)		P01138	Receptor ligand	0.00169289	175	6	2	161	12	0	0	35	15	50	2	0	0	0	0	0
PRKAR1B	5575	protein kinase, cAMP-dependent, regulatory, type I, beta		P31321	Generic binding protein	0.00146613	69	6	5	62	5	0	0	0	0	1	2	1	0	1	1	0
PIGR	5284	polymeric immunoglobulin receptor		P01833	Generic receptor	0.00141928	62	6	1	35	28	0	0	1	0	1	0	0	1	0	0	0
MYLK2	85366	myosin light chain kinase 2	skMLCK, KMLC, MLCK2	Q9H1R3	Protein kinase	0.00091818	8	6	1	1	4	0	0	0	0	0	0	0	0	0	1	0
ACTR1B	10120	ARP1 actin-related protein 1 homolog B, centractin beta (yeast)		P42025	Generic protein	0.00071893	99	6	3	94	1	0	0	0	0	0	0	0	0	0	3	0
LEP	3952	leptin		P41159	Receptor ligand	0.0006218	119	6	3	87	31	0	0	9	0	9	2	1	0	0	0	0
LY96	23643	lymphocyte antigen 96	MD-2	Q9Y6Y9	Generic receptor	0.00060606	17	6	5	6	5	1	0	1	9	11	2	1	0	0	1	1
PLA2G2A	5320	phospholipase A2, group IIA (platelets, synovial fluid)		P14555	Generic phospholipase	0.00056899	41	6	1	24	14	0	0	2	0	2	0	1	0	0	0	0
ACSL4	2182	acyl-CoA synthetase long-chain family member 4	ACS4, LACS4	O60488	Generic enzyme	0.00056056	19	6	1	4	9	0	0	0	0	0	0	1	0	0	0	0
CCL3	6348	chemokine (C-C motif) ligand 3	G0S19-1, LD78ALPHA, MIP-1-alpha	P10147	Receptor ligand	0.00053739	64	6	4	30	31	0	0	6	0	6	0	2	1	0	1	0
PLCD1	5333	phospholipase C, delta 1		P51178	Generic phospholipase	0.00047948	39	6	1	7	29	0	0	0	0	0	0	0	0	0	1	0
SOX9	6662	SRY (sex determining region Y)-box 9	SRA1	P48436	Transcription factor	0.00047295	181	6	1	114	77	0	0	0	0	0	0	0	0	1	0	0
SMG1	23049	SMG1 homolog, phosphatidylinositol 3-kinase-related kinase (C. elegans)	LIP, KIAA0421, ATX	Q96Q15	Protein kinase	0.00045481	106	6	1	99	1	0	0	0	0	0	0	0	0	0	1	0
ADAM10	102	ADAM metallopeptidase domain 10	kuz, MADM, HsT18717, CD156c	O14672	Metalloprotease	0.00045265	47	6	2	7	40	0	0	1	0	1	1	0	0	0	0	1
PSME1	5720	proteasome (prosome, macropain) activator subunit 1 (PA28 alpha)	IFI5111, PA28alpha	Q06323	Generic binding protein	0.00038529	102	6	1	73	36	0	0	15	71	86	0	0	0	0	0	1
GNAZ	2781	guanine nucleotide binding protein (G protein), alpha z polypeptide		P19086	G-alpha	0.00037334	43	6	3	29	11	0	0	0	0	0	3	0	0	0	0	0
PRKD3	23683	protein kinase D3	EPK2	O94806	Protein kinase	0.00037313	73	6	3	63	5	0	0	0	0	0	1	0	0	0	2	0
PLCB2	5330	phospholipase C, beta 2	FLJ38135	Q00722	Generic phospholipase	0.0003653	48	6	13	15	36	0	0	5	0	5	8	2	0	0	3	0
MYCN	4613	v-myc myelocytomatosis viral related oncogene, neuroblastoma derived (avian)	bHLHe37, N-myc	P04198	Transcription factor	0.00033169	108	6	1	58	51	0	0	0	0	0	0	0	0	0	1	0
FOXM1	2305	forkhead box M1	HFH-11, trident, HNF-3, INS-1, MPP2, MPHOSPH2, TGT3	Q08050	Transcription factor	0.00033026	69	6	3	30	41	0	0	6	0	6	0	0	0	0	3	0
MBL2	4153	mannose-binding lectin (protein C) 2, soluble (opsonic defect)	COLEC1	P11226	Generic binding protein	0.00032896	24	6	1	4	14	0	0	1	2	3	0	0	0	0	0	1
PYGM	5837	phosphorylase, glycogen, muscle		P11217	Generic enzyme	0.00031707	19	6	1	7	3	0	0	0	9	9	0	1	0	0	0	0
COL4A4	1286	collagen, type IV, alpha 4	CA44	P53420	Generic binding protein	0.00029458	45	6	2	40	2	0	0	0	0	0	1	0	0	0	1	0
CDH18	1016	cadherin 18, type 2	CDH14, EY-CADHERIN	Q13634	Generic binding protein	0.00028275	9	6	1	0	9	0	0	0	0	0	0	0	0	0	1	0
FZD8	8325	frizzled homolog 8 (Drosophila)		Q9H461	GPCR	0.00025988	24	6	5	9	11	0	0	0	0	2	1	1	1	1	1	0
IL12RB2	3595	interleukin 12 receptor, beta 2		Q99665	Generic receptor	0.00022513	69	6	6	14	14	0	0	58	0	58	4	0	1	0	1	0
IL5	3567	interleukin 5 (colony-stimulating factor, eosinophil)	IL-5, EDF, TRF	P05113	Receptor ligand	0.00021374	87	6	3	61	27	0	0	6	0	6	0	0	1	1	1	0
RXRB	6257	retinoid X receptor, beta	NR2B2, H-2RIIBP, RCoR-1	P28702	Transcription factor	0.000212	27	6	1	10	15	0	0	0	0	0	0	1	0	0	0	0
MYCBP	26292	c-myc binding protein	AMY-1	Q99417	Generic binding protein	0.00020809	16	6	1	0	12	0	0	0	0	0	0	0	0	0	1	0
IL18	3606	interleukin 18 (interferon-gamma-inducing factor)	IGIF, IL1F4, IL-1g, IL-18	Q14116	Receptor ligand	0.00016701	106	6	5	67	25	2	0	23	0	25	1	0	1	0	3	0
GDF5	8200	growth differentiation factor 5	CDMP1, BMP14	P43026	Receptor ligand	0.00016072	43	6	2	32	10	0	0	0	0	0	0	1	0	0	1	0
CCR8	1237	chemokine (C-C motif) receptor 8	CY6, TER1, CKR-L1, GPR-CY6, CDw198	P51685	GPCR	0.0001518	31	6	2	14	17	0	0	0	0	0	0	1	0	0	1	0
RXRG	6258	retinoid X receptor, gamma	NR2B3	P48443	Transcription factor	0.00014658	25	6	1	17	10	0	0	0	0	0	0	1	0	0	0	0
VEGFB	7423	vascular endothelial growth factor B	VEGFL	P49765	Receptor ligand	0.00014448	21	6	1	4	15	0	0	5	0	5	0	0	1	0	0	0
EBI3	10148	Epstein-Barr virus induced 3		Q14213	Receptor ligand	0.00014277	40	6	1	19	13	0	0	19	0	19	1	0	0	0	0	0
PAX2	5076	paired box 2		Q02962	Transcription factor	0.00013846	45	6	1	22	26	0	0	0	0	2	0	0	0	1	0	0
HLA-E	3133	major histocompatibility complex, class I, E		P13747	Generic receptor	0.00013577	25	6	1	14	12	0	0	2	3	5	0	0	0	0	0	1
IL9	3578	interleukin 9	IL-9, HP40, P40	P15248	Receptor ligand	0.00013115	38	6	2	30	10	0	0	0	0	0	1	0	0	1	0	0
PRKAG1	5571	protein kinase, AMP-activated, gamma 1 non-catalytic subunit		P54619	Generic binding protein	0.00013032	16	6	3	15	6	0	0	0	0	0	1	2	0	0	0	0
ADCY6	112	adenylate cyclase 6	AC6	O43306	Generic enzyme	0.00012046	21	6	4	17	4	0	0	0	0	0	1	1	0	0	2	0
CCL17	6361	chemokine (C-C motif) ligand 17	TARC, ABCD-2	Q92583	Receptor ligand	0.00010577	32	6	2	22	7	0	0	1	0	1	0	1	1	0	0	0
NUP214	8021	nucleoporin 214kDa	CAIN, CAN, D9S46E, N214	P35658	Generic channel	0.0001057	26	6	3	10	13	0	0	11	5	19	0	0	2	1	0	0
TCERG1	10915	transcription elongation regulator 1	CA150	O14776	Transcription factor	0.00010488	17	6	1	1	13	0	0	0	0	0	0	0	0	0	1	0
CHRD	8646	chordin		Q9P0Z3	Generic binding protein	9.446e-05	12	6	2	0	5	0	0	4	0	4	0	1	1	0	0	0
DCP1A	55802	DCP1 decapping enzyme homolog A (S. cerevisiae)	HSA275986, SMIF, SMAD4IP1	Q9NPI6	Generic enzyme	9.423e-05	24	6	2	17	2	0	0	6	0	6	0	0	0	1	1	0
INHBC	3626	inhibin, beta C		P55103	Receptor ligand	8.904e-05	18	6	2	14	4	0	0	0	0	0	0	1	0	0	1	0
LTBP1	4052	latent transforming growth factor beta binding protein 1		Q14766	Generic binding protein	8.784e-05	28	6	1	15	12	0	0	0	0	0	0	1	0	0	0	0
ARID1B	57492	AT rich interactive domain 1B (SWI1-like)	KIAA1235, ELD/OSA1, p250R, BAF250b, DAN15, 6A3-5	Q8NFD5	Generic enzyme	8.209e-05	27	6	1	0	27	0	0	0	0	0	0	0	0	0	1	0
CXCR5	643	chemokine (C-X-C motif) receptor 5	MDR15, CD185	P32302	GPCR	8.205e-05	33	6	2	19	11	0	0	0	0	0	0	1	0	0	1	0
CXCL1	2919	chemokine (C-X-C motif) ligand 1 (melanoma growth stimulating activity, alpha)	SCYB1, GROa, MGSA-a, NAP-3	P09341	Receptor ligand	7.781e-05	48	6	3	29	16	0	0	6	0	6	1	1	1	0	0	0
IL11	3589	interleukin 11	IL-11, AGIF	P20809	Receptor ligand	7.757e-05	38	6	1	28	11	0	0	0	0	0	1	0	0	0	0	0
GRLF1	2909	glucocorticoid receptor DNA binding factor 1	GRF-1	Q9NRY4	Regulators (GDI, GAP, GEF etc.)	7.319e-05	34	6	1	15	23	0	0	0	0	0	0	0	0	1	0	0
KLRK1	22914	killer cell lectin-like receptor subfamily K, member 1	NKG2D, KLR, NKG2-D, CD314	P26718	Generic receptor	7.309e-05	41	6	1	37	5	0	0	0	3	3	0	0	0	0	0	1
CDH15	1013	cadherin 15, type 1, M-cadherin (myotubule)		P55291	Generic binding protein	6.425e-05	9	6	2	0	6	0	0	0	0	0	1	0	0	0	1	0
VIL1	7429	villin 1	D2S1471	P09327	Generic binding protein	6.272e-05	9	6	1	1	5	0	0	0	0	0	0	0	0	1	0	0
GNG4	2786	guanine nucleotide binding protein (G protein), gamma 4		P50150	G beta/gamma	6.164e-05	71	6	9	27	63	0	0	0	0	0	6	1	0	0	2	0
ENAH	55740	enabled homolog (Drosophila)	FLJ10773, NDPP1, MENA	Q8N8S7	Generic binding protein	5.771e-05	14	6	1	0	11	0	0	0	0	0	0	0	0	0	1	0
ADAM9	8754	ADAM metallopeptidase domain 9 (meltrin gamma)	MDC9, KIAA0021, MCMP, Mltng	Q13443	Metalloprotease	5.644e-05	38	6	1	15	23	0	0	0	0	0	1	0	0	0	0	0
SLC2A1	6513	solute carrier family 2 (facilitated glucose transporter), member 1	DYT18	P11166	Transporter	5.414e-05	75	6	1	46	29	0	0	4	3	7	0	1	0	0	0	0
MYH11	4629	myosin, heavy chain 11, smooth muscle	SMMHC, SMHC	P35749	Generic binding protein	5.113e-05	27	6	1	12	10	0	0	0	0	0	0	0	0	0	1	0
COL4A6	1288	collagen, type IV, alpha 6		Q9Y4L4	Generic binding protein	4.99e-05	15	6	2	0	10	0	0	0	0	0	1	0	0	0	1	0
TRPC6	7225	transient receptor potential cation channel, subfamily C, member 6	TRP6	Q9Y210	Voltage-gated ion-channel	4.667e-05	27	6	1	14	9	0	0	2	0	2	0	0	1	0	0	0
PTAFR	5724	platelet-activating factor receptor		P25105	GPCR	4.404e-05	14	6	1	0	9	0	0	0	2	2	0	0	0	0	1	0
IL22	50616	interleukin 22	ILTIF, IL-21, zcyto18, IL-TIF, IL-D110, TIFa, TIFIL-23, IL-22	Q9GZX6	Receptor ligand	4.353e-05	24	6	2	15	9	0	0	0	0	0	2	0	0	0	0	0
TICAM2	353376	toll-like receptor adaptor molecule 2	TRAM, TICAM-2, TIRP	Q86XR7	Generic binding protein	4.314e-05	18	6	3	6	7	1	0	6	8	15	0	1	0	0	1	1
ICAM4	3386	intercellular adhesion molecule 4 (Landsteiner-Wiener blood group)	CD242	Q14773	Generic receptor	4.21e-05	15	6	1	8	8	0	0	0	0	0	0	0	0	0	0	1
PKLR	5313	pyruvate kinase, liver and RBC		P30613	Generic kinase	3.908e-05	18	6	1	4	10	0	0	1	0	1	0	1	0	0	0	0
CLTB	1212	clathrin, light chain (Lcb)	Lcb	P09497	Generic binding protein	3.726e-05	22	6	1	6	12	0	0	8	0	8	1	0	0	0	0	0
PPP1R3A	5506	protein phosphatase 1, regulatory (inhibitor) subunit 3A		Q16821	Generic binding protein	3.448e-05	17	6	1	7	2	0	0	6	0	6	0	1	0	0	0	0
TLE3	7090	transducin-like enhancer of split 3 (E(sp1) homolog, Drosophila)	ESG, ESG3, KIAA1547, HsT18976, GRG3	Q04726	Generic binding protein	3.408e-05	10	6	2	0	7	0	0	0	0	0	1	0	0	0	1	0
PPP2R3A	5523	protein phosphatase 2 (formerly 2A), regulatory subunit B'', alpha		Q06190	Generic binding protein	3.071e-05	17	6	1	11	7	0	0	0	0	0	0	0	0	0	1	0
ERRFI1	54206	ERBB receptor feedback inhibitor 1	MIG-6, GENE-33, RALT	Q9UJM3	Generic binding protein	2.989e-05	21	6	1	10	8	0	0	0	0	1	0	0	0	1	0	0
CITED2	10370	Cbp/p300-interacting transactivator, with Glu/Asp-rich carboxy-terminal domain, 2	MRG1	Q99967	Transcription factor	2.904e-05	39	6	1	5	36	0	0	4	0	4	0	0	0	0	1	0
IKZF3	22806	IKAROS family zinc finger 3 (Aiolos)	Aiolos	Q9UKT9	Transcription factor	2.757e-05	33	6	1	5	13	0	0	17	0	17	0	0	1	0	0	0
VANGL1	81839	vang-like 1 (van gogh, Drosophila)	STB2	Q8TAA9	Generic binding protein	1.873e-05	10	6	1	1	6	0	0	0	0	0	0	1	0	0	0	0
MAPK4	5596	mitogen-activated protein kinase 4	Erk3-related, Erk4	P31152	Protein kinase	1.87e-05	16	6	3	9	2	0	0	0	0	0	0	0	0	0	3	0
TNIP1	10318	TNFAIP3 interacting protein 1	NAF1, KIAA0113, ABIN-1, VAN	Q15025	Generic binding protein	1.682e-05	14	6	1	1	13	0	0	0	0	1	0	0	0	1	0	0
STARD13	90627	StAR-related lipid transfer (START) domain containing 13	GT650, DLC2	Q86XT1	Regulators (GDI, GAP, GEF etc.)	1.631e-05	8	6	1	0	4	0	0	0	0	0	0	0	0	0	1	0
MAPK15	225689	mitogen-activated protein kinase 15	ERK8, ERK7	Q8TD08	Protein kinase	1.588e-05	19	6	4	9	5	0	0	0	0	0	0	0	0	0	4	0
HOXB7	3217	homeobox B7		P09629	Transcription factor	1.571e-05	18	6	1	0	16	0	0	0	0	0	0	0	0	0	1	0
IL17RA	23765	interleukin 17 receptor A	hIL-17R, IL-17RA, CDw217, CD217	Q96F46	Generic receptor	1.478e-05	18	6	1	5	15	0	0	0	0	0	1	0	0	0	0	0
ADCY1	107	adenylate cyclase 1 (brain)	AC1	Q08828	Generic enzyme	1.47e-05	40	6	3	17	24	0	0	0	0	0	1	1	0	0	1	0
MKL2	57496	MKL/myocardin-like 2	MRTF-B, FLJ31823	Q9ULH7	Generic binding protein	1.407e-05	14	6	2	0	12	0	0	0	0	0	2	0	0	0	0	0
IL13RA1	3597	interleukin 13 receptor, alpha 1	IL-13Ra, NR4, CD213a1	P78552	Generic receptor	1.377e-05	21	6	1	9	14	0	0	9	0	9	0	0	0	0	1	0
RAB11B	9230	RAB11B, member RAS oncogene family	H-YPT3	Q15907	RAS superfamily	1.287e-05	9	6	1	0	5	0	0	0	0	0	0	0	0	0	1	0
AKT3	10000	v-akt murine thymoma viral oncogene homolog 3 (protein kinase B, gamma)	PKBG, RAC-gamma, PRKBG	Q9Y243	Protein kinase	9.14e-06	15	6	38	4	6	0	0	3	0	3	23	6	0	0	9	0
FOXP1	27086	forkhead box P1	QRF1, 12CC4, HSPC215, hFKH1B	Q9H334	Transcription factor	6.9e-06	12	6	3	0	8	0	0	0	0	0	0	0	0	0	3	0
IL15RA	3601	interleukin 15 receptor, alpha		Q13261	Generic receptor	5.88e-06	25	6	2	3	23	0	0	0	0	0	2	0	0	0	0	0
CFL2	1073	cofilin 2 (muscle)		Q9Y281	Generic binding protein	4.07e-06	10	6	1	2	5	0	0	1	0	1	1	0	0	0	0	0
BMF	90427	Bcl2 modifying factor	FLJ00065	Q96LC9	Generic binding protein	3.17e-06	12	6	1	4	7	0	0	0	3	3	1	0	0	0	0	0
CD200	4345	CD200 molecule	MRC, OX-2	P41217	Generic binding protein	3.15e-06	9	6	1	0	6	0	0	1	2	3	0	0	0	0	0	1
CD27	939	CD27 molecule	S152, Tp55	P26842	Generic receptor	1.75e-06	18	6	1	14	2	0	0	0	0	0	1	0	0	0	0	0
PPP1R13L	10848	protein phosphatase 1, regulatory (inhibitor) subunit 13 like	RAI, IASPP	Q8WUF5	Generic binding protein	9.1e-07	7	6	1	0	4	0	0	0	0	1	0	0	1	0	0	0
TNFRSF18	8784	tumor necrosis factor receptor superfamily, member 18	AITR, GITR	Q9Y5U5	Generic receptor	0	15	6	1	0	9	0	0	4	0	4	1	0	0	0	0	0
FOSB	2354	FBJ murine osteosarcoma viral oncogene homolog B	G0S3, GOSB, GOS3, AP-1, MGC42291, DKFZp686C0818	P53539	Transcription factor	0.00628699	325	5	5	8	321	0	0	0	0	1	4	0	0	1	0	0
GATA3	2625	GATA binding protein 3	HDR	P23771	Transcription factor	0.00269305	145	5	2	57	97	0	0	9	0	9	1	0	1	0	0	0
EDN1	1906	endothelin 1	ET1	P05305	Receptor ligand	0.00110835	253	5	9	202	61	0	0	23	0	23	6	0	1	0	2	0
ZEB1	6935	zinc finger E-box binding homeobox 1	BZP, ZEB, AREB6, NIL-2-A, Zfhep, Zfhx1a	P37275	Transcription factor	0.0010065	67	5	2	8	59	0	0	0	0	2	1	0	0	1	0	0
PVRL2	5819	poliovirus receptor-related 2 (herpesvirus entry mediator B)	PVRR2, PRR2, CD112	Q92692	Generic receptor	0.00094121	15	5	1	4	8	0	0	0	0	0	0	0	0	0	0	1
COL8A1	1295	collagen, type VIII, alpha 1	MGC9568	P27658	Generic binding protein	0.00090672	9	5	1	4	1	0	0	0	0	0	0	0	0	0	1	0
PIK3C3	5289	phosphoinositide-3-kinase, class 3	Vps34	Q8NEB9	Lipid kinase	0.00067716	109	5	8	99	6	3	0	1	4	8	0	0	0	0	7	1
LAMB2	3913	laminin, beta 2 (laminin S)		P55268	Receptor ligand	0.00066983	70	5	2	63	19	0	0	7	9	16	0	0	0	1	1	0
MYH6	4624	myosin, heavy chain 6, cardiac muscle, alpha		P13533	Generic binding protein	0.0005579	50	5	2	37	10	0	0	0	0	0	0	0	0	0	2	0
RAC3	5881	ras-related C3 botulinum toxin substrate 3 (rho family, small GTP binding protein Rac3)		P60763	RAS superfamily	0.00053039	60	5	7	43	16	0	0	0	0	1	1	2	0	0	4	0
HLA-F	3134	major histocompatibility complex, class I, F		P30511	Generic receptor	0.00049504	25	5	1	12	9	0	0	0	0	0	0	0	0	0	0	1
THBS2	7058	thrombospondin 2	TSP2	P35442	Receptor ligand	0.00044527	57	5	1	49	8	0	0	0	0	0	0	1	0	0	0	0
C6	729	complement component 6		P13671	Generic channel	0.00042329	14	5	1	7	9	0	0	2	8	10	0	0	0	0	0	1
ITGA9	3680	integrin, alpha 9	RLC, ITGA4L, ALPHA-RLC	Q13797	Generic receptor	0.00042137	49	5	3	28	24	0	0	1	6	7	1	0	0	0	2	0
CALD1	800	caldesmon 1	CDM, H-CAD, L-CAD	Q05682	Generic binding protein	0.00040912	55	5	1	33	23	0	0	0	0	0	1	0	0	0	0	0
LTA	4049	lymphotoxin alpha (TNF superfamily, member 1)	TNFSF1, LT	P01374	Receptor ligand	0.00040301	59	5	2	51	13	0	0	1	0	1	1	0	1	0	0	0
PIK3C2A	5286	phosphoinositide-3-kinase, class 2, alpha polypeptide	PI3K-C2alpha	O00443	Lipid kinase	0.00038583	106	5	8	94	3	3	0	3	0	6	0	0	1	0	7	0
TNC	3371	tenascin C	TN, MGC167029	P24821	Receptor ligand	0.00038139	91	5	1	69	22	0	0	8	7	15	0	0	0	0	1	0
CD3G	917	CD3g molecule, gamma (CD3-TCR complex)		P09693	Generic binding protein	0.00036886	85	5	2	40	34	0	0	51	11	62	1	0	0	0	0	1
ITGA7	3679	integrin, alpha 7		Q13683	Generic receptor	0.00036025	44	5	1	15	32	0	0	1	7	8	0	0	0	0	1	0
IL13	3596	interleukin 13	P600, IL-13, ALRH, BHR1	P35225	Receptor ligand	0.00034487	95	5	1	60	39	0	0	3	0	3	0	0	0	0	1	0
HOXB6	3216	homeobox B6		P17509	Transcription factor	0.00032786	21	5	1	8	10	0	0	0	0	0	0	0	0	0	1	0
TNFSF14	8740	tumor necrosis factor (ligand) superfamily, member 14	LIGHT, LTg, HVEM-L, CD258	O43557	Receptor ligand	0.00031133	39	5	1	11	28	0	0	0	0	0	1	0	0	0	0	0
PKN3	29941	protein kinase N3	PKNbeta	Q6P5Z2	Protein kinase	0.00027292	68	5	2	65	3	0	0	0	0	0	0	0	0	0	2	0
KLRD1	3824	killer cell lectin-like receptor subfamily D, member 1		Q13241	Generic receptor	0.00026369	35	5	1	28	5	0	0	0	0	0	0	0	0	0	0	1
LAMB3	3914	laminin, beta 3	nicein-125kDa, kalinin-140kDa, BM600-125kDa	Q13751	Receptor ligand	0.0002356	79	5	3	63	21	0	0	0	0	0	1	0	0	1	1	0
PSMF1	9491	proteasome (prosome, macropain) inhibitor subunit 1 (PI31)	PI31	Q92530	Generic binding protein	0.00022998	91	5	1	73	20	0	0	15	71	86	0	0	0	0	0	1
ADCY8	114	adenylate cyclase 8 (brain)	HBAC1, AC8	P40145	Generic enzyme	0.00021083	45	5	3	17	25	0	0	1	4	5	1	1	0	0	1	0
ADIPOQ	9370	adiponectin, C1Q and collagen domain containing	ACRP30, AdipoQ, apM1, GBP28, adiponectin	Q15848	Receptor ligand	0.00021034	77	5	1	45	33	0	0	0	0	0	0	1	0	0	0	0
MUC5B	727897	mucin 5B, oligomeric mucus/gel-forming	MG1	Q7M4S5	Generic binding protein	0.00020876	32	5	1	0	27	0	0	0	0	0	1	0	0	0	0	0
CRADD	8738	CASP2 and RIPK1 domain containing adaptor with death domain	RAIDD	P78560	Generic binding protein	0.00018906	29	5	3	11	6	0	0	22	0	24	3	0	0	0	0	0
ICAM2	3384	intercellular adhesion molecule 2	CD102	P13598	Generic receptor	0.00018873	25	5	1	12	14	0	0	0	0	0	0	0	0	0	0	1
TFDP1	7027	transcription factor Dp-1	Dp-1, DRTF1, DP1	Q14186	Transcription factor	0.00018549	28	5	1	14	16	0	0	6	5	18	0	1	0	0	0	0
GNA15	2769	guanine nucleotide binding protein (G protein), alpha 15 (Gq class)	GNA16	P30679	G-alpha	0.00018366	34	5	2	23	8	0	0	0	0	0	0	0	0	0	2	0
CXCL9	4283	chemokine (C-X-C motif) ligand 9	SCYB9, Humig, crg-10	Q07325	Receptor ligand	0.00017174	45	5	3	24	19	1	0	6	0	7	0	2	1	0	0	0
FZD4	8322	frizzled homolog 4 (Drosophila)	CD344	Q9ULV1	GPCR	0.00016963	19	5	6	10	9	0	0	0	0	5	2	1	1	1	1	0
CCNG1	900	cyclin G1		P51959	Generic binding protein	0.00016608	24	5	1	15	10	0	0	0	0	0	0	0	1	0	0	0
GNG12	55970	guanine nucleotide binding protein (G protein), gamma 12		Q9UBI6	G beta/gamma	0.00015583	75	5	9	28	64	0	0	0	0	0	6	1	0	0	2	0
PAK6	56924	p21 protein (Cdc42/Rac)-activated kinase 6	PAK5	Q9NQU5	Protein kinase	0.00013827	33	5	2	23	7	0	0	0	0	2	0	1	0	0	1	0
TEX11	56159	testis expressed 11	TSGA3, TGC1	Q8IYF3	Generic binding protein	0.00013618	8	5	1	0	4	0	0	0	0	0	0	0	0	0	1	0
PPP3CC	5533	protein phosphatase 3 (formerly 2B), catalytic subunit, gamma isoform	CALNA3	P48454	Protein phosphatase	0.00013364	31	5	8	27	0	0	0	6	4	10	5	2	0	0	1	0
GNG2	54331	guanine nucleotide binding protein (G protein), gamma 2		P59768	G beta/gamma	0.00012171	81	5	9	30	68	0	0	16	0	16	6	1	0	0	2	0
NRCAM	4897	neuronal cell adhesion molecule	KIAA0343, Bravo	Q92823	Generic binding protein	0.00012035	14	5	1	4	8	0	0	0	0	0	1	0	0	0	0	0
SELP	6403	selectin P (granule membrane protein 140kDa, antigen CD62)	CD62, PSEL, PADGEM, GMP140, CD62P	P16109	Generic receptor	0.00011167	51	5	2	38	10	2	0	5	0	7	1	0	1	0	0	0
BMP8B	656	bone morphogenetic protein 8b	OP-2	P34820	Receptor ligand	0.00010718	25	5	2	20	2	0	0	0	0	0	0	1	0	0	1	0
PPP1R3D	5509	protein phosphatase 1, regulatory (inhibitor) subunit 3D		O95685	Generic binding protein	0.00010596	16	5	1	11	4	0	0	0	0	0	0	1	0	0	0	0
FCER1G	2207	Fc fragment of IgE, high affinity I, receptor for; gamma polypeptide		P30273	Generic receptor	9.902e-05	67	5	1	15	34	0	0	38	5	43	0	0	0	1	0	0
CD8B	926	CD8b molecule		P10966	Generic receptor	9.077e-05	40	5	1	16	7	0	0	31	0	31	0	0	0	0	0	1
CCL18	6362	chemokine (C-C motif) ligand 18 (pulmonary and activation-regulated)	DC-CK1, PARC, AMAC-1, DCCK1, MIP-4, CKb7	P55774	Receptor ligand	8.961e-05	11	5	2	2	5	0	0	0	0	0	0	1	0	0	1	0
SENP2	59343	SUMO1/sentrin/SMT3 specific peptidase 2	SMT3IP2, KIAA1331, DKFZp762A2316, AXAM2	Q9HC62	Generic protease	8.444e-05	20	5	2	2	17	0	0	0	0	3	0	1	0	1	0	0
GNG7	2788	guanine nucleotide binding protein (G protein), gamma 7	FLJ00058	O60262	G beta/gamma	8.13e-05	64	5	9	0	64	0	0	0	0	0	6	1	0	0	2	0
DUSP4	1846	dual specificity phosphatase 4	HVH2, MKP-2, TYP	Q13115	Protein phosphatase	6.88e-05	21	5	1	10	10	0	0	0	0	0	1	0	0	0	0	0
PCDHA6	56142	protocadherin alpha 6	CNR2, CRNR2, PCDH-ALPHA6	Q9UN73	Generic binding protein	6.847e-05	9	5	1	3	1	0	0	0	0	0	0	0	0	0	1	0
IGFBP1	3484	insulin-like growth factor binding protein 1	IGF-BP25, AFBP, hIGFBP-1, PP12	P08833	Generic binding protein	6.785e-05	48	5	1	17	30	0	0	5	4	9	1	0	0	0	0	0
TRA@	6955	T cell receptor alpha locus	TRA	P01848	Generic receptor	6.46e-05	40	5	4	19	28	0	0	0	0	0	3	0	0	0	0	1
CTSA	5476	cathepsin A		P10619	Generic protease	6.153e-05	16	5	1	7	5	0	0	0	0	0	0	1	0	0	0	0
CYC1	1537	cytochrome c-1	UQCR4	P08574	Generic enzyme	5.995e-05	20	5	1	1	14	0	0	2	7	9	0	0	0	0	1	0
FANCC	2176	Fanconi anemia, complementation group C	FAC, FA3	Q00597	Generic binding protein	5.805e-05	12	5	1	5	5	0	0	5	3	8	1	0	0	0	0	0
RNF25	64320	ring finger protein 25	AO7, FLJ13906	Q96BH1	Generic enzyme	5.095e-05	8	5	1	1	7	0	0	0	0	1	0	0	0	1	0	0
HLTF	6596	helicase-like transcription factor	HIP116A, HLTF1, RNF80	Q14527	Generic binding protein	4.859e-05	15	5	1	1	12	0	0	0	0	0	0	0	0	0	1	0
PCDHA4	56144	protocadherin alpha 4	CNR1, CRNR1, PCDH-ALPHA4, CNRN1	Q9UN74	Generic binding protein	4.275e-05	12	5	1	0	12	0	0	0	0	0	0	0	0	0	1	0
CXCL6	6372	chemokine (C-X-C motif) ligand 6 (granulocyte chemotactic protein 2)	GCP-2, CKA-3	P80162	Receptor ligand	4.13e-05	34	5	2	28	11	0	0	0	0	0	1	1	0	0	0	0
SH2D3C	10044	SH2 domain containing 3C	NSP3	Q8N5H7	Generic binding protein	4.01e-05	12	5	1	3	6	0	0	0	0	2	0	0	0	1	0	0
CLDN1	9076	claudin 1	SEMP1, ILVASC	O95832	Generic binding protein	3.712e-05	21	5	4	2	17	0	0	0	0	0	4	0	0	0	0	0
SMARCD2	6603	SWI/SNF related, matrix associated, actin dependent regulator of chromatin, subfamily d, member 2	BAF60B, Rsc6p, CRACD2, PRO2451	Q92925	Generic enzyme	3.539e-05	18	5	1	0	17	0	0	0	0	0	0	0	0	0	1	0
PCDHA13	56136	protocadherin alpha 13	CNR5, CRNR5, CNRN5, PCDH-ALPHA13	Q9Y5I0	Generic binding protein	3.522e-05	5	5	1	0	0	0	0	0	0	0	0	0	0	0	1	0
ROR2	4920	receptor tyrosine kinase-like orphan receptor 2		Q01974	Receptor with enzyme activity	3.481e-05	21	5	3	0	20	0	0	0	0	0	1	0	1	1	0	0
CCL20	6364	chemokine (C-C motif) ligand 20	LARC, MIP-3a, exodus-1, ST38, CKb4	P78556	Receptor ligand	3.434e-05	39	5	4	26	13	0	0	1	3	4	2	1	0	0	1	0
EIF2AK3	9451	eukaryotic translation initiation factor 2-alpha kinase 3	PEK, PERK	Q9NZJ5	Protein kinase	3.336e-05	14	5	1	3	6	0	0	2	5	7	0	0	0	1	0	0
LIMK2	3985	LIM domain kinase 2		P53671	Protein kinase	3.008e-05	12	5	1	1	10	0	0	0	0	0	1	0	0	0	0	0
PIK3R4	30849	phosphoinositide-3-kinase, regulatory subunit 4	VPS15, p150	Q99570	Generic binding protein	2.869e-05	11	5	1	3	3	0	0	1	4	5	0	0	0	0	0	1
TNFRSF13C	115650	tumor necrosis factor receptor superfamily, member 13C	BAFFR, CD268	Q96RJ3	Generic receptor	2.816e-05	15	5	1	5	8	0	0	0	0	0	1	0	0	0	0	0
ZMIZ2	83637	zinc finger, MIZ-type containing 2	KIAA1886, hZIMP7, ZIMP7, DKFZp761I2123, NET27	Q8NF64	Generic binding protein	2.686e-05	10	5	1	2	5	0	0	0	0	0	0	0	0	0	1	0
GRK6	2870	G protein-coupled receptor kinase 6		P43250	Protein kinase	2.649e-05	16	5	3	0	14	0	0	0	0	0	1	1	0	0	1	0
FOXP2	93986	forkhead box P2	CAGH44	Q8NFQ1	Transcription factor	2.431e-05	9	5	3	0	6	0	0	0	0	0	0	0	0	0	3	0
COL12A1	1303	collagen, type XII, alpha 1		Q99715	Generic binding protein	2.023e-05	12	5	2	3	5	0	0	0	0	0	0	0	0	0	2	0
ERCC6	2074	excision repair cross-complementing rodent repair deficiency, complementation group 6	CSB, RAD26	Q03468	Generic enzyme	2.012e-05	16	5	1	1	10	0	0	1	3	4	0	0	0	0	1	0
CHD8	57680	chromodomain helicase DNA binding protein 8	KIAA1564, DUPLIN	Q8TBR9	Transcription factor	1.994e-05	15	5	1	1	15	0	0	0	0	0	0	1	0	0	0	0
PDE3A	5139	phosphodiesterase 3A, cGMP-inhibited	CGI-PDE	Q14432	Generic protein	1.844e-05	15	5	1	10	3	0	0	0	0	0	0	1	0	0	0	0
HLA-DQA1	3117	major histocompatibility complex, class II, DQ alpha 1	CELIAC1	Q6ICU6	Generic receptor	1.835e-05	47	5	1	2	44	0	0	0	0	0	1	0	0	0	0	0
DEFB4	1673	defensin, beta 4	SAP1, HBD-2, DEFB-2	O15263	Receptor ligand	1.786e-05	33	5	1	9	19	1	0	0	0	1	1	0	0	0	0	0
GNG5	2787	guanine nucleotide binding protein (G protein), gamma 5		P63218	G beta/gamma	1.782e-05	70	5	9	27	63	0	0	0	0	0	6	1	0	0	2	0
ERC1	23085	ELKS/RAB6-interacting/CAST family member 1	ELKS, KIAA1081, CAST2, MGC12974	Q9UIK7	Generic binding protein	1.622e-05	24	5	1	0	6	8	0	16	0	24	0	0	1	0	0	0
CMA1	1215	chymase 1, mast cell		P23946	Generic protease	1.577e-05	16	5	1	5	8	0	0	0	0	0	0	1	0	0	0	0
ECSIT	51295	ECSIT homolog (Drosophila)	SITPEC	Q9BQ95	Generic binding protein	1.326e-05	8	5	4	0	2	2	0	1	2	5	2	0	0	1	1	0
KCNQ1	3784	potassium voltage-gated channel, KQT-like subfamily, member 1	Kv7.1, KCNA8, KVLQT1, JLNS1	P51787	Voltage-gated ion-channel	1.312e-05	17	5	1	2	10	0	0	0	0	1	0	0	0	1	0	0
SHC2	25759	SHC (Src homology 2 domain containing) transforming protein 2	SLI, SCK, SHCB	P98077	Generic binding protein	1.037e-05	11	5	8	5	4	0	0	5	0	5	0	4	1	0	3	0
IL20RA	53832	interleukin 20 receptor, alpha	ZCYTOR7, IL-20R1	Q9UHF4	Generic receptor	8.68e-06	10	5	1	0	9	0	0	0	0	0	0	0	0	0	1	0
PLCE1	51196	phospholipase C, epsilon 1	KIAA1516, PLCE, NPHS3	Q9HC53	Generic phospholipase	8.07e-06	38	5	2	0	37	0	0	0	0	1	0	0	0	1	1	0
IL27RA	9466	interleukin 27 receptor, alpha	WSX-1, TCCR, CRL1, WSX1, zcytor1, IL-27R	Q6UWB1	Generic receptor	8.03e-06	22	5	2	9	9	0	0	20	0	20	1	0	1	0	0	0
TNFRSF17	608	tumor necrosis factor receptor superfamily, member 17	BCM, CD269	Q02223	Generic receptor	7.51e-06	13	5	3	8	7	0	0	0	0	0	3	0	0	0	0	0
GCK	2645	glucokinase (hexokinase 4)	HK4	P35557	Generic kinase	7.31e-06	15	5	1	0	11	0	0	3	0	3	0	1	0	0	0	0
CD14	929	CD14 molecule		P08571	Generic receptor	7.01e-06	36	5	6	20	14	2	0	1	3	6	3	1	0	0	1	1
WBP2	23558	WW domain binding protein 2	WBP-2	Q969T9	Generic binding protein	6.38e-06	6	5	1	0	2	0	0	0	0	0	0	0	0	1	0	0
IL9R	3581	interleukin 9 receptor	CD129	Q01113	Generic receptor	6.35e-06	14	5	2	3	13	0	0	0	0	0	1	0	0	1	0	0
ANKRD6	22881	ankyrin repeat domain 6	KIAA0957	Q9Y2G4	Generic binding protein	5.54e-06	9	5	2	0	7	0	0	0	0	1	0	0	0	1	1	0
MAPKAPK3	7867	mitogen-activated protein kinase-activated protein kinase 3	3pK, MAPKAP3, 3PK	Q16644	Protein kinase	5.26e-06	11	5	4	3	5	1	0	3	0	4	0	1	0	0	3	0
USP18	11274	ubiquitin specific peptidase 18		Q9UMW8	Generic protease	5.14e-06	17	5	1	1	14	0	0	0	0	0	1	0	0	0	0	0
PPP2R5B	5526	protein phosphatase 2, regulatory subunit B', beta isoform	FLJ35411, B56B, PR61B	Q15173	Generic binding protein	4.9e-06	6	5	5	0	4	0	0	0	0	1	0	1	0	1	3	0
CCL22	6367	chemokine (C-C motif) ligand 22	MDC, STCP-1, ABCD-1, DC/B-CK, A-152E5.1, MGC34554	O00626	Receptor ligand	4.7e-06	21	5	2	2	17	0	0	0	0	0	0	1	0	0	1	0
COL5A2	1290	collagen, type V, alpha 2		Q96QB0	Generic binding protein	4.47e-06	6	5	1	0	3	0	0	0	0	0	0	0	0	0	1	0
ANTXR1	84168	anthrax toxin receptor 1	TEM8, FLJ21776, FLJ10601, ATR	Q9H6X2	Generic receptor	4.45e-06	10	5	1	0	8	0	0	0	0	0	0	0	0	1	0	0
BCL9	607	B-cell CLL/lymphoma 9		O00512	Generic binding protein	4.37e-06	7	5	3	2	5	0	0	0	0	1	1	0	0	1	1	0
EPN2	22905	epsin 2	KIAA1065, EHB21	O95208	Generic binding protein	3.77e-06	5	5	1	0	2	0	0	0	0	0	0	0	0	1	0	0
NRG1	3084	neuregulin 1	HRG, NDF, GGF	Q7RTV9	Receptor ligand	3.73e-06	14	5	1	0	11	0	0	2	0	2	0	1	0	0	0	0
NSMAF	8439	neutral sphingomyelinase (N-SMase) activation associated factor	FAN	Q92636	Generic binding protein	3.68e-06	9	5	1	3	3	0	0	6	0	8	0	0	1	0	0	0
CELSR3	1951	cadherin, EGF LAG seven-pass G-type receptor 3 (flamingo homolog, Drosophila)	MEGF2, HFMI1, FMI1, CDHF11	Q9NYQ7	GPCR	3.34e-06	8	5	1	3	2	0	0	0	0	0	0	0	0	0	1	0
TLR10	81793	toll-like receptor 10	CD290	Q9BXR5	Generic receptor	3.3e-06	13	5	2	6	3	0	0	0	2	2	0	0	0	0	1	1
ZEB2	9839	zinc finger E-box binding homeobox 2	KIAA0569, SIP-1	O60315	Transcription factor	2.91e-06	12	5	2	1	11	0	0	0	0	1	1	0	0	1	0	0
SYNGAP1	8831	synaptic Ras GTPase activating protein 1 homolog (rat)	SYNGAP, RASA5, KIAA1938	Q96PV0	Regulators (GDI, GAP, GEF etc.)	2.75e-06	11	5	3	1	8	0	0	0	0	0	0	0	0	0	3	0
USP6NL	9712	USP6 N-terminal like	RNTRE, KIAA0019, TRE2NL	Q92738	Regulators (GDI, GAP, GEF etc.)	1.81e-06	7	5	1	0	3	0	0	0	0	0	1	0	0	0	0	0
ADCY3	109	adenylate cyclase 3	AC3	O60266	Generic enzyme	1.23e-06	45	5	4	17	29	0	0	0	0	0	2	1	0	0	1	0
MYO3A	53904	myosin IIIA		Q8NEV4	Generic binding protein	9.6e-07	13	5	1	8	0	0	0	0	0	0	0	0	0	0	1	0
DFFB	1677	DNA fragmentation factor, 40kDa, beta polypeptide (caspase-activated DNase)	CAD, CPAN, DFF-40, DFF40	O76075	Generic binding protein	6.1e-07	12	5	3	3	6	0	0	4	5	9	1	0	1	0	1	0
C1R	715	complement component 1, r subcomponent		P00736	Generic protease	0	6	5	1	0	5	0	0	1	5	6	0	0	0	0	0	1
CAMLG	819	calcium modulating ligand	CAML	P49069	Receptor ligand	0	6	5	1	1	6	0	0	0	0	0	1	0	0	0	0	0
MAP3K13	9175	mitogen-activated protein kinase kinase kinase 13	LZK, MEKK13	O43283	Protein kinase	0	9	5	1	0	6	0	0	3	0	3	0	0	1	0	0	0
RFWD2	64326	ring finger and WD repeat domain 2	FLJ10416, COP1, RNF200	Q8NHY2	Generic enzyme	0	18	5	1	0	16	0	0	0	0	0	0	0	1	0	0	0
FOXA2	3170	forkhead box A2		Q9Y261	Transcription factor	0.00241562	86	4	3	13	73	0	0	15	1	16	0	0	0	0	3	0
PRKAR2B	5577	protein kinase, cAMP-dependent, regulatory, type II, beta		P31323	Generic binding protein	0.00235073	94	4	4	80	16	0	0	7	11	18	2	1	0	0	1	0
WNT5A	7474	wingless-type MMTV integration site family, member 5A	hWNT5A	P41221	Receptor ligand	0.00189021	65	4	6	36	32	0	0	0	0	0	2	1	1	1	1	0
POMC	5443	proopiomelanocortin	MSH, POC, CLIP, ACTH, NPP, LPH	P01189	Receptor ligand	0.00188623	117	4	2	95	29	0	0	4	2	6	1	1	0	0	0	0
WNT4	54361	wingless-type MMTV integration site family, member 4	WNT-4	P56705	Receptor ligand	0.00185854	47	4	4	31	19	0	0	0	0	2	1	1	0	1	1	0
PDE3B	5140	phosphodiesterase 3B, cGMP-inhibited	HcGIP1	Q13370	Generic protein	0.00118766	41	4	3	13	24	0	0	2	1	3	1	1	0	0	0	1
SFRP1	6422	secreted frizzled-related protein 1	SARP2, FRP, FRP-1	Q8N474	Generic binding protein	0.00094914	32	4	3	12	21	0	0	0	0	2	0	1	0	1	1	0
XCL1	6375	chemokine (C motif) ligand 1	LPTN, ATAC, SCM-1a, SCM-1, lymphotactin	P47992	Receptor ligand	0.00090603	9	4	1	5	3	0	0	0	0	0	0	1	0	0	0	0
RYK	6259	RYK receptor-like tyrosine kinase	D3S3195, RYK1, JTK5	P34925	Receptor with enzyme activity	0.00078105	32	4	1	2	30	0	0	0	0	0	0	0	1	0	0	0
GLG1	2734	golgi apparatus protein 1	MG-160, ESL-1, CFR-1	Q92896	Receptor ligand	0.00058805	25	4	1	20	3	0	0	0	0	0	0	0	0	1	0	0
SLC9A1	6548	solute carrier family 9 (sodium/hydrogen exchanger), member 1		P19634	Generic channel	0.00053351	60	4	1	32	31	0	0	2	0	2	0	0	1	0	0	0
CD80	941	CD80 molecule		P33681	Generic receptor	0.00048767	58	4	1	46	13	0	0	0	0	0	0	1	0	0	0	0
LAMA2	3908	laminin, alpha 2		P24043	Receptor ligand	0.00042625	69	4	2	64	14	0	0	3	6	9	0	0	0	1	1	0
CXADR	1525	coxsackie virus and adenovirus receptor	CAR	P78310	Generic receptor	0.00038544	13	4	1	2	11	0	0	1	2	3	0	0	0	0	0	1
FZD5	7855	frizzled homolog 5 (Drosophila)	HFZ5, DKFZP434E2135	Q13467	GPCR	0.00037665	20	4	6	11	10	0	0	0	0	2	2	1	1	1	1	0
FGF4	2249	fibroblast growth factor 4	K-FGF, HBGF-4, HST, HST-1, KFGF	P08620	Receptor ligand	0.00037515	59	4	2	49	12	0	0	0	0	0	1	0	0	0	1	0
GNGT1	2792	guanine nucleotide binding protein (G protein), gamma transducing activity polypeptide 1	GNG1	P63211	G beta/gamma	0.00033023	84	4	7	42	66	0	0	5	3	8	6	1	0	0	0	0
SPRY4	81848	sprouty homolog 4 (Drosophila)		Q9C004	Generic binding protein	0.00032996	14	4	2	4	11	0	0	0	0	0	0	0	0	0	2	0
FKBP2	2286	FK506 binding protein 2, 13kDa	FKBP-13, PPIase	P26885	Generic binding protein	0.00030079	22	4	1	17	2	0	0	0	0	0	0	0	0	0	1	0
PSME2	5721	proteasome (prosome, macropain) activator subunit 2 (PA28 beta)	PA28beta	Q9UL46	Generic binding protein	0.00029898	98	4	1	73	33	0	0	15	71	86	0	0	0	0	0	1
IL15	3600	interleukin 15	IL-15	P40933	Receptor ligand	0.00028529	100	4	3	91	21	1	0	0	0	1	2	0	0	0	1	0
INHA	3623	inhibin, alpha		P05111	Receptor ligand	0.00026049	42	4	1	26	22	0	0	0	0	0	0	0	0	0	1	0
VANGL2	57216	vang-like 2 (van gogh, Drosophila)	KIAA1215, LTAP, LPP1, STBM, STB1, STBM1, MGC119403, MGC119404	Q9ULK5	Generic binding protein	0.00025599	17	4	2	3	15	0	0	0	0	1	0	1	0	1	0	0
F3	2152	coagulation factor III (thromboplastin, tissue factor)	CD142	P13726	Generic receptor	0.00025371	121	4	1	97	27	0	0	1	2	3	1	0	0	0	0	0
ITPR3	3710	inositol 1,4,5-triphosphate receptor, type 3	IP3R3	Q14573	Ligand-gated ion-channel	0.00023489	20	4	15	7	11	0	0	0	0	0	11	0	0	0	4	0
ADCY7	113	adenylate cyclase 7	KIAA0037, AC7	P51828	Generic enzyme	0.00021511	40	4	3	17	24	0	0	0	0	0	1	1	0	0	1	0
ANPEP	290	alanyl (membrane) aminopeptidase	LAP1, gp150, p150	P15144	Metalloprotease	0.00020468	33	4	1	21	11	0	0	0	0	0	0	1	0	0	0	0
GDNF	2668	glial cell derived neurotrophic factor	ATF1, ATF2, HFB1-GDNF	Q9UD33	Receptor ligand	0.0001807	43	4	1	0	15	0	0	30	3	33	0	0	0	0	1	0
GRK1	6011	G protein-coupled receptor kinase 1	GPRK1, RK	Q15835	Protein kinase	0.00017187	33	4	2	8	24	0	0	0	0	0	0	1	0	0	1	0
USP2	9099	ubiquitin specific peptidase 2	UBP41	O75604	Generic protease	0.0001456	20	4	1	1	17	0	0	0	0	1	0	0	0	1	0	0
MYH1	4619	myosin, heavy chain 1, skeletal muscle, adult	MYHSA1, MYHa, MyHC-2X/D, MGC133384	P12882	Generic binding protein	0.00014266	24	4	2	8	12	0	0	0	0	0	0	0	0	0	2	0
FGF9	2254	fibroblast growth factor 9 (glia-activating factor)		P31371	Receptor ligand	0.0001383	52	4	2	47	7	0	0	0	0	0	1	0	0	0	1	0
ROS1	6098	c-ros oncogene 1 , receptor tyrosine kinase	MCF3, ROS, c-ros-1	P08922	Receptor with enzyme activity	0.00013356	22	4	2	0	20	0	0	0	0	0	0	0	0	0	2	0
TBX21	30009	T-box 21	TBLYM, T-bet	Q9UL17	Transcription factor	0.00012924	74	4	4	33	32	0	0	22	0	22	2	0	2	0	0	0
DAB2IP	153090	DAB2 interacting protein	AF9Q34, DIP1/2, KIAA1743, AIP1	Q5VWQ8	Regulators (GDI, GAP, GEF etc.)	0.00011822	29	4	1	5	22	0	0	0	0	0	0	0	0	0	1	0
GUCY1B3	2983	guanylate cyclase 1, soluble, beta 3	GC-SB3, GC-S-beta-1	Q02153	Generic enzyme	0.00011682	19	4	1	1	16	0	0	0	0	0	1	0	0	0	0	0
PHKG1	5260	phosphorylase kinase, gamma 1 (muscle)		Q16816	Protein kinase	0.00011331	12	4	1	7	2	0	0	3	6	9	0	1	0	0	0	0
SPHK2	56848	sphingosine kinase 2		Q9NRA0	Lipid kinase	0.00011055	26	4	3	8	12	0	0	10	0	10	0	1	1	0	1	0
CD86	942	CD86 molecule		P42081	Generic receptor	0.00010401	84	4	2	75	13	0	0	0	0	0	1	1	0	0	0	0
KCNIP3	30818	Kv channel interacting protein 3, calsenilin	DREAM, KCHIP3, calsenilin	Q9Y2W7	Transcription factor	9.387e-05	16	4	1	1	15	0	0	0	0	0	0	0	0	1	0	0
RPS6KC1	26750	ribosomal protein S6 kinase, 52kDa, polypeptide 1	humS6PKh1	Q96S38	Protein kinase	9.314e-05	10	4	1	4	3	0	0	0	0	0	0	0	0	0	1	0
PEG3	5178	paternally expressed 3	KIAA0287, ZSCAN24	Q9GZU2	Generic binding protein	7.627e-05	9	4	1	0	5	0	0	0	0	1	0	0	0	1	0	0
IL10RA	3587	interleukin 10 receptor, alpha	HIL-10R, CDW210A	Q13651	Generic receptor	7.428e-05	21	4	2	7	14	0	0	0	0	0	1	0	0	0	1	0
AMHR2	269	anti-Mullerian hormone receptor, type II	MISR2, MISRII	Q16671	Receptor with enzyme activity	6.651e-05	30	4	2	25	4	0	0	0	0	0	0	1	0	0	1	0
GTF3A	2971	general transcription factor IIIA	TFIIIA, AP2	Q92664	Transcription factor	6.304e-05	17	4	1	2	8	0	0	3	4	7	0	0	1	0	0	0
CP	1356	ceruloplasmin (ferroxidase)		P00450	Generic enzyme	6.219e-05	26	4	1	3	22	0	0	1	0	1	1	0	0	0	0	0
MAGI3	260425	membrane associated guanylate kinase, WW and PDZ domain containing 3	MAGI-3	Q5TCQ9	Generic kinase	4.936e-05	12	4	1	2	12	0	0	0	0	2	0	0	0	1	0	0
TIMP1	7076	TIMP metallopeptidase inhibitor 1	EPO	P01033	Generic binding protein	4.823e-05	100	4	3	77	37	3	0	3	0	6	2	0	1	0	0	0
SRGAP2	23380	SLIT-ROBO Rho GTPase activating protein 2	KIAA0456	O75044	Regulators (GDI, GAP, GEF etc.)	4.685e-05	18	4	1	13	5	0	0	0	0	0	0	0	0	0	1	0
PRICKLE1	144165	prickle homolog 1 (Drosophila)	FLJ31937	Q96MT3	Generic binding protein	4.633e-05	10	4	1	2	7	0	0	0	0	0	0	1	0	0	0	0
CCL16	6360	chemokine (C-C motif) ligand 16	NCC-4, SCYL4, LEC, HCC-4, LMC, LCC-1, CKb12, Mtn-1	O15467	Receptor ligand	4.514e-05	12	4	1	7	6	0	0	0	2	2	0	1	0	0	0	0
IGFBP2	3485	insulin-like growth factor binding protein 2, 36kDa		P18065	Generic binding protein	4.514e-05	96	4	1	67	26	0	0	1	4	5	1	0	0	0	0	0
RASA3	22821	RAS p21 protein activator 3	GAP1IP4BP, GAPIII	Q14644	Regulators (GDI, GAP, GEF etc.)	4.415e-05	15	4	1	0	12	0	0	0	0	0	0	0	0	0	1	0
FOXP4	116113	forkhead box P4	FLJ40908	Q8IVH2	Transcription factor	4.237e-05	8	4	3	0	6	0	0	0	0	0	0	0	0	0	3	0
RGS1	5996	regulator of G-protein signaling 1	1R20, IR20, BL34	Q08116	Regulators (GDI, GAP, GEF etc.)	4.176e-05	21	4	1	10	10	0	0	0	0	0	0	0	0	0	1	0
TLE4	7091	transducin-like enhancer of split 4 (E(sp1) homolog, Drosophila)	E(spI), ESG, GRG4	Q9ULF9	Generic binding protein	3.526e-05	8	4	2	0	4	0	0	0	0	0	1	0	0	0	1	0
ALOX12	239	arachidonate 12-lipoxygenase	12S-LOX	P18054	Generic enzyme	3.382e-05	21	4	1	9	10	0	0	0	0	0	0	0	0	0	1	0
SALL1	6299	sal-like 1 (Drosophila)	Hsal1, ZNF794	Q9NSC2	Transcription factor	3.321e-05	7	4	1	1	5	0	0	0	0	0	0	0	0	1	0	0
NPR1	4881	natriuretic peptide receptor A/guanylate cyclase A (atrionatriuretic peptide receptor A)	GUCY2A, ANPa	P16066	Generic enzyme	3.196e-05	17	4	1	2	15	0	0	0	0	0	0	0	0	0	1	0
GDF6	392255	growth differentiation factor 6	BMP13	Q6KF10	Receptor ligand	3.089e-05	24	4	2	20	2	0	0	0	0	0	0	1	0	0	1	0
CFB	629	complement factor B	H2-Bf	P00751	Generic protease	3.083e-05	13	4	1	2	13	0	0	1	4	5	0	0	0	0	0	1
TLR6	10333	toll-like receptor 6	CD286	Q9Y2C9	Generic receptor	3.078e-05	17	4	4	8	7	1	0	0	3	4	1	1	0	0	1	1
TRBC1	28639	T cell receptor beta constant 1	TCRBC1, BV05S1J2.2	P01850	Generic receptor	2.94e-05	18	4	1	18	1	0	0	0	0	0	0	0	0	0	0	1
ADRBK2	157	adrenergic, beta, receptor kinase 2	GRK3, BARK2	P35626	Protein kinase	2.853e-05	33	4	4	2	31	0	0	0	0	0	1	1	0	1	1	0
EIF2A	83939	eukaryotic translation initiation factor 2A, 65kDa	EIF-2A	Q9BY44	Generic binding protein	2.708e-05	19	4	1	1	12	0	0	5	0	5	0	0	1	0	0	0
CELSR2	1952	cadherin, EGF LAG seven-pass G-type receptor 2 (flamingo homolog, Drosophila)	KIAA0279, MEGF3, Flamingo1, CDHF10	Q9HCU4	GPCR	2.599e-05	6	4	1	0	2	0	0	0	0	0	0	0	0	0	1	0
SPG20	23111	spastic paraplegia 20 (Troyer syndrome)	KIAA0610, TAHCCP1	Q8N0X7	Generic protein	2.514e-05	8	4	1	1	6	0	0	0	0	0	0	0	0	1	0	0
CCL21	6366	chemokine (C-C motif) ligand 21	SLC, exodus-2, TCA4, CKb9, 6Ckine, ECL	O00585	Receptor ligand	2.403e-05	23	4	2	13	13	0	0	0	0	0	0	1	0	0	1	0
IL7	3574	interleukin 7	IL-7	P13232	Receptor ligand	2.312e-05	46	4	2	32	16	0	0	0	0	0	0	0	0	1	1	0
MAPK6	5597	mitogen-activated protein kinase 6	ERK3, p97MAPK, HsT17250	Q16659	Protein kinase	1.971e-05	22	4	4	9	10	0	0	0	0	0	0	0	0	0	4	0
NPR2	4882	natriuretic peptide receptor B/guanylate cyclase B (atrionatriuretic peptide receptor B)	GUCY2B, ANPb	P20594	Generic enzyme	1.756e-05	10	4	1	5	3	0	0	0	0	0	0	0	0	0	1	0
COL18A1	80781	collagen, type XVIII, alpha 1		Q9UK38	Receptor ligand	1.533e-05	29	4	1	0	28	0	0	2	0	2	0	0	0	0	1	0
CD226	10666	CD226 molecule	DNAM-1, DNAM1, PTA1, TLiSA1	Q15762	Generic binding protein	1.441e-05	34	4	1	18	15	0	0	0	2	2	0	0	0	0	0	1
LMNB2	84823	lamin B2		Q03252	Generic binding protein	1.299e-05	12	4	2	6	3	0	0	0	0	0	1	0	0	0	1	0
IL23R	149233	interleukin 23 receptor	IL-23R	Q8IW84	Generic receptor	1.296e-05	35	4	2	0	8	0	0	35	0	35	1	0	1	0	0	0
IL1R2	7850	interleukin 1 receptor, type II	CD121b	P27930	Generic receptor	1.21e-05	9	4	2	4	6	0	0	5	0	5	0	0	1	1	0	0
WNT2	7472	wingless-type MMTV integration site family member 2	IRP	P09544	Receptor ligand	1.177e-05	25	4	5	20	5	0	0	0	0	1	1	1	1	1	1	0
PPP2R2C	5522	protein phosphatase 2 (formerly 2A), regulatory subunit B, gamma isoform	PR52, IMYPNO, MGC33570, PR55G	Q9Y2T4	Generic binding protein	8.2e-06	14	4	1	11	8	0	0	0	0	0	0	0	0	0	1	0
CAPN3	825	calpain 3, (p94)	CANP3, p94, nCL-1	P20807	Generic protease	7.56e-06	10	4	1	0	6	0	0	0	0	1	0	0	0	1	0	0
ARFGAP3	26286	ADP-ribosylation factor GTPase activating protein 3		Q9NP61	Regulators (GDI, GAP, GEF etc.)	7.51e-06	7	4	1	0	3	0	0	0	0	0	0	0	0	0	1	0
SRCAP	10847	Snf2-related CREBBP activator protein	KIAA0309, EAF1, SWR1, DOMO1	Q6ZRS2	Generic binding protein	7.26e-06	11	4	1	0	11	0	0	0	0	0	0	0	0	0	1	0
IFNGR2	3460	interferon gamma receptor 2 (interferon gamma transducer 1)	AF-1	P38484	Generic receptor	6.97e-06	19	4	4	3	17	2	0	0	0	2	2	0	0	0	2	0
BTC	685	betacellulin		P35070	Receptor ligand	6.69e-06	7	4	3	1	5	0	0	0	0	0	1	1	0	0	1	0
PDLIM2	64236	PDZ and LIM domain 2 (mystique)		Q96JY6	Generic binding protein	6.27e-06	13	4	1	3	8	0	0	0	0	0	1	0	0	0	0	0
ARHGEF4	50649	Rho guanine nucleotide exchange factor (GEF) 4	STM6, KIAA1112, ASEF	Q9NR80	Regulators (GDI, GAP, GEF etc.)	6.1e-06	16	4	1	11	6	0	0	0	0	0	0	0	0	1	0	0
SCIN	85477	scinderin	adseverin, KIAA1905	Q9Y6U3	Generic binding protein	5.66e-06	11	4	1	8	1	0	0	0	0	0	0	0	0	0	1	0
RND3	390	Rho family GTPase 3	RhoE, Rho8	P61587	RAS superfamily	4.84e-06	15	4	1	6	11	0	0	0	0	0	0	0	0	0	1	0
INO80	54617	INO80 homolog (S. cerevisiae)	KIAA1259, Ino80, hINO80, INO80A	Q9ULG1	Generic binding protein	4.4e-06	7	4	1	1	6	0	0	0	0	0	0	0	0	0	1	0
SVEP1	79987	sushi, von Willebrand factor type A, EGF and pentraxin domain containing 1	bA427L11.3, POLYDOM, FLJ13529	Q8NBT9	Generic binding protein	4.16e-06	5	4	1	0	1	0	0	0	0	0	0	0	0	0	1	0
ARHGEF5	7984	Rho guanine nucleotide exchange factor (GEF) 5	TIM, TIM1, GEF5, P60	Q12774	Regulators (GDI, GAP, GEF etc.)	3.6e-06	7	4	1	0	4	0	0	0	0	0	0	0	0	1	0	0
PJA1	64219	praja ring finger 1	FLJ11830, RNF70	Q8NG27	Generic enzyme	3.54e-06	9	4	1	1	5	0	0	0	0	0	0	0	0	1	0	0
FRK	2444	fyn-related kinase	RAK, GTK	P42685	Protein kinase	2.59e-06	7	4	2	0	3	0	0	0	0	0	0	0	0	1	1	0
FRAT1	10023	frequently rearranged in advanced T-cell lymphomas		Q92837	Generic binding protein	2.23e-06	11	4	3	5	5	0	0	4	0	4	1	1	0	1	0	0
COL14A1	7373	collagen, type XIV, alpha 1		Q05707	Generic binding protein	1.75e-06	10	4	2	1	8	0	0	0	0	0	0	0	0	0	2	0
CLCF1	23529	cardiotrophin-like cytokine factor 1	NNT1, BSF3, CLC, NR6, CISS2	Q9UBD9	Receptor ligand	1.71e-06	17	4	1	10	7	0	0	0	0	0	1	0	0	0	0	0
CD151	977	CD151 molecule (Raph blood group)	SFA-1, PETA-3, TSPAN24, RAPH	P48509	Generic receptor	1.52e-06	18	4	1	5	14	0	0	0	0	2	0	0	0	1	0	0
CCL14	6358	chemokine (C-C motif) ligand 14	HCC-1, HCC-3, NCC-2, SCYL2, CKb1, MCIF	Q16627	Receptor ligand	1.38e-06	6	4	1	0	6	0	0	0	0	0	0	1	0	0	0	0
GAB3	139716	GRB2-associated binding protein 3		Q8WWW8	Generic binding protein	1.05e-06	6	4	1	0	3	0	0	0	0	0	0	0	0	0	1	0
MAP4K2	5871	mitogen-activated protein kinase kinase kinase kinase 2	GCK, BL44	Q12851	Protein kinase	8e-07	8	4	1	1	7	0	0	0	0	0	1	0	0	0	0	0
PTGIR	5739	prostaglandin I2 (prostacyclin) receptor (IP)	IP	P43119	GPCR	6.5e-07	18	4	1	0	15	0	0	1	2	3	1	0	0	0	0	0
ARHGAP15	55843	Rho GTPase activating protein 15	BM046	Q8IXX1	Regulators (GDI, GAP, GEF etc.)	5e-07	6	4	1	0	3	0	0	0	0	0	0	0	0	0	1	0
KLK2	3817	kallikrein-related peptidase 2		P20151	Generic protease	2.1e-07	23	4	1	4	21	0	0	0	0	0	1	0	0	0	0	0
GPX1	2876	glutathione peroxidase 1		P07203	Generic enzyme	1.4e-07	12	4	1	2	8	0	0	0	0	0	1	0	0	0	0	0
BMP15	9210	bone morphogenetic protein 15	GDF9B	O95972	Receptor ligand	0	6	4	1	2	3	0	0	0	0	0	0	0	0	0	1	0
COL9A2	1298	collagen, type IX, alpha 2	MED	Q14055	Generic binding protein	0	10	4	1	1	9	0	0	0	0	0	0	0	0	0	1	0
DCP1B	196513	DCP1 decapping enzyme homolog B (S. cerevisiae)	FLJ31638	Q8IZD4	Generic enzyme	0	5	4	1	0	2	0	0	0	0	0	0	0	0	0	1	0
ELF4	2000	E74-like factor 4 (ets domain transcription factor)	MEF, ELFR	Q99607	Transcription factor	0	15	4	1	0	15	0	0	0	0	0	0	0	0	0	1	0
IFI6	2537	interferon, alpha-inducible protein 6	IFI616, FAM14C, 6-16, IFI-6-16	P09912	Generic binding protein	0	6	4	1	0	5	0	0	0	0	0	1	0	0	0	0	0
SOSTDC1	25928	sclerostin domain containing 1	DKFZp564D206, USAG1	Q6X4U4	Generic binding protein	0	8	4	1	3	2	0	0	5	0	5	0	0	1	0	0	0
TBKBP1	9755	TBK1 binding protein 1	ProSAPiP2, KIAA0775	A7MCY6	Generic protein	0	4	4	1	0	2	0	0	0	0	0	0	0	0	1	0	0
IL1RN	3557	interleukin 1 receptor antagonist	IL1RA, ICIL-1RA, IL1F3, IRAP	P18510	Receptor ligand	0	24	4	2	10	14	0	0	4	0	4	0	0	1	1	0	0
FPR1	2357	formyl peptide receptor 1	FPR, FMLP	P21462	GPCR	0.00145196	44	3	1	23	22	0	0	0	0	0	0	0	0	0	1	0
PCDHAC2	56134	protocadherin alpha subfamily C, 2	PCDH-ALPHA-C2	Q9Y5I4	Generic binding protein	0.00142313	5	3	1	0	2	0	0	0	0	0	0	0	0	0	1	0
REN	5972	renin		P00797	Generic protease	0.00116157	49	3	1	35	18	0	0	0	0	0	0	1	0	0	0	0
IL10RB	3588	interleukin 10 receptor, beta	CRF2-4, CDW210B, IL-10R2	Q08334	Generic receptor	0.00108244	33	3	4	0	33	0	0	0	0	0	2	0	0	0	2	0
DKK1	22943	dickkopf homolog 1 (Xenopus laevis)	SK, DKK-1	O94907	Receptor ligand	0.00108014	33	3	4	14	18	0	0	5	0	6	1	1	1	1	0	0
NPPB	4879	natriuretic peptide precursor B		P16860	Receptor ligand	0.0010553	33	3	1	15	20	0	0	0	0	0	1	0	0	0	0	0
ACTG2	72	actin, gamma 2, smooth muscle, enteric	ACTSG	P63267	Generic binding protein	0.00101082	104	3	2	96	8	0	0	0	0	0	2	0	0	0	0	0
MRPL38	64978	mitochondrial ribosomal protein L38	RPML3, MRP-L3, HSPC262, MGC4810	Q96DV4	Generic protein	0.00090658	6	3	2	0	3	0	0	0	0	0	0	0	0	0	2	0
COMP	1311	cartilage oligomeric matrix protein	MED, THBS5	P49747	Generic binding protein	0.00076964	39	3	1	35	2	0	0	0	0	0	0	1	0	0	0	0
COL11A1	1301	collagen, type XI, alpha 1	STL2, CO11A1	P12107	Generic binding protein	0.00073825	44	3	1	34	9	0	0	0	0	0	0	0	0	0	1	0
LAMC3	10319	laminin, gamma 3	DKFZp434E202	Q9Y6N6	Receptor ligand	0.00067639	70	3	1	63	11	0	0	7	9	16	0	0	0	0	1	0
MSTN	2660	myostatin		O14793	Receptor ligand	0.00058109	332	3	1	321	16	0	0	0	0	0	0	0	0	0	1	0
FZD7	8324	frizzled homolog 7 (Drosophila)	FzE3	O75084	GPCR	0.00054278	26	3	5	10	14	0	0	3	0	4	1	1	1	1	1	0
PHKA1	5255	phosphorylase kinase, alpha 1 (muscle)		P46020	Generic binding protein	0.0004753	15	3	1	7	3	0	0	3	6	9	0	1	0	0	0	0
OPHN1	4983	oligophrenin 1	OPN1	O60890	Regulators (GDI, GAP, GEF etc.)	0.00038633	22	3	1	15	10	0	0	0	0	0	0	0	0	0	1	0
IL17A	3605	interleukin 17A	IL-17A, IL-17	Q16552	Receptor ligand	0.00038283	116	3	5	104	19	0	0	7	0	7	2	0	2	0	1	0
INHBE	83729	inhibin, beta E	activin, MGC4638	P58166	Receptor ligand	0.0003535	115	3	2	103	12	0	0	0	0	0	0	1	0	0	1	0
COL9A3	1299	collagen, type IX, alpha 3	IDD, MED, EDM3, FLJ90759, DJ885L7.4.1	Q14050	Generic binding protein	0.00030869	11	3	1	1	9	0	0	0	0	0	0	0	0	0	1	0
TYROBP	7305	TYRO protein tyrosine kinase binding protein	DAP12, PLO-SL, KARAP	O43914	Generic binding protein	0.00023465	23	3	1	11	15	0	0	1	5	6	0	0	0	0	0	1
C1QC	714	complement component 1, q subcomponent, C chain		P02747	Generic protease	0.00020844	35	3	1	10	30	0	0	4	5	9	0	0	0	0	0	1
CSRP2	1466	cysteine and glycine-rich protein 2	SmLIM, CRP2, LMO5	Q16527	Generic binding protein	0.00019981	23	3	1	10	10	0	0	0	0	0	1	0	0	0	0	0
GNA14	9630	guanine nucleotide binding protein (G protein), alpha 14		O95837	G-alpha	0.00019752	30	3	2	23	4	0	0	0	0	0	0	0	0	0	2	0
FGF19	9965	fibroblast growth factor 19		O95750	Receptor ligand	0.00019385	42	3	1	36	7	0	0	4	0	4	1	0	0	0	0	0
CDC26	246184	cell division cycle 26 homolog (S. cerevisiae)		Q8NHZ8	Generic enzyme	0.00018557	114	3	1	0	32	0	0	14	96	110	1	0	0	0	0	0
EGR2	1959	early growth response 2		P11161	Transcription factor	0.00017999	58	3	1	17	40	0	0	8	0	8	0	0	1	0	0	0
WNT7A	7476	wingless-type MMTV integration site family, member 7A		O00755	Receptor ligand	0.00015799	32	3	5	26	9	0	0	0	0	1	1	1	1	1	1	0
NFATC3	4775	nuclear factor of activated T-cells, cytoplasmic, calcineurin-dependent 3	NFAT4, NFATX	Q12968	Transcription factor	0.00014955	37	3	4	20	16	0	0	6	0	6	0	2	0	0	2	0
FZD9	8326	frizzled homolog 9 (Drosophila)	FZD3, CD349	O00144	GPCR	0.00014943	17	3	5	12	6	0	0	0	0	0	1	1	1	1	1	0
ARF4	378	ADP-ribosylation factor 4		P18085	RAS superfamily	0.0001494	13	3	2	5	7	0	0	0	0	1	0	0	0	1	1	0
COL6A2	1292	collagen, type VI, alpha 2		Q6P0Q1	Generic binding protein	0.00014831	15	3	2	0	13	0	0	0	0	0	0	0	0	0	2	0
LIPE	3991	lipase, hormone-sensitive	HSL	Q05469	Generic enzyme	0.00014769	36	3	1	15	18	0	0	1	2	3	0	1	0	0	0	0
ITGAX	3687	integrin, alpha X (complement component 3 receptor 4 subunit)	CD11c	P20702	Generic receptor	0.0001387	36	3	1	16	23	0	0	2	4	6	0	0	0	0	1	0
CDH11	1009	cadherin 11, type 2, OB-cadherin (osteoblast)	OB, CAD11	P55287	Generic binding protein	0.00012055	12	3	1	3	8	0	0	0	0	0	0	0	0	0	1	0
PDGFD	80310	platelet derived growth factor D	SCDGF-B, MSTP036, IEGF	Q9GZP0	Receptor ligand	0.00011915	33	3	1	15	18	0	0	0	0	0	1	0	0	0	0	0
ANGPTL3	27329	angiopoietin-like 3		Q9Y5C1	Receptor ligand	0.0001114	22	3	1	4	17	0	0	4	0	4	0	0	1	0	0	0
CTNNAL1	8727	catenin (cadherin-associated protein), alpha-like 1	CLLP, alpha-CATU	Q9UBT7	Generic binding protein	0.0001033	11	3	1	9	1	0	0	0	0	0	0	0	0	0	1	0
NFAT5	10725	nuclear factor of activated T-cells 5, tonicity-responsive	TONEBP, KIAA0827, NFATL1, OREBP, NFATZ, NF-AT5	O94916	Transcription factor	0.00010255	35	3	3	18	18	0	0	0	0	0	0	2	0	0	1	0
GNGT2	2793	guanine nucleotide binding protein (G protein), gamma transducing activity polypeptide 2	GNG9	O14610	G beta/gamma	9.995e-05	71	3	7	27	65	0	0	4	0	4	6	1	0	0	0	0
MMP10	4319	matrix metallopeptidase 10 (stromelysin 2)		P09238	Metalloprotease	9.412e-05	45	3	1	23	23	0	0	0	0	0	1	0	0	0	0	0
MST1	4485	macrophage stimulating 1 (hepatocyte growth factor-like)	MSP, NF15S2	P26927	Receptor ligand	8.356e-05	29	3	1	9	12	0	0	10	0	10	0	0	1	0	0	0
DAAM1	23002	dishevelled associated activator of morphogenesis 1	KIAA0666	Q9Y4D1	Generic binding protein	8.193e-05	9	3	2	4	8	0	0	0	0	1	0	1	0	1	0	0
CCR7	1236	chemokine (C-C motif) receptor 7	BLR2, CDw197, CD197	P32248	GPCR	7.806e-05	73	3	2	49	24	0	0	1	2	3	0	1	0	0	1	0
IL17RD	54756	interleukin 17 receptor D	SEF, IL17RLM, FLJ35755, IL-17RD	Q8NFM7	Generic receptor	7.234e-05	14	3	2	1	5	0	0	7	0	7	0	0	1	1	0	0
HK1	3098	hexokinase 1		P19367	Generic kinase	6.773e-05	18	3	1	8	3	0	0	2	4	6	0	1	0	0	0	0
GDF15	9518	growth differentiation factor 15	PLAB, MIC-1, PDF, MIC1, NAG-1, PTGFB	Q99988	Receptor ligand	6.387e-05	51	3	1	18	35	0	0	0	0	0	0	0	0	0	1	0
SFRP2	6423	secreted frizzled-related protein 2	SARP1, SDF-5, FRP-2	Q96HF1	Generic binding protein	6.341e-05	11	3	3	7	5	0	0	0	0	1	0	1	0	1	1	0
PRKG2	5593	protein kinase, cGMP-dependent, type II	cGKII, PRKGR2	Q13237	Protein kinase	5.737e-05	20	3	1	12	6	0	0	0	0	0	0	0	0	0	1	0
FRAT2	23401	frequently rearranged in advanced T-cell lymphomas 2		O75474	Generic protein	5.19e-05	6	3	2	3	3	0	0	0	0	0	0	1	0	1	0	0
EDN3	1908	endothelin 3	ET3	P14138	Receptor ligand	5.143e-05	32	3	2	26	4	0	0	4	0	4	0	0	1	0	1	0
THBS3	7059	thrombospondin 3		P49746	Generic binding protein	4.895e-05	39	3	1	36	2	0	0	0	0	0	0	1	0	0	0	0
C8A	731	complement component 8, alpha polypeptide		P07357	Generic channel	4.748e-05	11	3	1	9	8	0	0	4	8	12	0	0	0	0	0	1
PRC1	9055	protein regulator of cytokinesis 1	ASE1	O43663	Generic binding protein	4.183e-05	9	3	1	1	8	0	0	0	0	0	0	0	0	1	0	0
MPO	4353	myeloperoxidase		P05164	Generic enzyme	3.784e-05	35	3	1	9	21	0	0	6	0	6	0	0	1	0	0	0
EID2	163126	EP300 interacting inhibitor of differentiation 2	EID-2, MGC20452	Q8N6I1	Generic binding protein	3.593e-05	12	3	1	8	4	0	0	0	0	3	0	0	0	1	0	0
CFP	5199	complement factor properdin		P27918	Generic protein	3.583e-05	13	3	1	4	8	0	0	0	0	0	0	0	0	0	0	1
SRGAP3	9901	SLIT-ROBO Rho GTPase activating protein 3	KIAA0411, MEGAP, WRP, ARHGAP14	O43295	Regulators (GDI, GAP, GEF etc.)	3.179e-05	16	3	1	13	4	0	0	0	0	0	0	0	0	0	1	0
ARPC5L	81873	actin related protein 2/3 complex, subunit 5-like	MGC3038, ARC16-2	Q9BPX5	Generic binding protein	3.146e-05	12	3	2	5	6	0	0	0	0	0	0	0	0	0	2	0
C1QB	713	complement component 1, q subcomponent, B chain		P02746	Generic protease	3.122e-05	33	3	1	8	30	0	0	3	5	8	0	0	0	0	0	1
JAG1	182	jagged 1 (Alagille syndrome)	AHD, AWS, HJ1, CD339	P78504	Receptor ligand	3.106e-05	41	3	1	24	17	0	0	0	0	0	1	0	0	0	0	0
CDH12	1010	cadherin 12, type 2 (N-cadherin 2)	Br-cadherin, CDHB	P55289	Generic binding protein	2.943e-05	5	3	1	0	5	0	0	0	0	0	0	0	0	0	1	0
BMP3	651	bone morphogenetic protein 3		P12645	Receptor ligand	2.83e-05	22	3	1	18	4	0	0	0	0	0	0	0	0	0	1	0
DSG2	1829	desmoglein 2	CDHF5	Q14126	Generic binding protein	2.686e-05	9	3	1	3	6	0	0	0	0	0	0	0	0	1	0	0
THOP1	7064	thimet oligopeptidase 1		P52888	Metalloprotease	2.575e-05	11	3	1	1	8	0	0	0	0	0	0	1	0	0	0	0
NRP2	8828	neuropilin 2	VEGF165R2	O60462	Generic receptor	2.573e-05	14	3	1	6	8	0	0	4	0	4	0	0	1	0	0	0
IL18R1	8809	interleukin 18 receptor 1	IL1RRP, IL-1Rrp, CD218a	Q13478	Generic receptor	2.521e-05	31	3	2	5	7	0	0	23	0	23	2	0	0	0	0	0
TNS3	64759	tensin 3	TEM6, H_NH0549I23.2, FLJ13732	Q68CZ2	Protein phosphatase	2.329e-05	10	3	1	5	2	0	0	0	0	0	0	0	0	1	0	0
ITGA8	8516	integrin, alpha 8		P53708	Generic receptor	2.32e-05	25	3	1	13	14	0	0	1	6	7	0	0	0	0	1	0
C2	717	complement component 2		P06681	Generic protease	2.254e-05	8	3	1	0	8	0	0	2	3	5	0	0	0	0	0	1
SOCS5	9655	suppressor of cytokine signaling 5	KIAA0671, SOCS-5, CIS6, CISH6, Cish5	O75159	Generic binding protein	2.217e-05	13	3	5	5	5	0	0	5	0	5	2	0	1	0	2	0
PPP2R3B	28227	protein phosphatase 2 (formerly 2A), regulatory subunit B'', beta	PPP2R3LY	Q9Y5P8	Generic binding protein	2.034e-05	12	3	1	11	5	0	0	0	0	0	0	0	0	0	1	0
PTRF	284119	polymerase I and transcript release factor	cavin-1	Q6NZI2	Generic binding protein	2.014e-05	10	3	1	4	1	0	0	0	6	6	0	0	0	1	0	0
SEC11A	23478	SEC11 homolog A (S. cerevisiae)	SPC18, sid2895, SPCS4A	P67812	Generic protease	2.011e-05	8	3	1	2	6	0	0	1	2	3	0	0	0	0	1	0
PRKX	5613	protein kinase, X-linked	PKX1	P51817	Protein kinase	1.841e-05	10	3	7	8	4	0	0	0	0	0	0	3	0	1	3	0
KIAA1217	56243	KIAA1217	DKFZP761L0424, SKT	Q5T5P2	Generic phospholipase	1.83e-05	5	3	1	0	3	0	0	0	0	0	0	0	0	1	0	0
RAB10	10890	RAB10, member RAS oncogene family		P61026	RAS superfamily	1.571e-05	5	3	1	1	3	0	0	0	0	0	0	0	0	0	1	0
ENPEP	2028	glutamyl aminopeptidase (aminopeptidase A)	gp160, CD249	Q07075	Generic protease	1.541e-05	39	3	1	23	14	0	0	0	0	0	0	1	0	0	0	0
CDH13	1012	cadherin 13, H-cadherin (heart)	CDHH	P55290	Generic binding protein	1.538e-05	13	3	1	0	11	0	0	0	0	0	0	0	0	0	1	0
CX3CL1	6376	chemokine (C-X3-C motif) ligand 1	NTN, C3Xkine, ABCD-3, CXC3C, CXC3, fractalkine, neurotactin	P78423	Receptor ligand	1.388e-05	49	3	2	30	18	0	0	0	2	2	0	1	0	0	1	0
COL20A1	57642	collagen, type XX, alpha 1	KIAA1510	Q9P218	Generic binding protein	1.278e-05	3	3	2	0	0	0	0	0	0	0	0	0	0	0	2	0
PTPN5	84867	protein tyrosine phosphatase, non-receptor type 5 (striatum-enriched)	STEP, PTPSTEP	P54829	Protein phosphatase	1.225e-05	18	3	1	8	6	0	0	0	0	5	0	0	0	1	0	0
SMO	6608	smoothened homolog (Drosophila)		Q99835	GPCR	1.194e-05	23	3	1	1	12	0	0	12	0	12	0	0	0	0	1	0
AREG	374	amphiregulin		P15514	Receptor ligand	1.081e-05	19	3	3	5	13	0	0	0	0	0	1	1	0	0	1	0
TAX1BP3	30851	Tax1 (human T-cell leukemia virus type I) binding protein 3	TIP-1	O14907	Generic binding protein	1.033e-05	3	3	1	0	2	0	0	0	0	1	0	0	0	1	0	0
FOXF2	2295	forkhead box F2	FREAC2	Q12947	Transcription factor	1.005e-05	6	3	3	1	4	0	0	0	0	0	0	0	0	0	3	0
MTIF2	4528	mitochondrial translational initiation factor 2	IF-2mt	P46199	Generic binding protein	9.6e-06	6	3	1	0	5	0	0	0	0	1	0	0	0	1	0	0
CDKN2B	1030	cyclin-dependent kinase inhibitor 2B (p15, inhibits CDK4)	P15, MTS2, INK4B, TP15, CDK4I, p15INK4b	P42772	Generic binding protein	9.36e-06	20	3	2	1	18	0	0	4	0	4	1	1	0	0	0	0
COL3A1	1281	collagen, type III, alpha 1		Q6LDJ3	Generic binding protein	8.78e-06	21	3	3	0	16	0	0	2	0	2	1	0	1	0	1	0
KRT7	3855	keratin 7	K7, CK7, K2C7, SCL	P08729	Generic binding protein	8.37e-06	4	3	1	0	1	0	0	0	0	1	0	0	0	1	0	0
ITGB8	3696	integrin, beta 8		P26012	Generic receptor	7.88e-06	14	3	1	7	8	0	0	2	4	6	0	0	0	0	1	0
STAMBPL1	57559	STAM binding protein-like 1	AMSH-LP, KIAA1373, AMSH-FP, FLJ31524, ALMalpha, bA399O19.2	Q96FJ0	Generic protease	6.57e-06	4	3	1	0	4	0	0	0	0	2	0	0	0	1	0	0
TLE2	7089	transducin-like enhancer of split 2 (E(sp1) homolog, Drosophila)	ESG2, GRG2, ESG, FLJ41188	Q04725	Generic binding protein	6.13e-06	8	3	2	0	8	0	0	0	0	0	1	0	0	0	1	0
FOXK2	3607	forkhead box K2		Q01167	Transcription factor	4.92e-06	4	3	3	1	2	0	0	0	0	0	0	0	0	0	3	0
SH2D4A	63898	SH2 domain containing 4A	FLJ20967, SH2A	Q9H788	Generic binding protein	4.85e-06	4	3	1	0	2	0	0	0	0	0	0	0	0	0	1	0
DPF2	5977	D4, zinc and double PHD fingers family 2	ubi-d4	Q92785	Generic binding protein	4.25e-06	4	3	1	0	2	0	0	0	0	1	0	0	0	1	0	0
MYH14	79784	myosin, heavy chain 14, non-muscle	FLJ13881, KIAA2034, MHC16, MYH17	Q9H882	Generic binding protein	3.64e-06	5	3	1	0	2	0	0	0	0	0	0	0	0	0	1	0
IFT20	90410	intraflagellar transport 20 homolog (Chlamydomonas)		Q8IY31	Generic protein	3.37e-06	4	3	1	0	2	0	0	0	0	0	0	0	0	0	1	0
PHLDB2	90102	pleckstrin homology-like domain, family B, member 2	LL5beta, FLJ21791, LL5b	Q86SQ0	Generic protein	3.31e-06	3	3	1	0	0	0	0	0	0	0	0	0	0	0	1	0
TLL1	7092	tolloid-like 1		O43897	Generic protease	3.15e-06	7	3	1	0	5	0	0	0	0	0	0	0	0	0	1	0
PRKAG3	53632	protein kinase, AMP-activated, gamma 3 non-catalytic subunit		Q9UGI9	Generic binding protein	3.03e-06	7	3	3	7	2	0	0	0	0	0	1	2	0	0	0	0
SFTPA1	653509	surfactant protein A1	SP-A, SP-A1, COLEC4	Q8IWL2	Generic binding protein	2.91e-06	33	3	1	3	29	0	0	0	0	0	1	0	0	0	0	0
PREX1	57580	phosphatidylinositol-3,4,5-trisphosphate-dependent Rac exchange factor 1	KIAA1415, P-REX1	Q9P2D2	Regulators (GDI, GAP, GEF etc.)	2.85e-06	24	3	1	0	23	0	0	0	0	0	0	1	0	0	0	0
FOXK1	221937	forkhead box K1	IMAGE:5164497	P85037	Transcription factor	2.6e-06	7	3	3	0	4	0	0	0	0	0	0	0	0	0	3	0
PRPF4B	8899	PRP4 pre-mRNA processing factor 4 homolog B (yeast)	Prp4, PR4H, KIAA0536	Q13523	Protein kinase	1.97e-06	5	3	1	1	3	0	0	0	0	0	0	0	0	1	0	0
CALML5	51806	calmodulin-like 5	CLSP	Q9NZT1	Generic binding protein	1.72e-06	4	3	1	0	1	0	0	0	0	0	0	1	0	0	0	0
RASAL2	9462	RAS protein activator like 2	nGAP	Q9UJF2	Regulators (GDI, GAP, GEF etc.)	1.64e-06	3	3	2	0	1	0	0	0	0	1	0	0	0	1	1	0
MAD2L1BP	9587	MAD2L1 binding protein	CMT2, KIAA0110, dJ261G23.1	Q15013	Generic binding protein	1.61e-06	3	3	1	0	1	0	0	0	0	0	0	0	0	0	1	0
RAET1E	135250	retinoic acid early transcript 1E	LETAL, bA350J20.7, ULBP4	Q8TD07	Cell membrane glycoprotein	1.61e-06	12	3	1	9	2	0	0	0	0	0	0	0	0	0	0	1
KLRC1	3821	killer cell lectin-like receptor subfamily C, member 1	NKG2-A, NKG2-B, CD159a	P26715	Generic receptor	1.01e-06	16	3	1	13	6	0	0	0	0	0	0	0	0	0	0	1
PEBP4	157310	phosphatidylethanolamine-binding protein 4	MGC22776, CORK1, hPEBP4	Q96S96	Generic protein	6.4e-07	3	3	2	0	1	0	0	0	0	0	0	0	0	0	2	0
CDH24	64403	cadherin 24, type 2	CDH11L	Q86UP0	Generic binding protein	5.9e-07	3	3	1	0	2	0	0	0	0	0	0	0	0	0	1	0
CCL26	10344	chemokine (C-C motif) ligand 26	MIP-4alpha, eotaxin-3, IMAC, MIP-4a, TSC-1	Q9Y258	Receptor ligand	3.4e-07	9	3	3	7	4	0	0	1	0	1	0	1	1	0	1	0
HLA-DMB	3109	major histocompatibility complex, class II, DM beta	D6S221E, RING7	P28068	Generic receptor	2.9e-07	43	3	1	10	43	0	0	0	0	0	1	0	0	0	0	0
HOXA5	3202	homeobox A5		P20719	Transcription factor	2.9e-07	6	3	1	1	6	0	0	0	0	0	0	0	0	0	1	0
RGS18	64407	regulator of G-protein signaling 18	RGS13	Q9NS28	Regulators (GDI, GAP, GEF etc.)	1.6e-07	7	3	1	3	1	0	0	0	0	0	0	0	0	0	1	0
CCL4L1	9560	chemokine (C-C motif) ligand 4-like 1	AT744.2, LAG-1	Q8NHW4	Receptor ligand	1.1e-07	4	3	3	0	1	0	0	0	0	0	0	1	1	0	1	0
HLA-DMA	3108	major histocompatibility complex, class II, DM alpha	D6S222E, RING6	P28067	Generic receptor	0	41	3	1	2	41	0	0	0	0	0	1	0	0	0	0	0
PRF1	5551	perforin 1 (pore forming protein)	PFP, P1, HPLH2	P14222	Generic binding protein	0	33	3	1	12	11	0	0	15	0	15	1	0	0	0	0	0
TNFRSF6B	8771	tumor necrosis factor receptor superfamily, member 6b, decoy	DcR3, DCR3, TR6, M68	O95407	Generic receptor	0	7	3	1	0	7	0	0	0	0	0	1	0	0	0	0	0
CDH10	1008	cadherin 10, type 2 (T2-cadherin)		Q9Y6N8	Generic binding protein	0	5	3	1	0	5	0	0	0	0	0	0	0	0	0	1	0
COL23A1	91522	collagen, type XXIII, alpha 1	DKFZp434K0621	Q86Y22	Generic binding protein	0	4	3	1	0	2	0	0	0	0	0	0	0	0	0	1	0
COL9A1	1297	collagen, type IX, alpha 1		Q9H152	Generic binding protein	0	10	3	1	0	9	0	0	0	0	0	0	0	0	0	1	0
HLA-DQB1	3119	major histocompatibility complex, class II, DQ beta 1	IDDM1, CELIAC1	P03992	Generic receptor	0	43	3	1	10	42	0	0	0	0	0	1	0	0	0	0	0
ITGAD	3681	integrin, alpha D	CD11d, ADB2	Q13349	Generic receptor	0	16	3	1	7	13	0	0	1	4	5	0	0	0	0	1	0
NLRP10	338322	NLR family, pyrin domain containing 10	NOD8, PAN5, Pynod, CLR11.1	Q86W26	Generic binding protein	0	3	3	1	0	2	0	0	0	0	0	0	0	0	0	1	0
PCDH15	65217	protocadherin 15		Q96QU1	Generic binding protein	0	3	3	1	0	0	0	0	0	0	0	0	0	0	0	1	0
PITPNA	5306	phosphatidylinositol transfer protein, alpha	VIB1A	Q00169	Transporter	0	4	3	1	0	4	0	0	0	0	1	0	0	0	1	0	0
SCAP	22937	SREBF chaperone	KIAA0199	Q12770	Generic binding protein	0	13	3	1	4	7	0	0	0	0	0	1	0	0	0	0	0
SETD7	80854	SET domain containing (lysine methyltransferase) 7	KIAA1717, SET7, SET7/9, Set9, KMT7	Q8WTS6	Generic enzyme	0	10	3	1	2	6	0	0	0	0	0	0	0	1	0	0	0
TNFSF18	8995	tumor necrosis factor (ligand) superfamily, member 18	AITRL, TL6, hGITRL	Q9UNG2	Receptor ligand	0	4	3	1	0	2	0	0	0	0	0	1	0	0	0	0	0
XCR1	2829	chemokine (C motif) receptor 1		P46094	GPCR	0	4	3	2	2	2	0	0	1	2	3	0	1	0	0	1	0
PYGO1	26108	pygopus homolog 1 (Drosophila)		Q9Y3Y4	Generic binding protein	#N/A	2	2	2	1	2	0	0	0	0	0	1	0	0	0	1	0
NFYC	4802	nuclear transcription factor Y, gamma	CBF-C, NF-YC	Q9UML0	Transcription factor	0.00390123	134	2	1	0	134	0	0	0	0	1	0	0	0	1	0	0
ACTR1A	10121	ARP1 actin-related protein 1 homolog A, centractin alpha (yeast)	ARP1	P61163	Generic protein	0.00171146	110	2	3	102	4	0	0	7	11	18	0	0	0	0	3	0
FZD2	2535	frizzled homolog 2 (Drosophila)		Q14332	GPCR	0.00142324	43	2	6	17	26	0	0	0	0	1	2	1	1	1	1	0
FGF8	2253	fibroblast growth factor 8 (androgen-induced)	AIGF	P55075	Receptor ligand	0.0006705	73	2	2	63	15	0	0	0	0	0	1	0	0	0	1	0
CD34	947	CD34 molecule		P28906	Generic binding protein	0.00057503	28	2	1	8	21	0	0	0	0	0	0	0	0	0	0	1
CSF3	1440	colony stimulating factor 3 (granulocyte)	MGC45931	P09919	Receptor ligand	0.00056132	98	2	1	75	21	0	0	0	0	0	1	0	0	0	0	0
MMP26	56547	matrix metallopeptidase 26	endometase, MGC126590, MGC126592	Q9NRE1	Metalloprotease	0.00055232	43	2	1	21	23	0	0	0	0	0	1	0	0	0	0	0
PHKA2	5256	phosphorylase kinase, alpha 2 (liver)		P46019	Generic binding protein	0.00053436	12	2	1	7	1	0	0	2	6	8	0	1	0	0	0	0
FGF13	2258	fibroblast growth factor 13	FHF2, FGF2	Q92913	Receptor ligand	0.00046881	30	2	1	25	3	0	0	0	0	0	0	0	0	0	1	0
FGF6	2251	fibroblast growth factor 6		P10767	Receptor ligand	0.00043072	33	2	2	28	7	0	0	0	0	0	1	0	0	0	1	0
C8B	732	complement component 8, beta polypeptide		P07358	Generic channel	0.00032027	13	2	1	9	10	0	0	5	8	13	0	0	0	0	0	1
PPP1R3C	5507	protein phosphatase 1, regulatory (inhibitor) subunit 3C		Q9UQK1	Generic binding protein	0.00031003	23	2	1	11	12	0	0	0	0	0	0	1	0	0	0	0
C8G	733	complement component 8, gamma polypeptide		P07360	Generic channel	0.00028277	13	2	1	9	9	0	0	6	8	14	0	0	0	0	0	1
FGF5	2250	fibroblast growth factor 5		P12034	Receptor ligand	0.00025959	31	2	1	27	6	0	0	0	0	0	0	0	0	0	1	0
TCF7	6932	transcription factor 7 (T-cell specific, HMG-box)	TCF-1	P36402	Transcription factor	0.00025703	30	2	4	3	28	0	0	0	0	0	2	1	0	0	1	0
BMP5	653	bone morphogenetic protein 5		P22003	Receptor ligand	0.00025463	27	2	2	22	6	0	0	0	0	0	0	1	0	0	1	0
PTGS1	5742	prostaglandin-endoperoxide synthase 1 (prostaglandin G/H synthase and cyclooxygenase)	COX1, PGHS-1, PTGHS	P23219	Generic enzyme	0.00024935	48	2	1	32	14	0	0	0	0	0	0	0	0	0	1	0
HK2	3099	hexokinase 2		P52789	Generic kinase	0.00024475	60	2	1	34	22	0	0	2	4	6	0	1	0	0	0	0
GAST	2520	gastrin		P01350	Generic binding protein	0.000183	83	2	1	72	10	0	0	0	0	0	1	0	0	0	0	0
CDX1	1044	caudal type homeobox 1		P47902	Transcription factor	0.00016939	36	2	1	8	31	0	0	0	0	1	0	0	0	1	0	0
AMH	268	anti-Mullerian hormone	MIS	P03971	Receptor ligand	0.0001692	33	2	2	27	9	0	0	0	0	0	0	1	0	0	1	0
RAP2B	5912	RAP2B, member of RAS oncogene family		P61225	RAS superfamily	0.00016761	8	2	1	0	7	0	0	0	0	0	0	0	0	0	1	0
SAG	6295	S-antigen; retina and pineal gland (arrestin)	ARRESTIN	P10523	Generic binding protein	0.00014295	26	2	1	19	3	0	0	2	0	2	0	0	0	0	1	0
HDAC8	55869	histone deacetylase 8	RPD3	Q9BY41	Generic enzyme	0.00013396	24	2	1	19	4	0	0	3	0	3	0	0	0	0	1	0
WNT3A	89780	wingless-type MMTV integration site family, member 3A		P56704	Receptor ligand	0.00013189	52	2	5	35	19	0	0	0	0	2	1	1	1	1	1	0
PCDHA7	56141	protocadherin alpha 7	CNR4, CRNR4	Q9UN72	Generic binding protein	0.00012807	7	2	1	0	5	0	0	0	0	0	0	0	0	0	1	0
MYST4	23522	MYST histone acetyltransferase (monocytic leukemia) 4	querkopf, qkf, Morf, KAT6B, MOZ2	Q8WYB5	Generic enzyme	0.00011893	18	2	2	15	4	0	0	0	0	0	0	0	0	0	2	0
SLC9A3	6550	solute carrier family 9 (sodium/hydrogen exchanger), member 3		P48764	Transporter	0.00011879	40	2	1	15	26	0	0	2	0	2	0	0	1	0	0	0
SPRY1	10252	sprouty homolog 1, antagonist of FGF signaling (Drosophila)	hSPRY1	O43609	Generic binding protein	0.00011392	15	2	2	12	7	0	0	0	0	0	0	0	0	0	2	0
IGFBP6	3489	insulin-like growth factor binding protein 6		P24592	Generic binding protein	0.00011279	55	2	1	26	29	0	0	1	4	5	1	0	0	0	0	0
COL6A3	1293	collagen, type VI, alpha 3		P12111	Generic binding protein	0.00010615	37	2	2	29	9	0	0	0	0	0	0	0	0	0	2	0
SMARCA1	6594	SWI/SNF related, matrix associated, actin dependent regulator of chromatin, subfamily a, member 1	SNF2LB, NURF140, ISWI, SWI	P28370	Transcription factor	0.00010597	19	2	1	12	8	0	0	0	0	0	0	0	0	0	1	0
FGF10	2255	fibroblast growth factor 10		O15520	Receptor ligand	9.586e-05	58	2	2	55	3	0	0	0	0	0	1	0	0	0	1	0
HLA-DRB3	3125	major histocompatibility complex, class II, DR beta 3		P79483	Generic receptor	9.3e-05	43	2	1	0	41	0	0	0	0	0	1	0	0	0	0	0
GNG11	2791	guanine nucleotide binding protein (G protein), gamma 11	GNGT11	P61952	G beta/gamma	8.823e-05	71	2	7	27	63	0	0	0	0	0	6	1	0	0	0	0
COL5A3	50509	collagen, type V, alpha 3		P25940	Generic binding protein	8.48e-05	31	2	1	28	4	0	0	0	0	0	0	0	0	0	1	0
ITGA11	22801	integrin, alpha 11	HsT18964	Q9UKX5	Generic receptor	8.44e-05	27	2	1	12	15	0	0	1	5	6	0	0	0	0	1	0
EREG	2069	epiregulin	ER	O14944	Receptor ligand	7.585e-05	89	2	3	81	11	0	0	0	0	0	1	1	0	0	1	0
FZD3	7976	frizzled homolog 3 (Drosophila)		Q9NPG1	GPCR	7.169e-05	21	2	3	14	8	0	0	0	0	0	1	1	0	0	1	0
MYST3	7994	MYST histone acetyltransferase (monocytic leukemia) 3	MOZ, KAT6A	Q92794	Generic enzyme	7.105e-05	23	2	2	17	8	0	0	0	0	0	0	0	0	0	2	0
FGF3	2248	fibroblast growth factor 3 (murine mammary tumor virus integration site (v-int-2) oncogene homolog)	HBGF-3	P11487	Receptor ligand	7.056e-05	45	2	2	39	7	0	0	0	0	0	1	0	0	0	1	0
HK3	3101	hexokinase 3 (white cell)		P52790	Generic kinase	7.003e-05	13	2	1	2	6	0	0	1	4	5	0	1	0	0	0	0
IL13RA2	3598	interleukin 13 receptor, alpha 2	IL-13R, IL13BP, CD213a2, CT19	Q14627	Generic receptor	6.285e-05	24	2	2	3	22	0	0	1	0	1	0	0	1	0	1	0
CER1	9350	cerberus 1, cysteine knot superfamily, homolog (Xenopus laevis)	DAND4	O95813	Generic binding protein	6.131e-05	12	2	2	4	6	0	0	4	0	4	0	1	1	0	0	0
ADSS	159	adenylosuccinate synthase		P30520	Generic enzyme	5.663e-05	7	2	1	1	3	0	0	0	2	2	0	0	0	0	1	0
FAT1	2195	FAT tumor suppressor homolog 1 (Drosophila)	CDHF7	Q14517	Generic binding protein	4.84e-05	12	2	1	0	11	0	0	0	0	0	0	0	0	0	1	0
RORC	6097	RAR-related orphan receptor C	RZRG, RORG, NR1F3, TOR	P51449	Transcription factor	4.648e-05	14	2	1	0	13	0	0	0	0	0	1	0	0	0	0	0
G6PC	2538	glucose-6-phosphatase, catalytic subunit	GSD1a	P35575	Generic phosphatase	4.442e-05	29	2	2	7	23	0	0	4	0	4	0	2	0	0	0	0
ITGAE	3682	integrin, alpha E (antigen CD103, human mucosal lymphocyte antigen 1; alpha polypeptide)	CD103, HUMINAE	P38570	Generic receptor	4.019e-05	22	2	1	17	7	0	0	1	3	4	0	0	0	0	1	0
C7	730	complement component 7		P10643	Generic channel	3.893e-05	10	2	1	6	9	0	0	3	8	11	0	0	0	0	0	1
IGFBP4	3487	insulin-like growth factor binding protein 4	IBP4, BP-4, HT29-IGFBP, IGFBP-4	P22692	Generic binding protein	3.658e-05	41	2	3	20	19	0	0	1	4	5	2	0	1	0	0	0
LNPEP	4012	leucyl/cystinyl aminopeptidase	CAP, PLAP, P-LAP	Q9UIQ6	Generic protease	3.643e-05	15	2	1	3	10	0	0	3	0	3	0	1	0	0	0	0
AHCYL1	10768	adenosylhomocysteinase-like 1	XPVKONA, IRBIT	O43865	Generic enzyme	3.434e-05	7	2	1	4	4	0	0	0	0	0	0	0	0	1	0	0
PARP2	10038	poly (ADP-ribose) polymerase 2		Q9UGN5	Generic enzyme	3.407e-05	11	2	1	0	11	0	0	2	0	2	0	0	0	0	1	0
EDN2	1907	endothelin 2	ET2	P20800	Receptor ligand	3.323e-05	29	2	2	20	7	0	0	4	0	4	0	0	1	0	1	0
PCK1	5105	phosphoenolpyruvate carboxykinase 1 (soluble)	PEPCK-C	P35558	Generic kinase	3.319e-05	37	2	2	6	31	0	0	2	1	3	0	2	0	0	0	0
ERAP1	51752	endoplasmic reticulum aminopeptidase 1	ARTS-1, A-LAP, PILS-AP, KIAA0525, ERAAP1	Q9NZ08	Metalloprotease	3.299e-05	7	2	1	1	6	0	0	0	0	0	1	0	0	0	0	0
PYGB	5834	phosphorylase, glycogen; brain		P11216	Generic enzyme	2.939e-05	11	2	1	4	6	0	0	0	0	0	0	1	0	0	0	0
NRG2	9542	neuregulin 2	Don-1, NTAK, HRG2	O14511	Receptor ligand	2.711e-05	15	2	1	10	5	0	0	0	0	0	0	1	0	0	0	0
MOS	4342	v-mos Moloney murine sarcoma viral oncogene homolog		P00540	Protein kinase	2.46e-05	12	2	0	5	5	0	0	0	0	0	0	0	0	0	0	0
CCL1	6346	chemokine (C-C motif) ligand 1	I-309, TCA3, P500, SISe	P22362	Receptor ligand	2.374e-05	8	2	1	2	6	0	0	0	0	0	0	1	0	0	0	0
HOXB4	3214	homeobox B4		P17483	Transcription factor	2.234e-05	24	2	1	6	18	0	0	0	0	0	0	0	0	0	1	0
FGF17	8822	fibroblast growth factor 17	FGF-13	O60258	Receptor ligand	2.028e-05	30	2	1	29	4	0	0	0	0	0	0	0	0	0	1	0
IL21	59067	interleukin 21	Za11, IL-21	Q9HBE4	Receptor ligand	2.021e-05	28	2	2	18	10	0	0	0	0	0	1	0	0	0	1	0
CCL15	6359	chemokine (C-C motif) ligand 15	HCC-2, NCC-3, SCYL3, MIP-5, Lkn-1, MIP-1d, HMRP-2B	Q16663	Receptor ligand	1.859e-05	15	2	1	7	13	0	0	0	0	0	0	1	0	0	0	0
FZD6	8323	frizzled homolog 6 (Drosophila)	Hfz6	O60353	GPCR	1.848e-05	14	2	4	13	2	0	0	0	0	0	1	1	0	1	1	0
GNG10	2790	guanine nucleotide binding protein (G protein), gamma 10		P50151	G beta/gamma	1.782e-05	71	2	9	27	64	0	0	0	0	0	6	1	0	0	2	0
SOCS4	122809	suppressor of cytokine signaling 4		Q8WXH5	Generic binding protein	1.738e-05	7	2	3	5	1	0	0	0	0	0	0	1	0	0	2	0
PTGES2	80142	prostaglandin E synthase 2	FLJ14038	Q9H7Z7	Generic enzyme	1.709e-05	43	2	1	39	2	0	0	4	0	4	0	0	1	0	0	0
PARP4	143	poly (ADP-ribose) polymerase family, member 4	VAULT3, p193, VPARP, VWA5C	Q9UKK3	Generic enzyme	1.685e-05	4	2	1	0	3	0	0	0	0	0	0	0	0	0	1	0
PIK3R5	23533	phosphoinositide-3-kinase, regulatory subunit 5	P101-PI3K, p101	Q8WYR1	Generic binding protein	1.606e-05	29	2	9	11	19	0	0	0	0	0	0	5	0	0	4	0
ADIPOR2	79602	adiponectin receptor 2	PAQR2, ACDCR2	Q86V24	Generic receptor	1.459e-05	8	2	1	5	4	0	0	0	0	0	0	1	0	0	0	0
ARHGAP10	79658	Rho GTPase activating protein 10	FLJ20896, FLJ41791, GRAF2	A1A4S6	Regulators (GDI, GAP, GEF etc.)	1.356e-05	17	2	2	14	3	0	0	1	3	4	0	0	0	0	2	0
ARHGAP9	64333	Rho GTPase activating protein 9	MGC1295, 10C	Q9BRR9	Regulators (GDI, GAP, GEF etc.)	1.299e-05	15	2	1	11	4	0	0	0	0	0	0	0	0	0	1	0
FPR2	2358	formyl peptide receptor 2	LXA4R, HM63, FPRH2, FMLPX, FPR2A, FMLP-R-II, ALXR	P25090	GPCR	1.183e-05	9	2	1	5	2	0	0	1	2	3	0	0	0	0	1	0
PARVB	29780	parvin, beta	CGI-56	Q9Y3L7	Generic binding protein	1.054e-05	7	2	1	0	6	0	0	0	0	0	0	0	0	0	1	0
IFIT2	3433	interferon-induced protein with tetratricopeptide repeats 2	IFI-54, ISG-54K, cig42, GARG-39	P09913	Generic binding protein	1.047e-05	14	2	1	4	11	4	0	0	0	4	1	0	0	0	0	0
PPM1D	8493	protein phosphatase 1D magnesium-dependent, delta isoform	Wip1, PP2C-DELTA	O15297	Protein phosphatase	1.017e-05	16	2	1	1	15	0	0	0	0	0	0	0	1	0	0	0
TNFSF12	8742	tumor necrosis factor (ligand) superfamily, member 12	TWEAK, DR3LG, APO3L	O43508	Receptor ligand	8.66e-06	12	2	2	11	3	0	0	0	0	0	2	0	0	0	0	0
MYO3B	140469	myosin IIIB		Q96N94	Protein kinase	8.04e-06	11	2	1	0	9	0	0	0	0	0	0	0	0	0	1	0
GLMN	11146	glomulin, FKBP associated protein	FAP48, GLML, GVM, FKBPAP	Q92990	Generic protein	6.77e-06	8	2	1	1	3	0	0	6	0	6	0	0	1	0	0	0
ITM2B	9445	integral membrane protein 2B	BRI, E25B, E3-16	Q9Y287	Generic binding protein	6.04e-06	9	2	1	1	6	0	0	0	0	0	0	0	0	1	0	0
ACACB	32	acetyl-Coenzyme A carboxylase beta	HACC275, ACC2, ACCB	O00763	Generic enzyme	5.96e-06	21	2	3	5	12	0	0	1	7	8	1	2	0	0	0	0
SNAI1	6615	snail homolog 1 (Drosophila)	SNA, SLUGH2, SNAH	O95863	Transcription factor	5.91e-06	58	2	5	1	57	0	0	0	0	0	5	0	0	0	0	0
C21orf7	56911	chromosome 21 open reading frame 7	TAKL, TAK1L, TAKL-1, TAKL-2, TAKL-4, HC21ORF7	P57077	Generic binding protein	5.34e-06	2	2	5	0	0	0	0	0	0	0	0	0	0	0	5	0
CCL25	6370	chemokine (C-C motif) ligand 25	TECK, Ckb15	O15444	Receptor ligand	4.08e-06	10	2	1	3	6	0	0	0	2	2	0	1	0	0	0	0
ACE2	59272	angiotensin I converting enzyme (peptidyl-dipeptidase A) 2		Q9BYF1	Generic protease	3.85e-06	15	2	1	8	6	0	0	0	0	0	0	1	0	0	0	0
KCNJ11	3767	potassium inwardly-rectifying channel, subfamily J, member 11	Kir6.2, BIR	Q14654	Generic channel	3.83e-06	19	2	1	2	17	0	0	2	2	4	1	0	0	0	0	0
ELMO2	63916	engulfment and cell motility 2	CED12, ELMO-2, CED-12, KIAA1834, FLJ11656	Q9NQQ6	Generic binding protein	3.77e-06	6	2	1	0	4	0	0	0	0	0	0	0	0	0	1	0
TXLNA	200081	taxilin alpha	DKFZp451J0118	Q8N2Y3	Generic binding protein	3.75e-06	4	2	1	0	3	0	0	0	0	1	0	0	0	1	0	0
TNFSF4	7292	tumor necrosis factor (ligand) superfamily, member 4	OX-40L, gp34, CD252	P23510	Receptor ligand	3.58e-06	4	2	1	2	3	0	0	0	0	0	1	0	0	0	0	0
PREX2	80243	phosphatidylinositol-3,4,5-trisphosphate-dependent Rac exchange factor 2	DEP.2, FLJ12987, P-REX2	Q70Z35	Generic binding protein	2.98e-06	4	2	1	1	1	0	0	0	0	0	0	0	0	0	1	0
PCDH8	5100	protocadherin 8	PAPC, ARCADLIN	O95206	Generic binding protein	2.85e-06	7	2	1	2	3	0	0	0	0	0	0	0	0	0	1	0
TNFSF15	9966	tumor necrosis factor (ligand) superfamily, member 15	TL1, VEGI, TL1A, VEGI192A, MGC129934, MGC129935	O95150	Receptor ligand	2.66e-06	19	2	1	0	19	0	0	0	0	0	1	0	0	0	0	0
CDH23	64072	cadherin-like 23		Q9H251	Generic binding protein	2.61e-06	4	2	1	0	2	0	0	0	0	0	0	0	0	0	1	0
ECE1	1889	endothelin converting enzyme 1		Q5THM8	Generic protease	2.53e-06	4	2	1	0	3	0	0	0	0	0	0	0	0	0	1	0
KIR2DL3	3804	killer cell immunoglobulin-like receptor, two domains, long cytoplasmic tail, 3	cl-6, nkat2, nkat2a, nkat2b, p58, CD158B2	P43628	Generic receptor	2.23e-06	5	2	1	0	4	0	0	0	0	0	0	0	0	0	0	1
SHC4	399694	SHC (Src homology 2 domain containing) family, member 4	RaLP	Q6S5L8	Generic binding protein	2.08e-06	7	2	3	2	3	0	0	0	0	0	0	3	0	0	0	0
NOX4	50507	NADPH oxidase 4	KOX-1, KOX	Q9NPH5	Generic enzyme	2.01e-06	19	2	3	9	7	0	0	3	0	3	3	0	0	0	0	0
MRVI1	10335	murine retrovirus integration site 1 homolog	JAW1L, IRAG	Q9Y6F6	Generic binding protein	1.96e-06	6	2	1	4	4	0	0	0	0	0	1	0	0	0	0	0
MPP1	4354	membrane protein, palmitoylated 1, 55kDa	PEMP	Q00013	Generic binding protein	1.94e-06	5	2	1	0	3	0	0	0	0	0	0	0	0	0	1	0
HELLS	3070	helicase, lymphoid-specific	PASG, SMARCA6, LSH, Nbla10143	Q76H80	Generic enzyme	1.85e-06	4	2	1	0	3	0	0	0	0	0	0	0	0	0	1	0
MYH2	4620	myosin, heavy chain 2, skeletal muscle, adult	MYH2A, MYHSA2, MyHC-IIa, MYHas8, MyHC-2A	Q9UKX2	Generic binding protein	1.84e-06	22	2	2	10	9	0	0	1	0	1	0	0	0	0	2	0
IL17F	112744	interleukin 17F	IL-17F, ML-1, ML1	Q96PD4	Receptor ligand	1.68e-06	11	2	4	9	6	0	0	1	0	1	2	0	1	0	1	0
AICDA	57379	activation-induced cytidine deaminase	HIGM2, CDA2, ARP2, AID	Q9GZX7	Generic enzyme	1.66e-06	29	2	1	14	14	0	0	1	0	1	0	0	1	0	0	0
CCR6	1235	chemokine (C-C motif) receptor 6	CKR-L3, GPR-CY4, CMKBR6, GPR29, DRY-6, DCR2, BN-1, CD196	P51684	GPCR	1.65e-06	7	2	2	0	5	0	0	1	3	4	0	1	0	0	1	0
ARF5	381	ADP-ribosylation factor 5		P84085	RAS superfamily	1.39e-06	17	2	1	5	8	0	0	3	0	3	0	0	0	0	1	0
RALGAPA1	253959	Ral GTPase activating protein, alpha subunit 1 (catalytic)	GRIPE, DKFZp667F074, KIAA0884, Tulip1, RalGAPalpha1	Q6GYQ0	Regulators (GDI, GAP, GEF etc.)	1.26e-06	2	2	1	0	1	0	0	0	0	0	0	0	0	0	1	0
LTC4S	4056	leukotriene C4 synthase	MGC33147	Q16873	Generic enzyme	9.7e-07	12	2	1	0	10	0	0	0	0	0	0	0	0	0	1	0
CYTH1	9267	cytohesin 1	B2-1, D17S811E	Q15438	Regulators (GDI, GAP, GEF etc.)	9.2e-07	11	2	1	1	10	0	0	0	0	0	0	0	0	0	1	0
HOXD4	3233	homeobox D4		P09016	Transcription factor	6.5e-07	5	2	1	0	4	0	0	0	0	0	0	0	0	0	1	0
MBTPS1	8720	membrane-bound transcription factor peptidase, site 1	S1P, KIAA0091, SKI-1, PCSK8	Q14703	Generic protease	3.4e-07	31	2	1	26	2	0	0	0	1	1	1	0	0	0	0	0
ERF	2077	Ets2 repressor factor	PE-2, PE2	P50548	Transcription factor	3.2e-07	8	2	1	3	6	0	0	0	0	0	0	0	0	0	1	0
XPO4	64328	exportin 4	FLJ13046, KIAA1721	Q9C0E2	Generic binding protein	2.9e-07	5	2	1	1	2	0	0	0	0	0	0	0	0	1	0	0
LILRB2	10288	leukocyte immunoglobulin-like receptor, subfamily B (with TM and ITIM domains), member 2	LIR-2, ILT4, MIR-10, LIR2, CD85d, MIR10	Q8N423	Generic receptor	2.7e-07	8	2	1	4	4	0	0	0	0	0	0	0	0	0	0	1
FAM59A	64762	family with sequence similarity 59, member A	FLJ21610, GAREM	Q9H706	Generic protein	2.4e-07	3	2	1	0	1	0	0	0	0	0	0	0	0	1	0	0
FRZB	2487	frizzled-related protein	FRZB-PEN, FRZB1, SRFP3, FRP-3, SFRP3, FRE, FRITZ, FRZB-1, FZRB, hFIZ	Q92765	Generic binding protein	1.2e-07	23	2	1	21	1	0	0	0	0	0	0	0	0	0	1	0
HLA-DPA1	3113	major histocompatibility complex, class II, DP alpha 1		Q2Q061	Generic receptor	0	41	2	1	0	41	0	0	0	0	0	1	0	0	0	0	0
MESDC2	23184	mesoderm development candidate 2	KIAA0081, BOCA, MESD	Q14696	Generic protein	0	2	2	1	0	2	0	0	0	0	0	1	0	0	0	0	0
CFD	1675	complement factor D (adipsin)	ADN	P00746	Generic protease	0	8	2	1	6	1	0	0	2	2	4	0	0	0	0	0	1
COL10A1	1300	collagen, type X, alpha 1		Q03692	Generic binding protein	0	22	2	1	4	17	0	0	0	0	0	0	0	0	0	1	0
CRLF1	9244	cytokine receptor-like factor 1	CLF-1, CLF, CISS, CISS1	O75462	Generic receptor	0	2	2	1	0	2	0	0	0	0	0	1	0	0	0	0	0
FARP2	9855	FERM, RhoGEF and pleckstrin domain protein 2	KIAA0793, FIR, PLEKHC3, FRG	O94887	Regulators (GDI, GAP, GEF etc.)	0	7	2	1	1	6	0	0	0	0	0	1	0	0	0	0	0
HSH2D	84941	hematopoietic SH2 domain containing	ALX, HSH2, FLJ14886	Q96JZ2	Generic binding protein	0	5	2	1	3	3	0	0	0	0	0	0	0	0	0	1	0
KIR2DL1	3802	killer cell immunoglobulin-like receptor, two domains, long cytoplasmic tail, 1	cl-42, nkat1, 47.11, p58.1, CD158A	P43626	Generic receptor	0	6	2	1	0	3	0	0	2	3	5	0	0	0	0	0	1
KIR2DL2	3803	killer cell immunoglobulin-like receptor, two domains, long cytoplasmic tail, 2	cl-43, nkat6, CD158B1, CD158k	P43627	Generic receptor	0	6	2	1	2	2	0	0	0	0	0	0	0	0	0	0	1
MRPL10	124995	mitochondrial ribosomal protein L10	RPML8, MRP-L8, L10MT, MRP-L10, MRPL8, MGC17973	Q7Z7H8	Generic protein	0	3	2	1	0	3	0	0	0	0	0	0	0	0	0	1	0
NDUFA13	51079	NADH dehydrogenase (ubiquinone) 1 alpha subcomplex, 13	CGI-39, CDA016, GRIM-19, GRIM19, B16.6	Q9P0J0	Generic enzyme	0	9	2	1	2	5	2	0	2	4	9	0	0	0	1	0	0
NKIRAS2	28511	NFKB inhibitor interacting Ras-like 2	KBRAS2, DKFZP434N1526, kappaB-Ras2	Q9NYR9	RAS superfamily	0	2	2	1	0	2	0	0	0	0	2	0	0	0	1	0	0
PCDH1	5097	protocadherin 1	pc42	Q08174	Generic binding protein	0	2	2	1	0	1	0	0	0	0	0	0	0	0	0	1	0
PDCD2	5134	programmed cell death 2	ZMYND7, RP8	Q16342	Generic binding protein	0	4	2	1	1	4	0	0	0	0	1	0	0	0	1	0	0
PLA2G4C	8605	phospholipase A2, group IVC (cytosolic, calcium-independent)	cPLA2-gamma	Q9UP65	Generic phospholipase	0	2	2	1	0	0	0	0	0	0	0	1	0	0	0	0	0
SETD8	387893	SET domain containing (lysine methyltransferase) 8	SET8, SET07, PR-Set7, KMT5A	Q9NQR1	Generic enzyme	0	4	2	1	0	2	0	0	0	0	0	0	0	1	0	0	0
ZMIZ1	57178	zinc finger, MIZ-type containing 1	RP11-519K18.1, KIAA1224, FLJ13541, hZIMP10, Zimp10, MIZ	Q9ULJ6	Generic binding protein	0	7	2	1	0	7	0	0	0	0	0	0	0	0	0	1	0
NOG	9241	noggin		Q13253	Generic binding protein	0	51	2	2	47	0	0	0	2	0	2	0	1	1	0	0	0
TLR8	51311	toll-like receptor 8	CD288	Q9NR97	Generic receptor	0	22	2	4	18	4	0	0	0	0	0	1	1	0	0	1	1
HOXC6	3223	homeobox C6		P09630	Transcription factor	0.0011826	21	1	1	1	20	0	0	0	0	0	0	0	0	0	1	0
PHKB	5257	phosphorylase kinase, beta		Q93100	Generic binding protein	0.00088735	14	1	1	8	2	0	0	4	9	13	0	1	0	0	0	0
FOXA1	3169	forkhead box A1		P55317	Transcription factor	0.00078571	58	1	3	3	46	0	0	18	0	18	0	0	0	0	3	0
SOX17	64321	SRY (sex determining region Y)-box 17		Q9H6I2	Transcription factor	0.00074805	20	1	1	1	20	0	0	0	0	0	0	1	0	0	0	0
IGKC	3514	immunoglobulin kappa constant	HCAK1	P01834	Receptor ligand	0.00061888	39	1	2	24	21	0	0	0	0	0	1	0	0	0	0	1
GNAT2	2780	guanine nucleotide binding protein (G protein), alpha transducing activity polypeptide 2	ACHM4	P19087	G-alpha	0.0005523	30	1	1	25	4	0	0	7	0	7	1	0	0	0	0	0
CX3CR1	1524	chemokine (C-X3-C motif) receptor 1	CMKDR1, V28, CCRL1	P49238	GPCR	0.0005222	43	1	2	20	24	0	0	0	0	0	0	1	0	0	1	0
FGF20	26281	fibroblast growth factor 20		Q9NP95	Receptor ligand	0.00048939	41	1	1	36	7	0	0	0	0	0	0	0	0	0	1	0
WNT16	51384	wingless-type MMTV integration site family, member 16		Q9UBV4	Receptor ligand	0.00046281	22	1	3	19	3	0	0	0	0	0	1	1	0	0	1	0
PDE6H	5149	phosphodiesterase 6H, cGMP-specific, cone, gamma		Q13956	Generic protein	0.00046058	11	1	1	4	4	0	0	5	0	5	1	0	0	0	0	0
ACSL3	2181	acyl-CoA synthetase long-chain family member 3	ACS3, PRO2194	O95573	Generic enzyme	0.00045987	21	1	1	4	16	0	0	0	0	0	0	1	0	0	0	0
ITPR2	3709	inositol 1,4,5-triphosphate receptor, type 2	IP3R2	Q14571	Ligand-gated ion-channel	0.00041689	26	1	15	19	6	0	0	0	0	0	11	0	0	0	4	0
WNT6	7475	wingless-type MMTV integration site family, member 6		Q9Y6F9	Receptor ligand	0.00040882	27	1	3	21	6	0	0	0	0	0	1	1	0	0	1	0
TCF7L1	83439	transcription factor 7-like 1 (T-cell specific, HMG-box)		Q9HCS4	Transcription factor	0.00032475	28	1	4	5	25	0	0	0	0	1	2	1	0	0	1	0
ACSL1	2180	acyl-CoA synthetase long-chain family member 1	LACS2, LACS, ACS1, LACS1, FACL1	P33121	Generic enzyme	0.00030897	20	1	1	14	4	0	0	1	1	2	0	1	0	0	0	0
MMP16	4325	matrix metallopeptidase 16 (membrane-inserted)	MT3-MMP, DKFZp761D112	P51512	Generic protein	0.00027424	43	1	1	26	18	0	0	0	0	0	1	0	0	0	0	0
LBP	3929	lipopolysaccharide binding protein		P18428	Generic binding protein	0.00025944	22	1	5	3	15	1	0	6	3	10	2	1	1	0	0	1
ULBP3	79465	UL16 binding protein 3	RAET1N	Q9BZM4	Receptor ligand	0.00024179	15	1	1	5	12	0	0	0	0	0	0	0	0	0	0	1
FGF12	2257	fibroblast growth factor 12	FHF1	P61328	Receptor ligand	0.00023238	28	1	1	25	2	0	0	0	0	0	0	0	0	0	1	0
DLC1	10395	deleted in liver cancer 1	HP, ARHGAP7, STARD12, DLC-1, p122-RhoGAP	Q96QB1	Regulators (GDI, GAP, GEF etc.)	0.00021522	32	1	1	14	19	0	0	0	0	0	0	0	0	0	1	0
CPT1A	1374	carnitine palmitoyltransferase 1A (liver)	CPT1-L, L-CPT1	P50416	Generic enzyme	0.0002127	17	1	2	9	10	0	0	0	0	0	1	1	0	0	0	0
ALOX12B	242	arachidonate 12-lipoxygenase, 12R type	12R-LOX	O75342	Generic enzyme	0.00020985	24	1	2	9	10	0	0	6	0	6	1	0	1	0	0	0
IFNA8	3445	interferon, alpha 8		P32881	Receptor ligand	0.00018655	80	1	2	64	23	0	0	0	0	0	1	1	0	0	0	0
HCST	10870	hematopoietic cell signal transducer	DAP10, DKFZP586C1522, KAP10	Q9UBK5	Generic binding protein	0.00018446	27	1	1	20	9	0	0	0	3	3	0	0	0	0	0	1
CCL27	10850	chemokine (C-C motif) ligand 27	ALP, ILC, CTACK, skinkine, ESkine, PESKY, CTAK	Q9Y4X3	Receptor ligand	0.00018307	12	1	2	6	7	0	0	0	0	0	0	1	0	0	1	0
MMP15	4324	matrix metallopeptidase 15 (membrane-inserted)	MT2-MMP, MTMMP2, SMCP-2	P51511	Metalloprotease	0.0001786	30	1	1	23	7	0	0	0	0	0	1	0	0	0	0	0
GREM1	26585	gremlin 1, cysteine knot superfamily, homolog (Xenopus laevis)	DRM, gremlin, DAND2	O60565	Generic binding protein	0.00017752	27	1	1	4	18	0	0	4	0	4	0	0	1	0	0	0
KLK1	3816	kallikrein 1	Klk6	P06870	Generic protease	0.0001761	35	1	1	7	29	0	0	0	0	0	1	0	0	0	0	0
EOMES	8320	eomesodermin homolog (Xenopus laevis)	TBR2	O95936	Transcription factor	0.00017275	32	1	1	1	17	0	0	15	0	15	0	0	1	0	0	0
SMPD1	6609	sphingomyelin phosphodiesterase 1, acid lysosomal	ASM	P17405	Generic enzyme	0.00014584	44	1	2	1	17	0	0	26	0	26	0	0	2	0	0	0
IGHG3	3502	immunoglobulin heavy constant gamma 3 (G3m marker)		P01860	Receptor ligand	0.00013267	24	1	1	4	21	0	0	1	0	1	0	0	1	0	0	0
PLA2G1B	5319	phospholipase A2, group IB (pancreas)		P04054	Generic phospholipase	0.00013132	28	1	1	23	4	0	0	3	0	3	0	1	0	0	0	0
WNT7B	7477	wingless-type MMTV integration site family, member 7B		P56706	Receptor ligand	0.00012612	25	1	4	21	6	0	0	0	0	0	1	1	1	0	1	0
PHKG2	5261	phosphorylase kinase, gamma 2 (testis)		P15735	Protein kinase	0.00011355	10	1	1	7	0	0	0	4	6	10	0	1	0	0	0	0
ZFYVE16	9765	zinc finger, FYVE domain containing 16	KIAA0305	Q7Z3T8	Generic binding protein	0.0001064	26	1	1	22	5	0	0	10	3	13	0	1	0	0	0	0
ALOX15	246	arachidonate 15-lipoxygenase	15-LOX-1	P16050	Generic enzyme	0.00010188	14	1	2	6	8	0	0	1	0	1	0	0	1	0	1	0
ACVR1C	130399	activin A receptor, type IC	ALK7, ACVRLK7	Q8NER5	Generic receptor	9.587e-05	34	1	1	32	3	0	0	0	0	0	0	1	0	0	0	0
FOXL1	2300	forkhead box L1	FREAC7, FKH6	Q12952	Transcription factor	9.523e-05	5	1	3	0	4	0	0	0	0	0	0	0	0	0	3	0
DKK2	27123	dickkopf homolog 2 (Xenopus laevis)		Q9UBU2	Generic protein	9.206e-05	12	1	1	5	7	0	0	5	0	5	0	1	0	0	0	0
CXCL16	58191	chemokine (C-X-C motif) ligand 16	SR-PSOX, CXCLG16, SRPSOX	Q9H2A7	Receptor ligand	9.144e-05	39	1	1	20	19	0	0	0	3	3	0	1	0	0	0	0
HLA-DRB1	3123	major histocompatibility complex, class II, DR beta 1		Q9TQE0	Generic receptor	8.999e-05	75	1	1	15	43	0	0	34	0	34	1	0	0	0	0	0
PCSK4	54760	proprotein convertase subtilisin/kexin type 4	PC4, SPC5, DKFZp434B217, MGC34749	Q6UW60	Generic protease	8.883e-05	16	1	1	0	16	0	0	0	0	0	0	0	0	0	1	0
MADCAM1	8174	mucosal vascular addressin cell adhesion molecule 1	MACAM1	Q13477	Generic binding protein	8.767e-05	24	1	1	16	11	0	0	5	0	5	0	0	0	0	0	1
EN1	2019	engrailed homeobox 1		Q05925	Transcription factor	8.589e-05	10	1	1	6	5	0	0	0	0	0	0	0	0	0	1	0
CHRDL1	91851	chordin-like 1	NRLN1, CHL	Q9BU40	Generic protein	8.304e-05	17	1	1	11	3	0	0	4	0	4	0	0	1	0	0	0
GRK4	2868	G protein-coupled receptor kinase 4	GPRK4	Q15313	Protein kinase	8.254e-05	9	1	2	0	9	0	0	0	0	0	0	1	0	0	1	0
NTN4	59277	netrin 4		Q9HB63	Generic binding protein	7.816e-05	25	1	1	10	15	0	0	0	0	0	0	0	0	0	1	0
IFNA5	3442	interferon, alpha 5		P01569	Receptor ligand	7.539e-05	102	1	2	88	23	0	0	0	0	0	1	1	0	0	0	0
IFNA6	3443	interferon, alpha 6		P05013	Receptor ligand	7.303e-05	36	1	2	14	23	0	0	0	0	0	1	1	0	0	0	0
CTNNA3	29119	catenin (cadherin-associated protein), alpha 3	VR22, MGC26194	Q9UI47	Generic binding protein	7.037e-05	10	1	2	9	2	0	0	0	0	0	1	0	0	0	1	0
CDH16	1014	cadherin 16, KSP-cadherin		O75309	Generic binding protein	6.879e-05	22	1	1	0	22	0	0	0	0	0	0	0	0	0	1	0
KREMEN1	83999	kringle containing transmembrane protein 1	KRM1	Q9UGU1	Generic receptor	6.845e-05	5	1	1	0	5	0	0	0	0	0	0	0	0	0	1	0
MYST1	84148	MYST histone acetyltransferase 1	MOF, FLJ14040, hMOF, KAT8	Q9NR35	Generic enzyme	6.304e-05	16	1	1	10	6	0	0	0	0	0	0	0	1	0	0	0
TNFSF8	944	tumor necrosis factor (ligand) superfamily, member 8	CD153	P32971	Receptor ligand	6.284e-05	29	1	1	6	24	0	0	0	0	0	1	0	0	0	0	0
ETV5	2119	ets variant 5	ERM	P41161	Transcription factor	5.428e-05	78	1	1	63	16	0	0	2	0	3	1	0	0	0	0	0
WIF1	11197	WNT inhibitory factor 1		Q9Y5W5	Generic binding protein	5.358e-05	13	1	2	3	8	0	0	3	0	3	1	1	0	0	0	0
ACSL6	23305	acyl-CoA synthetase long-chain family member 6	KIAA0837, ACS2, LACS5, LACS2	Q9UKU0	Generic enzyme	5.258e-05	8	1	1	4	3	0	0	0	0	0	0	1	0	0	0	0
FOXC1	2296	forkhead box C1	FREAC3, ARA, IGDA, IHG1	Q12948	Transcription factor	4.793e-05	18	1	3	6	15	0	0	0	0	0	0	0	0	0	3	0
PYGO2	90780	pygopus homolog 2 (Drosophila)		Q9BRQ0	Generic binding protein	3.897e-05	10	1	1	0	10	0	0	0	0	0	1	0	0	0	0	0
PPP1R3B	79660	protein phosphatase 1, regulatory (inhibitor) subunit 3B	GL, FLJ14005, PPP1R4	Q86XI6	Protein phosphatase	3.575e-05	12	1	1	11	1	0	0	0	0	0	0	1	0	0	0	0
CDKN2D	1032	cyclin-dependent kinase inhibitor 2D (p19, inhibits CDK4)	INK4D, p19	P55273	Generic binding protein	3.373e-05	14	1	1	1	12	0	0	0	0	0	1	0	0	0	0	0
CDH4	1002	cadherin 4, type 1, R-cadherin (retinal)		P55283	Generic binding protein	3.319e-05	9	1	1	0	9	0	0	0	0	0	0	0	0	0	1	0
FKBP1B	2281	FK506 binding protein 1B, 12.6 kDa	OTK4, FKBP12.6, PPIase, FKBP9	P68106	Generic binding protein	3.249e-05	9	1	1	5	3	0	0	0	0	0	0	0	0	0	1	0
RND2	8153	Rho family GTPase 2	Rho7, RhoN	P52198	RAS superfamily	3.212e-05	8	1	1	4	3	0	0	0	0	0	0	0	0	0	1	0
ACE	1636	angiotensin I converting enzyme (peptidyl-dipeptidase A) 1	ACE1, CD143	P12821	Generic protease	2.88e-05	47	1	1	35	15	0	0	0	0	0	0	1	0	0	0	0
CSNK1G1	53944	casein kinase 1, gamma 1		Q9HCP0	Protein kinase	2.738e-05	11	1	1	6	4	0	0	0	0	0	0	0	0	0	1	0
EPHA1	2041	EPH receptor A1	EPH	P21709	Generic receptor	2.546e-05	7	1	1	5	2	0	0	0	0	0	0	0	0	1	0	0
MYH8	4626	myosin, heavy chain 8, skeletal muscle, perinatal	MyHC-peri, MyHC-pn	P13535	Generic binding protein	2.463e-05	15	1	2	12	2	0	0	0	0	0	0	0	0	0	2	0
PLA2G5	5322	phospholipase A2, group V		P39877	Generic phospholipase	2.314e-05	14	1	1	14	1	0	0	0	0	0	0	1	0	0	0	0
ABCC8	6833	ATP-binding cassette, sub-family C (CFTR/MRP), member 8	HI, PHHI, SUR1, MRP8, ABC36, HHF1, TNDM2	Q09428	Generic receptor	2.291e-05	15	1	1	6	10	0	0	1	0	1	1	0	0	0	0	0
PCDH7	5099	protocadherin 7	BH-Pcdh	O60245	Generic binding protein	2.172e-05	10	1	1	0	10	0	0	0	0	0	0	0	0	0	1	0
GDF11	10220	growth differentiation factor 11	BMP-11	O95390	Receptor ligand	2.144e-05	18	1	1	15	4	0	0	0	0	0	0	0	0	0	1	0
RASA2	5922	RAS p21 protein activator 2	GAP1M	Q15283	Regulators (GDI, GAP, GEF etc.)	1.997e-05	11	1	3	5	5	0	0	0	0	0	0	0	0	0	3	0
CSNK1G3	1456	casein kinase 1, gamma 3		Q9Y6M4	Protein kinase	1.803e-05	8	1	1	6	1	0	0	0	0	0	0	0	0	0	1	0
PDGFC	56034	platelet derived growth factor C	SCDGF, fallotein	Q9NRA1	Receptor ligand	1.775e-05	25	1	1	19	6	0	0	0	0	0	1	0	0	0	0	0
THEM4	117145	thioesterase superfamily member 4	CTMP	Q5T1C6	Generic enzyme	1.591e-05	8	1	1	4	2	0	0	1	4	5	0	0	0	0	0	1
CTSL2	1515	cathepsin L2	CTSU, CTSV	O60911	Generic protease	1.585e-05	8	1	0	5	2	0	0	0	0	0	0	0	0	0	0	0
IL19	29949	interleukin 19	IL-19, MDA1, ZMDA1, IL-10C, NG.1	Q9UHD0	Receptor ligand	1.478e-05	23	1	1	6	11	0	0	6	0	6	0	0	1	0	0	0
ASPM	259266	asp (abnormal spindle) homolog, microcephaly associated (Drosophila)	Calmbp1, ASP, FLJ10517, FLJ10549	Q9NVS1	Generic binding protein	1.47e-05	5	1	1	0	4	0	0	0	0	0	0	0	0	0	1	0
MADD	8567	MAP-kinase activating death domain	DENN, KIAA0358, RAB3GEP	Q8WXG5	Regulators (GDI, GAP, GEF etc.)	1.421e-05	19	1	1	0	7	0	0	15	0	15	0	0	0	1	0	0
SMPD2	6610	sphingomyelin phosphodiesterase 2, neutral membrane (neutral sphingomyelinase)	nSMase, ISC1	O60906	Generic enzyme	1.394e-05	12	1	1	6	3	0	0	8	4	12	0	0	1	0	0	0
CSNK1A1L	122011	casein kinase 1, alpha 1-like	MGC33182	Q8N752	Protein kinase	1.305e-05	7	1	2	6	0	0	0	0	0	0	0	1	0	0	1	0
ELF2	1998	E74-like factor 2 (ets domain transcription factor)	EU32, NERF, NERF-2, NERF-1A, NERF-1B	Q15723	Transcription factor	1.13e-05	8	1	1	2	6	0	0	1	0	1	0	0	0	0	1	0
SPDEF	25803	SAM pointed domain containing ets transcription factor	PDEF, bA375E1.3	O95238	Transcription factor	1.049e-05	13	1	1	6	7	0	0	0	0	1	0	0	0	0	1	0
ETV3	2117	ets variant 3	PE-1	P41162	Transcription factor	1.031e-05	13	1	1	9	4	0	0	0	0	0	0	0	0	0	1	0
AZI2	64343	5-azacytidine induced 2	NAP1, FLJ21939, AZ2	Q9H6S1	Generic protein	8.86e-06	5	1	1	0	3	0	0	0	0	2	0	0	0	1	0	0
BGLAP	632	bone gamma-carboxyglutamate (gla) protein		P02818	Generic protein	8.7e-06	35	1	1	0	34	0	0	1	0	1	0	0	1	0	0	0
IL22RA1	58985	interleukin 22 receptor, alpha 1	CRF2-9	Q8N6P7	Generic receptor	8.69e-06	12	1	1	3	12	0	0	0	0	0	1	0	0	0	0	0
PLCD3	113026	phospholipase C, delta 3		Q8N3E9	Generic phospholipase	7.14e-06	8	1	1	7	0	0	0	0	0	0	0	0	0	0	1	0
TOM1L2	146691	target of myb1-like 2 (chicken)		Q6ZVM7	Transporter	6.86e-06	3	1	1	0	2	0	0	0	0	0	0	0	0	1	0	0
IL11RA	3590	interleukin 11 receptor, alpha		Q14626	Generic receptor	6.63e-06	16	1	1	10	8	0	0	0	0	0	0	0	0	0	1	0
CDH8	1006	cadherin 8, type 2		P55286	Generic binding protein	6.54e-06	5	1	1	1	5	0	0	0	0	0	0	0	0	0	1	0
DCLK1	9201	doublecortin-like kinase 1	KIAA0369, DCLK, DCDC3A	O15075	Protein kinase	5.79e-06	8	1	1	0	7	0	0	0	0	0	0	0	0	0	1	0
DYRK2	8445	dual-specificity tyrosine-(Y)-phosphorylation regulated kinase 2		Q92630	Protein kinase	5.22e-06	7	1	1	2	4	0	0	0	0	0	0	0	1	0	0	0
ARHGAP4	393	Rho GTPase activating protein 4	KIAA0131, C1, p115, RhoGAP4	P98171	Regulators (GDI, GAP, GEF etc.)	4.7e-06	13	1	1	11	2	0	0	0	0	0	0	0	0	0	1	0
IL24	11009	interleukin 24	mda-7, IL10B, Mob-5, C49A, FISP, IL-24	Q13007	Receptor ligand	4.67e-06	28	1	1	11	11	0	0	6	0	6	0	0	1	0	0	0
NOX1	27035	NADPH oxidase 1	NOH1, NOH-1, MOX1, GP91-2	Q9Y5S8	Generic enzyme	4.66e-06	19	1	1	9	11	0	0	0	0	0	1	0	0	0	0	0
FOXL2	668	forkhead box L2	BPES1	P58012	Transcription factor	4.6e-06	8	1	3	1	7	0	0	0	0	0	0	0	0	0	3	0
IL17B	27190	interleukin 17B	IL-17B, ZCYTO7, IL-20	Q9UHF5	Receptor ligand	4.54e-06	4	1	1	3	0	0	0	0	0	0	0	0	0	0	1	0
SOX1	6656	SRY (sex determining region Y)-box 1		O00570	Transcription factor	4.42e-06	3	1	1	1	2	0	0	0	0	1	0	0	0	1	0	0
PCDH12	51294	protocadherin 12	VE-cadherin-2	Q9NPG4	Generic binding protein	3.57e-06	7	1	1	0	7	0	0	0	0	0	0	0	0	0	1	0
CCR9	10803	chemokine (C-C motif) receptor 9	GPR-9-6, CDw199	P51686	GPCR	3.39e-06	13	1	2	12	2	0	0	0	0	0	0	1	0	0	1	0
WNT5B	81029	wingless-type MMTV integration site family, member 5B		Q9H1J7	Receptor ligand	3.3e-06	21	1	3	19	2	0	0	0	0	0	1	1	0	0	1	0
KIR2DS2	100132285	killer cell immunoglobulin-like receptor, two domains, short cytoplasmic tail, 2	cl-49, nkat5, 183ActI, CD158J	P43631	Generic receptor	3.24e-06	5	1	1	0	2	0	0	1	4	5	0	0	0	0	0	1
FOXJ1	2302	forkhead box J1	HFH-4, HFH4	Q92949	Transcription factor	2.95e-06	9	1	3	2	7	0	0	0	0	0	0	0	0	0	3	0
PPP4R1	9989	protein phosphatase 4, regulatory subunit 1	PP4R1	Q8TF05	Generic binding protein	2.36e-06	2	1	1	0	2	0	0	0	0	0	0	0	0	0	1	0
MFGE8	4240	milk fat globule-EGF factor 8 protein	SED1, EDIL1, BA46, OAcGD3S, HsT19888, MFG-E8, hP47	Q08431	Receptor ligand	2.33e-06	17	1	1	4	12	0	0	4	0	4	0	0	1	0	0	0
MYL12B	103910	myosin, light chain 12B, regulatory	MRLC2	O14950	Generic binding protein	1.82e-06	10	1	1	3	6	0	0	0	0	0	0	0	0	1	0	0
INSRR	3645	insulin receptor-related receptor	IRR	P14616	Receptor with enzyme activity	1.77e-06	9	1	2	6	4	0	0	0	0	0	0	0	0	0	2	0
PARP3	10039	poly (ADP-ribose) polymerase family, member 3	ADPRT3, IRT1, hPARP-3, pADPRT-3	Q9Y6F1	Generic enzyme	1.74e-06	3	1	1	0	3	0	0	0	0	0	0	0	0	0	1	0
CCL23	6368	chemokine (C-C motif) ligand 23	Ckb-8, MPIF-1, MIP-3, CKb8	P55773	Receptor ligand	1.69e-06	20	1	1	12	9	0	0	0	0	0	0	1	0	0	0	0
INPP5K	51763	inositol polyphosphate-5-phosphatase K	SKIP	Q9BT40	Lipid phosphatase	1.45e-06	4	1	1	1	2	0	0	0	0	0	0	1	0	0	0	0
GDF7	151449	growth differentiation factor 7	BMP12	Q7Z4P5	Receptor ligand	1.17e-06	22	1	2	20	2	0	0	0	0	0	0	1	0	0	1	0
BCL7A	605	B-cell CLL/lymphoma 7A		Q4VC05	Generic binding protein	1.04e-06	2	1	1	0	1	0	0	0	0	1	0	0	0	1	0	0
CBY1	25776	chibby homolog 1 (Drosophila)	PIGEA14, PIGEA-14, Chibby, Cby	Q9Y3M2	Generic binding protein	1.03e-06	6	1	1	0	6	0	0	0	0	0	1	0	0	0	0	0
C3AR1	719	complement component 3a receptor 1	C3AR, AZ3B	Q16581	GPCR	9.3e-07	21	1	1	2	19	0	0	0	0	0	0	0	0	0	1	0
LIMS2	55679	LIM and senescent cell antigen-like domains 2		Q7Z4I7	Generic binding protein	8e-07	3	1	1	1	3	0	0	0	0	0	0	0	0	0	1	0
EN2	2020	engrailed homeobox 2		P19622	Transcription factor	7.7e-07	6	1	1	2	4	0	0	0	0	0	0	0	0	0	1	0
TLR7	51284	toll-like receptor 7		Q9NYK1	Generic receptor	6.8e-07	27	1	4	24	4	1	0	0	0	1	1	1	0	0	1	1
DCHS1	8642	dachsous 1 (Drosophila)	FIB1, KIAA1773, FLJ11790	Q96JQ0	Generic binding protein	5.3e-07	2	1	1	0	2	0	0	0	0	0	0	0	0	0	1	0
TRH	7200	thyrotropin-releasing hormone		P20396	Receptor ligand	3.8e-07	8	1	1	4	4	0	0	0	0	0	1	0	0	0	0	0
CCL24	6369	chemokine (C-C motif) ligand 24	Ckb-6, MPIF-2, eotaxin-2, MPIF2	O00175	Receptor ligand	3.4e-07	5	1	1	3	3	0	0	0	0	0	0	1	0	0	0	0
ITGA10	8515	integrin, alpha 10		O75578	Generic receptor	7e-08	22	1	1	13	10	0	0	1	4	5	0	0	0	0	1	0
HLA-DOA	3111	major histocompatibility complex, class II, DO alpha	HLA-D0-alpha	Q9TQD0	Generic receptor	0	42	1	1	0	42	0	0	0	0	0	1	0	0	0	0	0
HLA-DOB	3112	major histocompatibility complex, class II, DO beta		P13765	Generic receptor	0	41	1	1	0	41	0	0	0	0	0	1	0	0	0	0	0
HLA-DRB4	3126	major histocompatibility complex, class II, DR beta 4		A8K634	Generic receptor	0	41	1	1	0	41	0	0	0	0	0	1	0	0	0	0	0
IL22RA2	116379	interleukin 22 receptor, alpha 2	CRF2-S1, IL-22BP	Q969J5	Generic receptor	0	1	1	1	1	1	0	0	0	0	0	1	0	0	0	0	0
NRG3	10718	neuregulin 3		P56975	Receptor ligand	0	1	1	1	1	1	0	0	0	0	0	0	1	0	0	0	0
NRG4	145957	neuregulin 4	HRG4	Q8WWG1	Receptor ligand	0	2	1	1	0	2	0	0	0	0	0	0	1	0	0	0	0
ARHGAP27	201176	Rho GTPase activating protein 27	CAMGAP1, FLJ43547	Q6ZUM4	Regulators (GDI, GAP, GEF etc.)	0	2	1	1	0	1	0	0	0	0	0	0	0	0	0	1	0
C9	735	complement component 9		P02748	Generic channel	0	9	1	1	6	9	0	0	7	8	15	0	0	0	0	0	1
CD70	970	CD70 molecule	CD27L	P32970	Receptor ligand	0	3	1	1	1	3	0	0	0	0	0	1	0	0	0	0	0
CDH17	1015	cadherin 17, LI cadherin (liver-intestine)	HPT-1, cadherin	Q12864	Generic binding protein	0	1	1	1	0	1	0	0	0	0	0	0	0	0	0	1	0
CDH19	28513	cadherin 19, type 2	CDH7	Q9H159	Generic binding protein	0	1	1	1	0	1	0	0	0	0	0	0	0	0	0	1	0
COL11A2	1302	collagen, type XI, alpha 2	HKE5	P13942	Generic binding protein	0	8	1	1	0	8	0	0	0	0	0	0	0	0	0	1	0
COL16A1	1307	collagen, type XVI, alpha 1		Q07092	Generic binding protein	0	6	1	1	0	6	0	0	0	0	0	0	0	0	0	1	0
COL8A2	1296	collagen, type VIII, alpha 2	PPCD, PPCD2	P25067	Generic binding protein	0	5	1	1	4	1	0	0	0	0	0	0	0	0	0	1	0
EDIL3	10085	EGF-like repeats and discoidin I-like domains 3	DEL1	O43854	Receptor ligand	0	5	1	1	2	2	0	0	5	0	5	0	0	1	0	0	0
GCNT1	2650	glucosaminyl (N-acetyl) transferase 1, core 2 (beta-1,6-N-acetylglucosaminyltransferase)	C2GNT, NAGCT2	Q02742	Generic enzyme	0	4	1	1	0	3	0	0	0	0	0	1	0	0	0	0	0
HGFAC	3083	HGF activator	HGFAP, HGFA	Q04756	Generic protease	0	5	1	1	2	3	0	0	0	0	0	1	0	0	0	0	0
HLA-DPB1	3115	major histocompatibility complex, class II, DP beta 1		P04440	Generic receptor	0	42	1	1	8	42	0	0	0	0	0	1	0	0	0	0	0
HOXC4	3221	homeobox C4		P09017	Transcription factor	0	4	1	1	0	4	0	0	0	0	0	0	0	0	0	1	0
ITLN2	142683	intelectin 2	HL-2	Q8WWU7	Generic binding protein	0	1	1	1	0	0	0	0	0	0	0	0	0	0	1	0	0
KLF10	7071	Kruppel-like factor 10	EGRA, TIEG1	Q13118	Transcription factor	0	19	1	1	13	8	0	0	0	0	0	1	0	0	0	0	0
MAS1	4142	MAS1 oncogene		P04201	GPCR	0	2	1	1	1	1	0	0	0	0	0	0	1	0	0	0	0
NLRP4	147945	NLR family, pyrin domain containing 4	PYPAF4, FLJ32126, PAN2, RNH2, CLR19.5, CT58	Q96MN2	Generic binding protein	0	1	1	1	0	0	0	0	0	0	1	0	0	0	1	0	0
PCDH9	5101	protocadherin 9		Q9HC56	Generic binding protein	0	2	1	1	0	2	0	0	0	0	0	0	0	0	0	1	0
PCDHA1	56147	protocadherin alpha 1		Q9Y5I3	Generic binding protein	0	1	1	1	0	0	0	0	0	0	0	0	0	0	0	1	0
PCDHA10	56139	protocadherin alpha 10	CNR8, CRNR8, CNRN8, PCDH-ALPHA10	Q9Y5I2	Generic binding protein	0	1	1	1	0	0	0	0	0	0	0	0	0	0	0	1	0
PCDHA11	56138	protocadherin alpha 11	CNR7, CRNR7, CNRN7, PCDH-ALPHA11	Q9Y5I1	Generic binding protein	0	2	1	1	0	1	0	0	0	0	0	0	0	0	0	1	0
PCDHA12	56137	protocadherin alpha 12	PCDH-ALPHA12	Q9UN75	Generic binding protein	0	1	1	1	0	0	0	0	0	0	0	0	0	0	0	1	0
PCDHA2	56146	protocadherin alpha 2		Q9Y5H9	Generic binding protein	0	1	1	1	0	0	0	0	0	0	0	0	0	0	0	1	0
PCDHA3	56145	protocadherin alpha 3	PCDH-ALPHA3	Q9Y5H8	Generic binding protein	0	1	1	1	0	0	0	0	0	0	0	0	0	0	0	1	0
PCDHA5	56143	protocadherin alpha 5	CNR6, CRNR6, CNRN6, PCDH-ALPHA5	Q9Y5H7	Generic binding protein	0	1	1	1	0	0	0	0	0	0	0	0	0	0	0	1	0
PCDHA8	56140	protocadherin alpha 8		Q9Y5H6	Generic binding protein	0	1	1	1	0	0	0	0	0	0	0	0	0	0	0	1	0
PCDHA9	9752	protocadherin alpha 9	KIAA0345, PCDH-ALPHA9	Q9Y5H5	Generic binding protein	0	1	1	1	0	0	0	0	0	0	0	0	0	0	0	1	0
PLCH1	23007	phospholipase C, eta 1	KIAA1069, MGC117152, DKFZp434C1372, PLCeta1	Q4KWH8	Generic phospholipase	0	1	1	1	0	0	0	0	0	0	0	0	0	0	0	1	0
PLCL2	23228	phospholipase C-like 2	KIAA1092	Q9UPR0	Generic phospholipase	0	1	1	1	0	0	0	0	0	0	0	0	0	0	0	1	0
PLEKHA5	54477	pleckstrin homology domain containing, family A member 5	PEPP2, KIAA1686, FLJ10667	Q9HAU0	Generic binding protein	0	1	1	1	0	0	0	0	0	0	0	0	0	0	1	0	0
RANBP10	57610	RAN binding protein 10	KIAA1464	Q6VN20	Generic protein	0	12	1	1	1	5	0	0	9	0	9	0	0	1	0	0	0
RGS13	6003	regulator of G-protein signaling 13		O14921	Regulators (GDI, GAP, GEF etc.)	0	4	1	1	1	3	0	0	0	0	0	0	0	0	0	1	0
SLC48A1	55652	solute carrier family 48 (heme transporter), member 1	FLJ20489, hHRG-1, HRG1	Q6P1K1	Generic protein	0	1	1	1	0	0	0	0	0	0	0	0	0	0	0	1	0
TNFRSF21	27242	tumor necrosis factor receptor superfamily, member 21	DR6	O75509	Generic receptor	0	6	1	1	5	2	0	0	0	0	0	1	0	0	0	0	0
TP53AIP1	63970	tumor protein p53 regulated apoptosis inducing protein 1	p53AIP1	Q9HCN2	Generic binding protein	0	7	1	1	2	5	0	0	0	0	0	0	0	1	0	0	0
CXCR6	10663	chemokine (C-X-C motif) receptor 6	TYMSTR, STRL33, BONZO, CD186	O00574	GPCR	0	11	1	2	7	3	0	0	0	3	3	0	1	0	0	1	0
FOXE1	2304	forkhead box E1 (thyroid transcription factor 2)	TTF-2, HFKH4	O00358	Transcription factor	0	2	1	3	0	1	0	0	0	0	0	0	0	0	0	3	0
FOXN3	1112	forkhead box N3		O00409	Transcription factor	0	2	1	3	0	1	0	0	0	0	0	0	0	0	0	3	0
PIK3R6	146850	phosphoinositide-3-kinase, regulatory subunit 6	FLJ34500, HsT41028, p87PIKAP	Q5UE93	Generic binding protein	0	19	1	4	1	19	0	0	0	0	0	0	0	0	0	4	0
AREGB	727738	amphiregulin B		P15514	Generic protein	#N/A	0	0	2	0	0	0	0	0	0	0	1	0	0	0	1	0
CCL4L2	388372	chemokine (C-C motif) ligand 4-like 2		Q50EM6	Receptor ligand	#N/A	0	0	2	0	0	0	0	0	0	0	0	1	0	0	1	0
[truncated: 362 more rows]

## Sheet: S3
FromID	ToID	K_e	DIR	PPI	React	React_INT	React_DIR	NCI	NCI_INT	NCI_DIR	CellMap	CellMap_INT	CellMap_DIR	Mac	Mac_NCBI	Mac_INT	Mac_DIR	Mac_PPI	GG	GG_INT	GG_DIR	GG_PPI	STRING	STRING_INT	STRING_DIR	STRING_PPI	STRING_Score	I2D	I2D_NUM
2	4035	1	1	1	0	0	0	0	0	0	0	0	0	0	0	0	0	0	1	receptor binding	1	1	0	0	0	0	0	0	0
25	25	3	1	1	0	0	0	1	REACTS_WITH	0	0	0	0	0	0	0	0	0	1	Phosphorylation	1	1	0	0	0	0	0	1	2
25	27	3	1	1	0	0	0	0	0	0	0	0	0	0	0	0	0	0	1	Phosphorylation	1	1	1	binding	0	1	800	1	2
25	598	2	1	1	0	0	0	0	0	0	0	0	0	0	0	0	0	0	1	Binding	1	1	0	0	0	0	0	1	1
25	842	2	1	1	0	0	0	0	0	0	0	0	0	0	0	0	0	0	1	Phosphorylation	1	1	1	ptmod	0	1	800	0	0
25	857	2	1	1	0	0	0	0	0	0	0	0	0	0	0	0	0	0	1	Phosphorylation	1	1	0	0	0	0	0	1	1
25	867	1	1	1	0	0	0	0	0	0	0	0	0	0	0	0	0	0	1	Phosphorylation	1	1	0	0	0	0	0	0	0
25	930	2	1	1	0	0	0	0	0	0	0	0	0	0	0	0	0	0	1	Phosphorylation	1	1	0	0	0	0	0	1	1
25	1020	3	1	1	0	0	0	1	STATE_CHANGE	1	0	0	0	0	0	0	0	0	1	Phosphorylation	1	1	0	0	0	0	0	1	1
25	1051	1	1	1	0	0	0	0	0	0	0	0	0	0	0	0	0	0	1	Phosphorylation	1	1	0	0	0	0	0	0	0
25	1385	2	1	1	0	0	0	0	0	0	0	0	0	0	0	0	0	0	1	Binding	1	1	0	0	0	0	0	1	1
25	1398	2	1	1	0	0	0	0	0	0	0	0	0	0	0	0	0	0	1	Phosphorylation	1	1	1	ptmod	0	1	800	0	0
25	1655	1	1	1	0	0	0	0	0	0	0	0	0	0	0	0	0	0	1	Phosphorylation	1	1	0	0	0	0	0	0	0
25	1796	3	1	1	0	0	0	0	0	0	0	0	0	0	0	0	0	0	1	Phosphorylation	1	1	1	binding	0	1	151	1	3
25	1956	2	1	1	0	0	0	0	0	0	0	0	0	0	0	0	0	0	1	Phosphorylation	1	1	0	0	0	0	0	1	2
25	2074	1	1	1	0	0	0	0	0	0	0	0	0	0	0	0	0	0	1	Phosphorylation	1	1	0	0	0	0	0	0	0
25	2876	2	1	1	0	0	0	0	0	0	0	0	0	0	0	0	0	0	1	Phosphorylation	1	1	0	0	0	0	0	1	1
25	3059	1	1	1	0	0	0	0	0	0	0	0	0	0	0	0	0	0	1	Phosphorylation	1	1	0	0	0	0	0	0	0
25	3716	3	1	1	0	0	0	0	0	0	0	0	0	0	0	0	0	0	1	Binding	1	1	1	binding	0	1	800	1	1
25	3717	2	1	1	0	0	0	0	0	0	0	0	0	0	0	0	0	0	1	Phosphorylation	1	1	0	0	0	0	0	1	1
25	3725	2	1	1	0	0	0	0	0	0	0	0	0	0	0	0	0	0	1	Phosphorylation	1	1	1	ptmod	0	1	800	0	0
25	4214	2	1	1	0	0	0	0	0	0	0	0	0	0	0	0	0	0	1	Phosphorylation	1	1	1	ptmod	0	1	800	0	0
25	5580	2	1	1	0	0	0	0	0	0	0	0	0	0	0	0	0	0	1	Phosphorylation	1	1	0	0	0	0	0	1	1
25	5587	2	1	1	0	0	0	0	0	0	0	0	0	0	0	0	0	0	1	Phosphorylation	1	1	0	0	0	0	0	1	1
25	5781	1	1	1	0	0	0	0	0	0	0	0	0	0	0	0	0	0	1	Phosphorylation	1	1	0	0	0	0	0	0	0
25	5829	2	1	1	0	0	0	0	0	0	0	0	0	0	0	0	0	0	1	Phosphorylation	1	1	0	0	0	0	0	1	1
25	6654	1	1	1	0	0	0	0	0	0	0	0	0	0	0	0	0	0	1	Phosphorylation	1	1	0	0	0	0	0	0	0
25	6772	1	1	1	0	0	0	0	0	0	0	0	0	0	0	0	0	0	1	Phosphorylation	1	1	0	0	0	0	0	0	0
25	7157	2	1	1	0	0	0	0	0	0	0	0	0	0	0	0	0	0	1	Binding	1	1	0	0	0	0	0	1	2
25	7161	3	1	1	0	0	0	0	0	0	1	INTERACTS_WITH	0	0	0	0	0	0	1	Phosphorylation	1	1	0	0	0	0	0	1	2
25	8976	2	1	1	0	0	0	0	0	0	0	0	0	0	0	0	0	0	1	Phosphorylation	1	1	0	0	0	0	0	1	1
25	9610	2	1	1	0	0	0	0	0	0	0	0	0	0	0	0	0	0	1	Phosphorylation	1	1	1	binding	0	1	177	0	0
25	10399	1	1	1	0	0	0	0	0	0	0	0	0	0	0	0	0	0	1	Phosphorylation	1	1	0	0	0	0	0	0	0
25	10413	2	1	1	0	0	0	0	0	0	0	0	0	0	0	0	0	0	1	Phosphorylation	1	1	0	0	0	0	0	1	1
25	11184	3	1	1	0	0	0	0	0	0	0	0	0	0	0	0	0	0	1	Phosphorylation	1	1	1	ptmod	0	1	800	1	4
25	225689	1	1	1	0	0	0	0	0	0	0	0	0	0	0	0	0	0	1	Binding	1	1	0	0	0	0	0	0	0
27	27	2	1	1	0	0	0	0	0	0	0	0	0	0	0	0	0	0	1	Phosphorylation	1	1	0	0	0	0	0	1	1
27	1051	1	1	1	0	0	0	0	0	0	0	0	0	0	0	0	0	0	1	Phosphorylation	1	1	0	0	0	0	0	0	0
27	2876	2	1	1	0	0	0	0	0	0	0	0	0	0	0	0	0	0	1	Phosphorylation	1	1	0	0	0	0	0	1	1
27	3059	1	1	1	0	0	0	0	0	0	0	0	0	0	0	0	0	0	1	Phosphorylation	1	1	0	0	0	0	0	0	0
27	10572	2	1	1	0	0	0	0	0	0	0	0	0	0	0	0	0	0	1	Phosphorylation	1	1	0	0	0	0	0	1	1
32	5315	1	1	1	1	SEQUENTIAL_CATALYSIS	1	0	0	0	0	0	0	0	0	0	0	0	0	0	0	0	0	0	0	0	0	0	0
32	5836	1	1	1	1	SEQUENTIAL_CATALYSIS	1	0	0	0	0	0	0	0	0	0	0	0	0	0	0	0	0	0	0	0	0	0	0
32	5837	1	1	1	1	SEQUENTIAL_CATALYSIS	1	0	0	0	0	0	0	0	0	0	0	0	0	0	0	0	0	0	0	0	0	0	0
58	5581	1	1	1	0	0	0	0	0	0	0	0	0	0	0	0	0	0	1	Binding	1	1	0	0	0	0	0	0	0
60	2099	1	1	1	0	0	0	0	0	0	0	0	0	0	0	0	0	0	1	Binding	1	1	0	0	0	0	0	0	0
60	4846	1	1	1	0	0	0	0	0	0	0	0	0	0	0	0	0	0	1	Binding	1	1	0	0	0	0	0	0	0
70	5581	1	1	1	0	0	0	0	0	0	0	0	0	0	0	0	0	0	1	Binding	1	1	0	0	0	0	0	0	0
81	4205	1	1	1	0	0	0	0	0	0	0	0	0	0	0	0	0	0	1	Binding	1	1	0	0	0	0	0	0	0
81	4214	1	1	1	0	0	0	0	0	0	0	0	0	0	0	0	0	0	1	Binding	1	1	0	0	0	0	0	0	0
86	2099	1	1	1	0	0	0	0	0	0	0	0	0	0	0	0	0	0	1	Binding	1	1	0	0	0	0	0	0	0
87	4214	1	1	1	0	0	0	0	0	0	0	0	0	0	0	0	0	0	1	Binding	1	1	0	0	0	0	0	0	0
88	815	1	1	1	0	0	0	0	0	0	0	0	0	0	0	0	0	0	1	Binding	1	1	0	0	0	0	0	0	0
88	8038	1	1	1	0	0	0	0	0	0	0	0	0	0	0	0	0	0	1	Binding	1	1	0	0	0	0	0	0	0
90	4086	2	1	1	0	0	0	0	0	0	0	0	0	0	0	0	0	0	1	Phosphorylation	1	1	0	0	0	0	0	1	1
90	4088	2	1	1	0	0	0	0	0	0	0	0	0	0	0	0	0	0	1	Phosphorylation	1	1	1	ptmod	0	1	423	0	0
90	4090	2	1	1	0	0	0	0	0	0	0	0	0	0	0	0	0	0	1	Phosphorylation	1	1	0	0	0	0	0	1	1
90	4093	2	1	1	0	0	0	0	0	0	0	0	0	0	0	0	0	0	1	Phosphorylation	1	1	0	0	0	0	0	1	3
90	7046	2	1	1	0	0	0	0	0	0	0	0	0	0	0	0	0	0	1	Binding	1	1	0	0	0	0	0	1	3
90	7048	3	1	1	0	0	0	0	0	0	0	0	0	0	0	0	0	0	1	Binding	1	1	1	binding	0	1	423	1	1
91	331	1	1	1	0	0	0	0	0	0	0	0	0	0	0	0	0	0	1	Binding	1	1	0	0	0	0	0	0	0
91	1796	1	1	1	0	0	0	0	0	0	0	0	0	0	0	0	0	0	1	Binding	1	1	0	0	0	0	0	0	0
91	4087	3	1	1	0	0	0	0	0	0	0	0	0	0	0	0	0	0	1	Phosphorylation	1	1	1	ptmod	0	1	423	1	2
91	4088	3	1	1	0	0	0	0	0	0	0	0	0	0	0	0	0	0	1	Phosphorylation	1	1	1	ptmod	0	1	423	1	1
91	4089	3	1	1	0	0	0	0	0	0	0	0	0	0	0	0	0	0	1	Binding	1	1	1	binding	0	1	423	1	1
92	90	3	1	1	0	0	0	0	0	0	0	0	0	0	0	0	0	0	1	Binding	1	1	1	binding	0	1	423	1	1
92	91	2	1	1	0	0	0	0	0	0	0	0	0	0	0	0	0	0	1	Binding	1	1	0	0	0	0	0	1	1
92	1796	1	1	1	0	0	0	0	0	0	0	0	0	0	0	0	0	0	1	Binding	1	1	0	0	0	0	0	0	0
93	91	2	1	1	0	0	0	0	0	0	0	0	0	0	0	0	0	0	1	Phosphorylation	1	1	0	0	0	0	0	1	2
93	1796	1	1	1	0	0	0	0	0	0	0	0	0	0	0	0	0	0	1	Binding	1	1	0	0	0	0	0	0	0
93	4088	2	1	1	0	0	0	0	0	0	0	0	0	0	0	0	0	0	1	Phosphorylation	1	1	1	ptmod	0	1	423	0	0
93	5295	1	1	1	0	0	0	0	0	0	0	0	0	0	0	0	0	0	1	Binding	1	1	0	0	0	0	0	0	0
93	7046	1	1	1	0	0	0	0	0	0	0	0	0	0	0	0	0	0	1	Binding	1	1	0	0	0	0	0	0	0
94	331	2	1	1	0	0	0	0	0	0	0	0	0	0	0	0	0	0	1	Binding	1	1	0	0	0	0	0	1	2
94	4086	1	1	1	0	0	0	0	0	0	0	0	0	0	0	0	0	0	1	Phosphorylation	1	1	0	0	0	0	0	0	0
94	4090	1	1	1	0	0	0	0	0	0	0	0	0	0	0	0	0	0	1	Phosphorylation	1	1	0	0	0	0	0	0	0
94	4093	1	1	1	0	0	0	0	0	0	0	0	0	0	0	0	0	0	1	Phosphorylation	1	1	0	0	0	0	0	0	0
102	356	1	1	1	0	0	0	0	0	0	0	0	0	0	0	0	0	0	1	Cleavage	1	1	0	0	0	0	0	0	0
102	558	2	1	1	0	0	0	0	0	0	0	0	0	0	0	0	0	0	1	Cleavage	1	1	0	0	0	0	0	1	1
102	685	1	1	1	0	0	0	0	0	0	0	0	0	0	0	0	0	0	1	Cleavage	1	1	0	0	0	0	0	0	0
102	1839	1	1	1	0	0	0	0	0	0	0	0	0	0	0	0	0	0	1	Cleavage	1	1	0	0	0	0	0	0	0
102	1950	2	1	1	0	0	0	0	0	0	0	0	0	0	0	0	0	0	1	Cleavage	1	1	1	catalysis	0	1	900	0	0
102	2064	1	1	1	0	0	0	0	0	0	0	0	0	0	0	0	0	0	1	Cleavage	1	1	0	0	0	0	0	0	0
102	3570	1	1	1	0	0	0	0	0	0	0	0	0	0	0	0	0	0	1	Cleavage	1	1	0	0	0	0	0	0	0
102	3572	1	1	1	0	0	0	0	0	0	0	0	0	0	0	0	0	0	1	Cleavage	1	1	0	0	0	0	0	0	0
102	4851	3	1	1	0	0	0	1	STATE_CHANGE	1	0	0	0	0	0	0	0	0	1	Cleavage	1	1	1	catalysis	0	1	900	0	0
102	6376	1	1	1	0	0	0	0	0	0	0	0	0	0	0	0	0	0	1	Cleavage	1	1	0	0	0	0	0	0	0
102	7039	2	1	1	0	0	0	0	0	0	0	0	0	0	0	0	0	0	1	Cleavage	1	1	0	0	0	0	0	1	1
102	7124	1	1	1	0	0	0	0	0	0	0	0	0	0	0	0	0	0	1	Cleavage	1	1	0	0	0	0	0	0	0
102	8641	1	1	1	0	0	0	0	0	0	0	0	0	0	0	0	0	0	1	Cleavage	1	1	0	0	0	0	0	0	0
102	9445	1	1	1	0	0	0	0	0	0	0	0	0	0	0	0	0	0	1	Cleavage	1	1	0	0	0	0	0	0	0
102	50848	1	1	1	0	0	0	0	0	0	0	0	0	0	0	0	0	0	1	Cleavage	1	1	0	0	0	0	0	0	0
102	58191	1	1	1	0	0	0	0	0	0	0	0	0	0	0	0	0	0	1	Cleavage	1	1	0	0	0	0	0	0	0
108	111	3	1	1	0	0	0	0	0	0	0	0	0	0	0	0	0	0	1	Binding	1	1	1	catalysis	0	1	900	1	4
142	142	2	1	1	0	0	0	0	0	0	0	0	0	0	0	0	0	0	1	Covalent modification	1	1	0	0	0	0	0	1	4
142	2353	1	1	1	0	0	0	0	0	0	0	0	0	0	0	0	0	0	1	Covalent modification	1	1	0	0	0	0	0	0	0
142	3091	2	1	1	0	0	0	0	0	0	0	0	0	0	0	0	0	0	1	Binding	1	1	1	binding	0	1	800	0	0
142	3725	1	1	1	0	0	0	0	0	0	0	0	0	0	0	0	0	0	1	Covalent modification	1	1	0	0	0	0	0	0	0
142	4602	1	1	1	0	0	0	0	0	0	0	0	0	0	0	0	0	0	1	Binding	1	1	0	0	0	0	0	0	0
142	4773	1	1	1	0	0	0	0	0	0	0	0	0	0	0	0	0	0	1	Covalent modification	1	1	0	0	0	0	0	0	0
142	4790	2	1	1	0	0	0	0	0	0	0	0	0	0	0	0	0	0	1	Binding	1	1	0	0	0	0	0	1	1
142	5591	2	1	1	0	0	0	0	0	0	0	0	0	0	0	0	0	0	1	Covalent modification	1	1	0	0	0	0	0	1	1
142	5594	1	1	1	0	0	0	0	0	0	0	0	0	0	0	0	0	0	1	Binding	1	1	0	0	0	0	0	0	0
142	6934	2	1	1	0	0	0	0	0	0	0	0	0	0	0	0	0	0	1	Binding	1	1	0	0	0	0	0	1	1
142	7020	2	1	1	0	0	0	0	0	0	0	0	0	0	0	0	0	0	1	Binding	1	1	1	binding	0	1	800	0	0
142	9557	1	1	1	0	0	0	0	0	0	0	0	0	0	0	0	0	0	1	Binding	1	1	0	0	0	0	0	0	0
156	185	2	1	1	0	0	0	0	0	0	0	0	0	0	0	0	0	0	1	Phosphorylation	1	1	0	0	0	0	0	1	4
156	1901	1	1	1	0	0	0	0	0	0	0	0	0	0	0	0	0	0	1	Phosphorylation	1	1	0	0	0	0	0	0	0
156	2782	1	1	1	0	0	0	1	STATE_CHANGE	1	0	0	0	0	0	0	0	0	0	0	0	0	0	0	0	0	0	0	0
156	4988	3	1	1	0	0	0	0	0	0	0	0	0	0	0	0	0	0	1	Phosphorylation	1	1	1	ptmod	0	1	800	1	1
156	5148	1	1	1	0	0	0	0	0	0	0	0	0	0	0	0	0	0	1	Phosphorylation	1	1	0	0	0	0	0	0	0
156	6608	2	1	1	0	0	0	1	STATE_CHANGE	1	0	0	0	0	0	0	0	0	1	Phosphorylation	1	1	0	0	0	0	0	0	0
156	7430	1	1	1	0	0	0	0	0	0	0	0	0	0	0	0	0	0	1	Phosphorylation	1	1	0	0	0	0	0	0	0
156	54331	1	1	1	0	0	0	1	STATE_CHANGE	1	0	0	0	0	0	0	0	0	0	0	0	0	0	0	0	0	0	0	0
157	185	2	1	1	0	0	0	0	0	0	0	0	0	0	0	0	0	0	1	Phosphorylation	1	1	0	0	0	0	0	1	1
159	5836	1	1	1	1	SEQUENTIAL_CATALYSIS	1	0	0	0	0	0	0	0	0	0	0	0	0	0	0	0	0	0	0	0	0	0	0
159	5837	1	1	1	1	SEQUENTIAL_CATALYSIS	1	0	0	0	0	0	0	0	0	0	0	0	0	0	0	0	0	0	0	0	0	0	0
163	23396	2	1	1	0	0	0	0	0	0	0	0	0	0	0	0	0	0	1	Binding	1	1	0	0	0	0	0	1	1
166	595	1	1	1	0	0	0	1	METABOLIC_CATALYSIS	1	0	0	0	0	0	0	0	0	0	0	0	0	0	0	0	0	0	0	0
166	860	2	1	1	0	0	0	0	0	0	0	0	0	0	0	0	0	0	1	Binding	1	1	1	binding	0	1	800	0	0
166	3065	3	1	1	0	0	0	1	CO_CONTROL_INDEPENDENT_ANTI	0	0	0	0	0	0	0	0	0	1	Binding	1	1	1	reaction	0	1	900	0	0
166	4609	1	1	1	0	0	0	1	METABOLIC_CATALYSIS	1	0	0	0	0	0	0	0	0	0	0	0	0	0	0	0	0	0	0	0
166	8313	1	1	1	0	0	0	1	METABOLIC_CATALYSIS	1	0	0	0	0	0	0	0	0	0	0	0	0	0	0	0	0	0	0	0
176	960	1	1	1	0	0	0	0	0	0	0	0	0	0	0	0	0	0	1	Binding	1	1	0	0	0	0	0	0	0
182	4851	3	1	1	0	0	0	0	0	0	0	0	0	0	0	0	0	0	1	receptor binding	1	1	1	reaction	0	1	900	1	2
183	185	2	1	1	0	0	0	0	0	0	0	0	0	0	0	0	0	0	1	receptor binding	1	1	1	activation	1	1	512	0	0
183	186	2	1	1	0	0	0	0	0	0	0	0	0	0	0	0	0	0	1	receptor binding	1	1	1	activation	1	1	512	0	0
183	4142	2	1	1	0	0	0	0	0	0	0	0	0	0	0	0	0	0	1	receptor binding	1	1	0	0	0	0	0	1	1
185	25	1	1	1	0	0	0	0	0	0	0	0	0	0	0	0	0	0	1	Binding	1	1	0	0	0	0	0	0	0
185	408	2	1	1	0	0	0	0	0	0	0	0	0	0	0	0	0	0	1	Binding	1	1	0	0	0	0	0	1	2
185	409	2	1	1	0	0	0	0	0	0	0	0	0	0	0	0	0	0	1	Binding	1	1	0	0	0	0	0	1	3
185	1910	1	1	1	0	0	0	0	0	0	0	0	0	0	0	0	0	0	1	Binding	1	1	0	0	0	0	0	0	0
185	2782	1	1	1	0	0	0	0	0	0	0	0	0	0	0	0	0	0	1	Binding	1	1	0	0	0	0	0	0	0
185	2783	1	1	1	0	0	0	0	0	0	0	0	0	0	0	0	0	0	1	Binding	1	1	0	0	0	0	0	0	0
185	2784	1	1	1	0	0	0	0	0	0	0	0	0	0	0	0	0	0	1	Binding	1	1	0	0	0	0	0	0	0
185	2785	1	1	1	0	0	0	0	0	0	0	0	0	0	0	0	0	0	1	Binding	1	1	0	0	0	0	0	0	0
185	2786	1	1	1	0	0	0	0	0	0	0	0	0	0	0	0	0	0	1	Binding	1	1	0	0	0	0	0	0	0
185	2787	1	1	1	0	0	0	0	0	0	0	0	0	0	0	0	0	0	1	Binding	1	1	0	0	0	0	0	0	0
185	2788	1	1	1	0	0	0	0	0	0	0	0	0	0	0	0	0	0	1	Binding	1	1	0	0	0	0	0	0	0
185	2790	1	1	1	0	0	0	0	0	0	0	0	0	0	0	0	0	0	1	Binding	1	1	0	0	0	0	0	0	0
185	2791	1	1	1	0	0	0	0	0	0	0	0	0	0	0	0	0	0	1	Binding	1	1	0	0	0	0	0	0	0
185	2792	1	1	1	0	0	0	0	0	0	0	0	0	0	0	0	0	0	1	Binding	1	1	0	0	0	0	0	0	0
185	2793	1	1	1	0	0	0	0	0	0	0	0	0	0	0	0	0	0	1	Binding	1	1	0	0	0	0	0	0	0
185	3717	2	1	1	0	0	0	0	0	0	0	0	0	0	0	0	0	0	1	Binding	1	1	0	0	0	0	0	1	2
185	5335	2	1	1	0	0	0	0	0	0	0	0	0	0	0	0	0	0	1	Binding	1	1	0	0	0	0	0	1	1
185	5868	1	1	1	0	0	0	0	0	0	0	0	0	0	0	0	0	0	1	Binding	1	1	0	0	0	0	0	0	0
185	6772	1	1	1	0	0	0	0	0	0	0	0	0	0	0	0	0	0	1	Binding	1	1	0	0	0	0	0	0	0
185	6776	1	1	1	0	0	0	0	0	0	0	0	0	0	0	0	0	0	1	Binding	1	1	0	0	0	0	0	0	0
185	6777	1	1	1	0	0	0	0	0	0	0	0	0	0	0	0	0	0	1	Binding	1	1	0	0	0	0	0	0	0
185	7297	1	1	1	0	0	0	0	0	0	0	0	0	0	0	0	0	0	1	Binding	1	1	0	0	0	0	0	0	0
185	10681	1	1	1	0	0	0	0	0	0	0	0	0	0	0	0	0	0	1	Binding	1	1	0	0	0	0	0	0	0
185	51764	1	1	1	0	0	0	0	0	0	0	0	0	0	0	0	0	0	1	Binding	1	1	0	0	0	0	0	0	0
185	54331	1	1	1	0	0	0	0	0	0	0	0	0	0	0	0	0	0	1	Binding	1	1	0	0	0	0	0	0	0
185	55970	1	1	1	0	0	0	0	0	0	0	0	0	0	0	0	0	0	1	Binding	1	1	0	0	0	0	0	0	0
185	59345	1	1	1	0	0	0	0	0	0	0	0	0	0	0	0	0	0	1	Binding	1	1	0	0	0	0	0	0	0
185	94235	1	1	1	0	0	0	0	0	0	0	0	0	0	0	0	0	0	1	Binding	1	1	0	0	0	0	0	0	0
186	2773	2	1	1	0	0	0	0	0	0	0	0	0	0	0	0	0	0	1	Transformation	1	1	0	0	0	0	0	1	1
186	5777	2	1	1	0	0	0	0	0	0	0	0	0	0	0	0	0	0	1	Binding	1	1	0	0	0	0	0	1	1
186	6714	1	1	1	0	0	0	0	0	0	0	0	0	0	0	0	0	0	1	Binding	1	1	0	0	0	0	0	0	0
197	302	2	1	1	0	0	0	0	0	0	0	0	0	0	0	0	0	0	1	Binding	1	1	1	binding	0	1	800	0	0
207	208	2	1	1	0	0	0	1	STATE_CHANGE	1	0	0	0	0	0	0	0	0	0	0	0	0	1	expression	1	0	800	0	0
207	331	2	1	1	0	0	0	0	0	0	0	0	0	0	0	0	0	0	1	Phosphorylation	1	1	0	0	0	0	0	1	1
207	572	7	1	1	1	STATE_CHANGE	1	1	STATE_CHANGE	1	1	STATE_CHANGE	1	1	2	Phosphorylation	1	1	1	Phosphorylation	-1	1	1	catalysis	0	1	900	1	3
207	842	4	1	1	0	0	0	1	STATE_CHANGE	1	0	0	0	1	1	Phosphorylation	1	1	1	Phosphorylation	-1	1	1	catalysis	0	1	900	0	0
207	1026	2	1	1	0	0	0	1	STATE_CHANGE	1	0	0	0	0	0	0	0	0	0	0	0	0	1	catalysis	0	1	900	0	0
207	1027	3	1	1	0	0	0	1	INTERACTS_WITH	0	0	0	0	0	0	0	0	0	1	Binding	0	1	1	expression	1	0	800	0	0
207	1147	4	1	1	0	0	0	1	STATE_CHANGE	1	0	0	0	0	0	0	0	0	1	Phosphorylation	1	1	1	catalysis	0	1	900	1	2
207	1326	3	1	1	0	0	0	1	IN_SAME_COMPONENT	0	0	0	0	0	0	0	0	0	1	Phosphorylation	1	1	1	binding	0	1	900	0	0
207	1901	2	1	1	0	0	0	0	0	0	0	0	0	0	0	0	0	0	1	Phosphorylation	1	1	1	binding	0	1	800	0	0
207	1978	2	1	1	0	0	0	1	STATE_CHANGE	1	0	0	0	0	0	0	0	0	1	Phosphorylation	0	1	0	0	0	0	0	0	0
207	2033	2	1	1	0	0	0	0	0	0	0	0	0	0	0	0	0	0	1	Phosphorylation	1	1	1	ptmod	0	1	800	0	0
207	2308	4	1	1	0	0	0	1	STATE_CHANGE	1	0	0	0	0	0	0	0	0	1	Phosphorylation	0	1	1	catalysis	0	1	900	1	2
207	2309	4	1	1	0	0	0	1	STATE_CHANGE	1	0	0	0	1	1	Phosphorylation	1	1	1	Phosphorylation	-1	1	1	expression	1	0	800	0	0
207	2475	2	1	1	0	0	0	0	0	0	0	0	0	0	0	0	0	0	1	Phosphorylation	1	1	1	ptmod	0	1	800	0	0
207	2623	3	1	1	0	0	0	0	0	0	0	0	0	0	0	0	0	0	1	Phosphorylation	1	1	1	ptmod	0	1	665	1	1
207	2932	5	1	1	0	0	0	1	STATE_CHANGE	1	0	0	0	1	2	Phosphorylation	1	1	1	Phosphorylation	0	1	1	catalysis	0	1	900	1	4
207	3091	2	1	1	0	0	0	1	STATE_CHANGE	1	0	0	0	0	0	0	0	0	0	0	0	0	1	expression	1	0	800	0	0
207	3162	2	1	1	0	0	0	0	0	0	0	0	0	0	0	0	0	0	1	Phosphorylation	1	1	1	activation	1	1	800	0	0
207	3551	3	1	1	0	0	0	1	STATE_CHANGE	1	0	0	0	0	0	0	0	0	0	0	0	0	1	ptmod	0	1	800	1	1
207	3630	2	1	1	0	0	0	1	STATE_CHANGE	1	0	0	0	0	0	0	0	0	0	0	0	0	1	ptmod	0	1	800	0	0
207	3643	2	1	1	0	0	0	1	STATE_CHANGE	1	0	0	0	0	0	0	0	0	0	0	0	0	1	ptmod	0	1	800	0	0
207	4170	1	1	1	0	0	0	1	METABOLIC_CATALYSIS	1	0	0	0	0	0	0	0	0	0	0	0	0	0	0	0	0	0	0	0
207	4193	3	1	1	0	0	0	1	STATE_CHANGE	1	0	0	0	0	0	0	0	0	1	Phosphorylation	1	1	0	0	0	0	0	1	3
207	4485	1	1	1	0	0	0	1	STATE_CHANGE	1	0	0	0	0	0	0	0	0	0	0	0	0	0	0	0	0	0	0	0
207	4486	2	1	1	0	0	0	1	STATE_CHANGE	1	1	STATE_CHANGE	1	0	0	0	0	0	0	0	0	0	0	0	0	0	0	0	0
207	4790	4	1	1	0	0	0	1	STATE_CHANGE	1	0	0	0	0	0	0	0	0	1	Transcription regulation	0	0	1	ptmod	0	1	425	1	1
207	4792	1	1	1	0	0	0	0	0	0	0	0	0	1	2	Phosphorylation	1	1	0	0	0	0	0	0	0	0	0	0	0
207	4846	3	1	1	1	IN_SAME_COMPONENT	0	1	STATE_CHANGE	1	0	0	0	0	0	0	0	0	1	Phosphorylation	1	1	0	0	0	0	0	0	0
207	5058	2	1	1	0	0	0	1	STATE_CHANGE	1	0	0	0	0	0	0	0	0	1	Phosphorylation	1	1	0	0	0	0	0	0	0
207	5139	2	1	1	0	0	0	0	0	0	0	0	0	0	0	0	0	0	1	Phosphorylation	1	1	0	0	0	0	0	1	1
207	5566	2	1	1	0	0	0	1	CO_CONTROL_INDEPENDENT_SIMILAR	0	0	0	0	0	0	0	0	0	0	0	0	0	1	activation	1	1	449	0	0
207	5970	2	1	1	0	0	0	0	0	0	0	0	0	0	0	0	0	0	1	Binding	1	1	1	ptmod	0	1	425	0	0
207	6009	1	1	1	0	0	0	1	STATE_CHANGE	1	0	0	0	0	0	0	0	0	0	0	0	0	0	0	0	0	0	0	0
207	7248	2	1	1	0	0	0	1	STATE_CHANGE	1	0	0	0	0	0	0	0	0	0	0	0	0	0	0	0	0	0	1	1
207	7531	1	1	1	0	0	0	1	STATE_CHANGE	1	0	0	0	0	0	0	0	0	0	0	0	0	0	0	0	0	0	0	0
207	8517	2	1	1	0	0	0	1	STATE_CHANGE	1	0	0	0	0	0	0	0	0	0	0	0	0	0	0	0	0	0	1	1
207	8915	3	1	1	0	0	0	1	CO_CONTROL_INDEPENDENT_SIMILAR	0	0	0	0	0	0	0	0	0	1	Phosphorylation	1	1	0	0	0	0	0	1	2
207	9020	1	1	1	0	0	0	1	STATE_CHANGE	1	0	0	0	0	0	0	0	0	0	0	0	0	0	0	0	0	0	0	0
208	331	2	1	1	0	0	0	0	0	0	0	0	0	0	0	0	0	0	1	Phosphorylation	1	1	0	0	0	0	0	1	4
208	1026	4	1	1	0	0	0	1	CO_CONTROL_INDEPENDENT_ANTI	0	0	0	0	0	0	0	0	0	1	Binding	1	1	1	binding	0	1	900	1	3
208	1147	3	1	1	0	0	0	0	0	0	1	INTERACTS_WITH	0	0	0	0	0	0	1	Phosphorylation	1	1	0	0	0	0	0	1	3
208	2099	2	1	1	0	0	0	0	0	0	0	0	0	0	0	0	0	0	1	Phosphorylation	1	1	0	0	0	0	0	1	3
208	2932	2	1	1	0	0	0	1	STATE_CHANGE	1	0	0	0	0	0	0	0	0	0	0	0	0	0	0	0	0	0	1	5
208	4193	2	1	1	0	0	0	0	0	0	0	0	0	0	0	0	0	0	1	Phosphorylation	1	1	0	0	0	0	0	1	1
208	5140	3	1	1	1	STATE_CHANGE	1	0	0	0	0	0	0	0	0	0	0	0	0	0	0	0	1	catalysis	0	1	900	1	1
208	5590	2	1	1	0	0	0	0	0	0	0	0	0	0	0	0	0	0	1	Binding	1	1	0	0	0	0	0	1	2
208	7430	2	1	1	0	0	0	0	0	0	0	0	0	0	0	0	0	0	1	Phosphorylation	1	1	1	ptmod	0	1	800	0	0
246	5591	1	1	1	0	0	0	0	0	0	0	0	0	0	0	0	0	0	1	Binding	1	1	0	0	0	0	0	0	0
302	857	1	1	1	0	0	0	0	0	0	0	0	0	0	0	0	0	0	1	Binding	1	1	0	0	0	0	0	0	0
302	4216	2	1	1	0	0	0	0	0	0	0	0	0	0	0	0	0	0	1	Binding	1	1	0	0	0	0	0	1	2
302	5327	1	1	1	0	0	0	0	0	0	0	0	0	0	0	0	0	0	1	Binding	1	1	0	0	0	0	0	0	0
302	5340	2	1	1	0	0	0	0	0	0	0	0	0	0	0	0	0	0	1	Binding	1	1	1	binding	0	1	800	0	0
317	317	4	1	1	1	REACTS_WITH	0	1	REACTS_WITH	0	0	0	0	0	0	0	0	0	1	Binding	1	1	0	0	0	0	0	1	1
317	836	2	1	1	0	0	0	1	METABOLIC_CATALYSIS	1	0	0	0	0	0	0	0	0	1	Cleavage	0	1	0	0	0	0	0	0	0
317	839	1	1	1	0	0	0	1	STATE_CHANGE	1	0	0	0	0	0	0	0	0	0	0	0	0	0	0	0	0	0	0	0
317	840	2	1	1	1	STATE_CHANGE	1	1	METABOLIC_CATALYSIS	1	0	0	0	0	0	0	0	0	0	0	0	0	0	0	0	0	0	0	0
317	842	5	1	1	1	IN_SAME_COMPONENT	0	1	IN_SAME_COMPONENT	0	0	0	0	1	8	Binding	0	1	1	Binding	1	1	0	0	0	0	0	1	8
324	50649	1	1	1	0	0	0	0	0	0	0	0	0	0	0	0	0	0	1	Binding	1	1	0	0	0	0	0	0	0
329	841	3	1	1	0	0	0	1	METABOLIC_CATALYSIS	1	0	0	0	0	0	0	0	0	1	Binding	0	1	0	0	0	0	0	1	2
329	1540	1	1	1	0	0	0	0	0	0	1	SEQUENTIAL_CATALYSIS	1	0	0	0	0	0	0	0	0	0	0	0	0	0	0	0	0
329	7124	2	1	1	0	0	0	1	CO_CONTROL_INDEPENDENT_ANTI	0	0	0	0	0	0	0	0	0	0	0	0	0	1	activation	1	1	306	0	0
329	8517	4	1	1	0	0	0	1	STATE_CHANGE	1	1	STATE_CHANGE	1	0	0	0	0	0	1	Ubiquitination	1	1	0	0	0	0	0	1	2
329	8767	2	1	1	0	0	0	0	0	0	0	0	0	0	0	0	0	0	1	Ubiquitination	1	1	0	0	0	0	0	1	2
330	637	1	1	1	0	0	0	1	STATE_CHANGE	1	0	0	0	0	0	0	0	0	0	0	0	0	0	0	0	0	0	0	0
330	5609	1	1	1	0	0	0	1	STATE_CHANGE	1	0	0	0	0	0	0	0	0	0	0	0	0	0	0	0	0	0	0	0
330	6609	1	1	1	0	0	0	1	STATE_CHANGE	1	0	0	0	0	0	0	0	0	0	0	0	0	0	0	0	0	0	0	0
330	7124	2	1	1	0	0	0	1	CO_CONTROL_INDEPENDENT_ANTI	0	0	0	0	0	0	0	0	0	0	0	0	0	1	activation	1	1	306	0	0
330	7311	1	1	1	0	0	0	0	0	0	0	0	0	0	0	0	0	0	1	Binding	1	1	0	0	0	0	0	0	0
330	7314	1	1	1	0	0	0	0	0	0	0	0	0	0	0	0	0	0	1	Binding	1	1	0	0	0	0	0	0	0
330	8767	2	1	1	0	0	0	0	0	0	0	0	0	0	0	0	0	0	1	Ubiquitination	1	1	0	0	0	0	0	1	1
331	7311	1	1	1	0	0	0	0	0	0	0	0	0	0	0	0	0	0	1	Binding	1	1	0	0	0	0	0	0	0
331	7314	1	1	1	0	0	0	0	0	0	0	0	0	0	0	0	0	0	1	Binding	1	1	0	0	0	0	0	0	0
331	8767	2	1	1	0	0	0	0	0	0	0	0	0	0	0	0	0	0	1	Binding	1	1	0	0	0	0	0	1	1
331	10454	3	1	1	0	0	0	0	0	0	0	0	0	0	0	0	0	0	1	Binding	1	1	1	binding	0	1	900	1	3
331	27429	1	1	1	0	0	0	0	0	0	0	0	0	0	0	0	0	0	1	Binding	1	1	0	0	0	0	0	0	0
332	331	2	1	1	0	0	0	0	0	0	0	0	0	0	0	0	0	0	1	Binding	1	1	0	0	0	0	0	1	2
354	3484	1	1	1	1	SEQUENTIAL_CATALYSIS	1	0	0	0	0	0	0	0	0	0	0	0	0	0	0	0	0	0	0	0	0	0	0
354	3485	1	1	1	1	SEQUENTIAL_CATALYSIS	1	0	0	0	0	0	0	0	0	0	0	0	0	0	0	0	0	0	0	0	0	0	0
354	3489	1	1	1	1	SEQUENTIAL_CATALYSIS	1	0	0	0	0	0	0	0	0	0	0	0	0	0	0	0	0	0	0	0	0	0	0
355	637	2	1	1	0	0	0	1	STATE_CHANGE	1	0	0	0	0	0	0	0	0	0	0	0	0	0	0	0	0	0	1	1
355	840	1	1	1	0	0	0	1	METABOLIC_CATALYSIS	1	0	0	0	0	0	0	0	0	0	0	0	0	0	0	0	0	0	0	0
355	841	4	1	1	1	IN_SAME_COMPONENT	0	1	IN_SAME_COMPONENT	0	0	0	0	0	0	0	0	0	1	Binding	1	1	0	0	0	0	0	1	8
355	1616	5	1	1	0	0	0	1	IN_SAME_COMPONENT	0	0	0	0	1	3	Binding	0	1	1	Binding	1	1	1	binding	0	1	900	1	3
355	3932	2	1	1	0	0	0	0	0	0	0	0	0	0	0	0	0	0	1	Binding	1	1	0	0	0	0	0	1	1
355	4790	2	1	1	0	0	0	1	STATE_CHANGE	1	0	0	0	0	0	0	0	0	0	0	0	0	1	expression	0	0	425	0	0
355	5609	1	1	1	0	0	0	1	STATE_CHANGE	1	0	0	0	0	0	0	0	0	0	0	0	0	0	0	0	0	0	0	0
355	6416	1	1	1	0	0	0	1	STATE_CHANGE	1	0	0	0	0	0	0	0	0	0	0	0	0	0	0	0	0	0	0	0
355	7525	2	1	1	0	0	0	0	0	0	0	0	0	0	0	0	0	0	1	Binding	1	1	0	0	0	0	0	1	1
355	8737	3	1	1	0	0	0	1	CO_CONTROL_INDEPENDENT_ANTI	0	0	0	0	0	0	0	0	0	1	Binding	1	1	0	0	0	0	0	1	3
355	8772	6	1	1	1	IN_SAME_COMPONENT	0	1	IN_SAME_COMPONENT	0	0	0	0	1	3	Binding	0	1	1	Binding	1	1	1	reaction	0	1	900	1	8
355	9994	2	1	1	0	0	0	0	0	0	0	0	0	0	0	0	0	0	1	Binding	1	1	0	0	0	0	0	1	2
356	355	6	1	1	1	IN_SAME_COMPONENT	0	1	IN_SAME_COMPONENT	0	0	0	0	1	5	Binding	0	1	1	receptor binding	1	1	1	reaction	0	1	900	1	3
356	637	2	1	1	0	0	0	1	STATE_CHANGE	1	0	0	0	0	0	0	0	0	0	0	0	0	0	0	0	0	0	1	1
356	840	1	1	1	0	0	0	1	METABOLIC_CATALYSIS	1	0	0	0	0	0	0	0	0	0	0	0	0	0	0	0	0	0	0	0
356	4790	2	1	1	0	0	0	1	STATE_CHANGE	1	0	0	0	0	0	0	0	0	0	0	0	0	1	expression	0	0	425	0	0
356	5609	1	1	1	0	0	0	1	STATE_CHANGE	1	0	0	0	0	0	0	0	0	0	0	0	0	0	0	0	0	0	0	0
356	6416	1	1	1	0	0	0	1	STATE_CHANGE	1	0	0	0	0	0	0	0	0	0	0	0	0	0	0	0	0	0	0	0
356	8771	1	1	1	0	0	0	0	0	0	0	0	0	0	0	0	0	0	1	receptor binding	1	1	0	0	0	0	0	0	0
367	102	2	1	1	0	0	0	0	0	0	0	0	0	0	0	0	0	0	1	Transcription regulation	1	1	0	0	0	0	0	1	1
367	207	3	1	1	0	0	0	0	0	0	0	0	0	0	0	0	0	0	1	Binding	1	1	1	ptmod	0	1	800	1	2
367	354	4	1	1	0	0	0	1	METABOLIC_CATALYSIS	1	0	0	0	0	0	0	0	0	1	Transcription regulation	1	0	1	activation	1	1	800	1	1
367	581	1	1	1	0	0	0	0	0	0	0	0	0	0	0	0	0	0	1	Transport	1	1	0	0	0	0	0	0	0
367	1025	4	1	1	0	0	0	0	0	0	1	INTERACTS_WITH	0	0	0	0	0	0	1	Binding	1	1	1	binding	0	1	800	1	1
367	1050	1	1	1	0	0	0	0	0	0	0	0	0	0	0	0	0	0	1	Binding	1	1	0	0	0	0	0	0	0
367	3091	1	1	1	0	0	0	0	0	0	0	0	0	0	0	0	0	0	1	Binding	1	1	0	0	0	0	0	0	0
367	5295	3	1	1	0	0	0	0	0	0	0	0	0	0	0	0	0	0	1	Binding	1	1	1	binding	0	1	900	1	1
367	6714	2	1	1	0	0	0	0	0	0	0	0	0	0	0	0	0	0	1	Binding	1	1	1	binding	0	1	980	0	0
367	6774	2	1	1	0	0	0	0	0	0	1	INTERACTS_WITH	0	0	0	0	0	0	1	Binding	1	1	0	0	0	0	0	0	0
367	6776	1	1	1	0	0	0	0	0	0	0	0	0	0	0	0	0	0	1	Binding	1	1	0	0	0	0	0	0	0
367	6777	1	1	1	0	0	0	0	0	0	0	0	0	0	0	0	0	0	1	Binding	1	1	0	0	0	0	0	0	0
369	842	1	1	1	0	0	0	0	0	0	0	0	0	0	0	0	0	0	1	Binding	1	1	0	0	0	0	0	0	0
369	5604	4	1	1	0	0	0	0	0	0	1	STATE_CHANGE	1	0	0	0	0	0	1	Phosphorylation	1	1	1	ptmod	0	1	626	1	3
369	5605	2	1	1	0	0	0	0	0	0	0	0	0	0	0	0	0	0	1	Phosphorylation	1	1	0	0	0	0	0	1	3
373	64326	1	1	1	0	0	0	0	0	0	0	0	0	0	0	0	0	0	1	Binding	1	1	0	0	0	0	0	0	0
374	1956	2	1	1	0	0	0	0	0	0	0	0	0	0	0	0	0	0	1	receptor binding	1	1	0	0	0	0	0	1	2
375	5337	2	1	1	0	0	0	0	0	0	0	0	0	0	0	0	0	0	1	Binding	1	1	0	0	0	0	0	1	1
375	5338	3	1	1	0	0	0	1	STATE_CHANGE	1	0	0	0	0	0	0	0	0	1	Binding	1	1	0	0	0	0	0	1	1
375	7157	1	1	1	0	0	0	0	0	0	0	0	0	0	0	0	0	0	1	Binding	1	1	0	0	0	0	0	0	0
377	5337	2	1	1	0	0	0	0	0	0	0	0	0	0	0	0	0	0	1	Binding	1	1	0	0	0	0	0	1	1
382	163	2	1	1	0	0	0	0	0	0	0	0	0	0	0	0	0	0	1	Binding	1	1	1	binding	0	1	800	0	0
382	1213	2	1	1	0	0	0	0	0	0	0	0	0	0	0	0	0	0	1	Binding	1	1	1	binding	0	1	776	0	0
382	5337	2	1	1	0	0	0	0	0	0	0	0	0	0	0	0	0	0	1	Binding	1	1	0	0	0	0	0	1	2
382	5338	1	1	1	0	0	0	0	0	0	0	0	0	0	0	0	0	0	1	Binding	1	1	0	0	0	0	0	0	0
382	5879	2	1	1	0	0	0	1	CO_CONTROL_INDEPENDENT_SIMILAR	0	0	0	0	0	0	0	0	0	1	Binding	1	1	0	0	0	0	0	0	0
382	50807	1	1	1	0	0	0	0	0	0	0	0	0	0	0	0	0	0	1	Binding	1	1	0	0	0	0	0	0	0
387	207	1	1	1	0	0	0	1	STATE_CHANGE	1	0	0	0	0	0	0	0	0	0	0	0	0	0	0	0	0	0	0	0
387	1003	1	1	1	0	0	0	1	STATE_CHANGE	1	0	0	0	0	0	0	0	0	0	0	0	0	0	0	0	0	0	0	0
387	2353	2	1	1	0	0	0	1	METABOLIC_CATALYSIS	1	0	0	0	0	0	0	0	0	0	0	0	0	1	activation	1	1	800	0	0
387	2885	1	1	1	0	0	0	1	STATE_CHANGE	1	0	0	0	0	0	0	0	0	0	0	0	0	0	0	0	0	0	0	0
387	3558	1	1	1	0	0	0	1	STATE_CHANGE	1	0	0	0	0	0	0	0	0	0	0	0	0	0	0	0	0	0	0	0
387	3559	1	1	1	0	0	0	1	STATE_CHANGE	1	0	0	0	0	0	0	0	0	0	0	0	0	0	0	0	0	0	0	0
387	3560	1	1	1	0	0	0	1	STATE_CHANGE	1	0	0	0	0	0	0	0	0	0	0	0	0	0	0	0	0	0	0	0
387	3561	1	1	1	0	0	0	1	STATE_CHANGE	1	0	0	0	0	0	0	0	0	0	0	0	0	0	0	0	0	0	0	0
387	3676	1	1	1	0	0	0	1	STATE_CHANGE	1	0	0	0	0	0	0	0	0	0	0	0	0	0	0	0	0	0	0	0
387	3695	1	1	1	0	0	0	1	STATE_CHANGE	1	0	0	0	0	0	0	0	0	0	0	0	0	0	0	0	0	0	0	0
387	3716	1	1	1	0	0	0	1	STATE_CHANGE	1	0	0	0	0	0	0	0	0	0	0	0	0	0	0	0	0	0	0	0
387	3718	1	1	1	0	0	0	1	STATE_CHANGE	1	0	0	0	0	0	0	0	0	0	0	0	0	0	0	0	0	0	0	0
387	3932	1	1	1	0	0	0	1	STATE_CHANGE	1	0	0	0	0	0	0	0	0	0	0	0	0	0	0	0	0	0	0	0
387	4087	2	1	1	0	0	0	0	0	0	0	0	0	0	0	0	0	0	1	Binding	0	1	1	activation	1	1	800	0	0
387	4214	1	1	1	0	0	0	0	0	0	0	0	0	0	0	0	0	0	1	Binding	1	1	0	0	0	0	0	0	0
387	5290	2	1	1	0	0	0	1	STATE_CHANGE	1	0	0	0	0	0	0	0	0	0	0	0	0	1	binding	0	1	259	0	0
387	5295	2	1	1	0	0	0	1	STATE_CHANGE	1	0	0	0	0	0	0	0	0	0	0	0	0	1	binding	0	1	259	0	0
387	5337	2	1	1	0	0	0	0	0	0	0	0	0	0	0	0	0	0	1	Binding	1	1	0	0	0	0	0	1	2
387	5578	4	1	1	0	0	0	1	INTERACTS_WITH	0	0	0	0	0	0	0	0	0	1	Binding	1	1	1	binding	0	1	800	1	1
387	5585	3	1	1	0	0	0	0	0	0	0	0	0	0	0	0	0	0	1	Binding	1	1	1	binding	0	1	800	1	3
387	5586	2	1	1	0	0	0	0	0	0	0	0	0	0	0	0	0	0	1	Binding	1	1	0	0	0	0	0	1	1
387	5587	1	1	1	0	0	0	0	0	0	0	0	0	0	0	0	0	0	1	Binding	1	1	0	0	0	0	0	0	0
387	5590	3	1	1	0	0	0	1	CO_CONTROL_INDEPENDENT_SIMILAR	0	0	0	0	0	0	0	0	0	1	Binding	1	1	0	0	0	0	0	1	1
387	5747	3	1	1	0	0	0	1	STATE_CHANGE	1	0	0	0	0	0	0	0	0	1	Binding	1	1	1	binding	0	1	800	0	0
387	5770	1	1	1	0	0	0	1	STATE_CHANGE	1	0	0	0	0	0	0	0	0	0	0	0	0	0	0	0	0	0	0	0
387	5781	1	1	1	0	0	0	1	STATE_CHANGE	1	0	0	0	0	0	0	0	0	0	0	0	0	0	0	0	0	0	0	0
387	6093	4	1	1	0	0	0	1	IN_SAME_COMPONENT	0	0	0	0	0	0	0	0	0	1	Binding	1	1	1	binding	0	1	990	1	4
387	6383	1	1	1	0	0	0	1	STATE_CHANGE	1	0	0	0	0	0	0	0	0	0	0	0	0	0	0	0	0	0	0	0
387	6464	1	1	1	0	0	0	1	STATE_CHANGE	1	0	0	0	0	0	0	0	0	0	0	0	0	0	0	0	0	0	0	0
387	6654	2	1	1	0	0	0	1	STATE_CHANGE	1	0	0	0	0	0	0	0	0	0	0	0	0	1	catalysis	0	1	900	0	0
387	7430	1	1	1	0	0	0	1	STATE_CHANGE	1	0	0	0	0	0	0	0	0	0	0	0	0	0	0	0	0	0	0	0
387	8174	1	1	1	0	0	0	1	STATE_CHANGE	1	0	0	0	0	0	0	0	0	0	0	0	0	0	0	0	0	0	0	0
387	9475	3	1	1	0	0	0	1	STATE_CHANGE	1	0	0	0	0	0	0	0	0	1	Binding	1	1	0	0	0	0	0	1	2
387	9846	1	1	1	0	0	0	1	STATE_CHANGE	1	0	0	0	0	0	0	0	0	0	0	0	0	0	0	0	0	0	0	0
387	51196	1	1	1	0	0	0	0	0	0	0	0	0	0	0	0	0	0	1	Binding	1	1	0	0	0	0	0	0	0
388	5585	2	1	1	0	0	0	0	0	0	0	0	0	0	0	0	0	0	1	Binding	1	1	1	ptmod	0	1	800	0	0
388	51196	1	1	1	0	0	0	0	0	0	0	0	0	0	0	0	0	0	1	Binding	1	1	0	0	0	0	0	0	0
389	6093	3	1	1	0	0	0	1	STATE_CHANGE	1	0	0	0	0	0	0	0	0	1	Binding	1	1	0	0	0	0	0	1	1
389	51196	1	1	1	0	0	0	0	0	0	0	0	0	0	0	0	0	0	1	Binding	1	1	0	0	0	0	0	0	0
390	394	2	1	1	0	0	0	0	0	0	0	0	0	0	0	0	0	0	1	Binding	1	1	0	0	0	0	0	1	2
390	2909	1	1	1	0	0	0	0	0	0	0	0	0	0	0	0	0	0	1	Binding	1	1	0	0	0	0	0	0	0
391	63916	1	1	1	0	0	0	0	0	0	0	0	0	0	0	0	0	0	1	Binding	1	1	0	0	0	0	0	0	0
396	2099	2	1	1	0	0	0	0	0	0	0	0	0	0	0	0	0	0	1	Binding	1	1	1	binding	0	1	800	0	0
400	5337	1	1	1	0	0	0	0	0	0	0	0	0	0	0	0	0	0	1	Binding	1	1	0	0	0	0	0	0	0
407	163	1	1	1	0	0	0	0	0	0	0	0	0	0	0	0	0	0	1	Binding	1	1	0	0	0	0	0	0	0
407	1211	1	1	1	0	0	0	0	0	0	0	0	0	0	0	0	0	0	1	Binding	1	1	0	0	0	0	0	0	0
407	1212	1	1	1	0	0	0	0	0	0	0	0	0	0	0	0	0	0	1	Binding	1	1	0	0	0	0	0	0	0
407	1213	2	1	1	0	0	0	0	0	0	0	0	0	0	0	0	0	0	1	Binding	1	1	0	0	0	0	0	1	1
407	5602	2	1	1	0	0	0	0	0	0	0	0	0	0	0	0	0	0	1	Binding	1	1	1	binding	0	1	800	0	0
407	6714	2	1	1	0	0	0	0	0	0	0	0	0	0	0	0	0	0	1	Binding	1	1	0	0	0	0	0	1	1
408	163	1	1	1	0	0	0	0	0	0	0	0	0	0	0	0	0	0	1	Binding	1	1	0	0	0	0	0	0	0
408	382	3	1	1	0	0	0	0	0	0	0	0	0	0	0	0	0	0	1	Binding	1	1	1	reaction	0	1	900	1	2
408	1211	3	1	1	0	0	0	0	0	0	0	0	0	0	0	0	0	0	1	Binding	1	1	1	catalysis	0	1	900	1	1
408	1212	1	1	1	0	0	0	0	0	0	0	0	0	0	0	0	0	0	1	Binding	1	1	0	0	0	0	0	0	0
408	1213	3	1	1	0	0	0	0	0	0	0	0	0	0	0	0	0	0	1	Binding	1	1	1	catalysis	0	1	900	1	3
408	1385	1	1	1	0	0	0	0	0	0	0	0	0	0	0	0	0	0	1	Binding	1	1	0	0	0	0	0	0	0
408	2033	1	1	1	0	0	0	0	0	0	0	0	0	0	0	0	0	0	1	Binding	1	1	0	0	0	0	0	0	0
408	2268	3	1	1	0	0	0	0	0	0	0	0	0	0	0	0	0	0	1	Binding	1	1	1	binding	0	1	900	1	1
408	3055	2	1	1	0	0	0	0	0	0	0	0	0	0	0	0	0	0	1	Binding	1	1	0	0	0	0	0	1	1
408	3577	1	1	1	0	0	0	0	0	0	0	0	0	0	0	0	0	0	1	Binding	1	1	0	0	0	0	0	0	0
408	4792	2	1	1	0	0	0	0	0	0	0	0	0	0	0	0	0	0	1	Binding	1	1	0	0	0	0	0	1	4
408	5602	3	1	1	0	0	0	0	0	0	0	0	0	0	0	0	0	0	1	Binding	1	1	1	binding	0	1	471	1	2
408	5894	2	1	1	0	0	0	0	0	0	0	0	0	0	0	0	0	0	1	Binding	1	1	1	binding	0	1	900	0	0
408	6608	1	1	1	0	0	0	0	0	0	0	0	0	0	0	0	0	0	1	Binding	1	1	0	0	0	0	0	0	0
408	6714	2	1	1	0	0	0	0	0	0	0	0	0	0	0	0	0	0	1	Binding	1	1	1	binding	0	1	900	0	0
408	7525	2	1	1	0	0	0	0	0	0	0	0	0	0	0	0	0	0	1	Binding	1	1	0	0	0	0	0	1	2
408	9266	3	1	1	0	0	0	0	0	0	0	0	0	0	0	0	0	0	1	Binding	1	1	1	reaction	0	1	900	1	1
409	163	2	1	1	0	0	0	0	0	0	0	0	0	0	0	0	0	0	1	Binding	1	1	0	0	0	0	0	1	3
409	382	3	1	1	0	0	0	0	0	0	0	0	0	0	0	0	0	0	1	Binding	1	1	1	reaction	0	1	900	1	2
409	409	3	1	1	0	0	0	1	REACTS_WITH	0	0	0	0	0	0	0	0	0	1	Binding	1	1	0	0	0	0	0	1	2
409	1211	2	1	1	0	0	0	0	0	0	0	0	0	0	0	0	0	0	1	Binding	1	1	0	0	0	0	0	1	1
409	1212	2	1	1	0	0	0	0	0	0	0	0	0	0	0	0	0	0	1	Binding	1	1	0	0	0	0	0	1	1
409	1213	2	1	1	0	0	0	0	0	0	0	0	0	0	0	0	0	0	1	Binding	1	1	0	0	0	0	0	1	1
409	3577	1	1	1	0	0	0	0	0	0	0	0	0	0	0	0	0	0	1	Binding	1	1	0	0	0	0	0	0	0
409	4193	2	1	1	0	0	0	0	0	0	0	0	0	0	0	0	0	0	1	Binding	1	1	0	0	0	0	0	1	3
409	4217	3	1	1	0	0	0	0	0	0	0	0	0	0	0	0	0	0	1	Binding	1	1	1	binding	0	1	471	1	2
409	4792	4	1	1	0	0	0	1	IN_SAME_COMPONENT	0	0	0	0	0	0	0	0	0	1	Binding	1	1	1	binding	0	1	900	1	3
409	5594	3	1	1	0	0	0	0	0	0	0	0	0	0	0	0	0	0	1	Binding	1	1	1	binding	0	1	800	1	3
409	5595	2	1	1	0	0	0	0	0	0	0	0	0	0	0	0	0	0	1	Binding	1	1	0	0	0	0	0	1	1
409	5602	3	1	1	0	0	0	0	0	0	0	0	0	0	0	0	0	0	1	Binding	1	1	1	binding	0	1	471	1	5
409	5894	2	1	1	0	0	0	0	0	0	0	0	0	0	0	0	0	0	1	Binding	1	1	0	0	0	0	0	1	2
409	6608	3	1	1	0	0	0	1	IN_SAME_COMPONENT	0	0	0	0	0	0	0	0	0	1	Binding	1	1	1	binding	0	1	900	0	0
409	6714	1	1	1	0	0	0	0	0	0	0	0	0	0	0	0	0	0	1	Binding	1	1	0	0	0	0	0	0	0
409	9266	3	1	1	0	0	0	0	0	0	0	0	0	0	0	0	0	0	1	Binding	1	1	1	reaction	0	1	900	1	1
467	4088	3	1	1	0	0	0	1	IN_SAME_COMPONENT	0	1	INTERACTS_WITH	0	0	0	0	0	0	0	0	0	0	1	activation	1	1	800	0	0
467	6772	1	1	1	0	0	0	0	0	0	0	0	0	0	0	0	0	0	1	Binding	1	1	0	0	0	0	0	0	0
467	7157	1	1	1	0	0	0	0	0	0	0	0	0	0	0	0	0	0	1	Binding	1	1	0	0	0	0	0	0	0
472	25	3	1	1	0	0	0	0	0	0	0	0	0	0	0	0	0	0	1	Phosphorylation	1	1	1	binding	0	1	800	1	2
472	472	4	1	1	1	REACTS_WITH	0	1	REACTS_WITH	0	0	0	0	0	0	0	0	0	1	Phosphorylation	1	1	0	0	0	0	0	1	4
472	637	1	1	1	0	0	0	0	0	0	0	0	0	0	0	0	0	0	1	Phosphorylation	1	1	0	0	0	0	0	0	0
472	672	3	1	1	0	0	0	1	STATE_CHANGE	1	0	0	0	0	0	0	0	0	1	Phosphorylation	1	1	1	catalysis	0	1	900	0	0
472	1147	3	1	1	0	0	0	0	0	0	0	0	0	1	1	Binding	0	1	1	Phosphorylation	1	1	1	ptmod	0	1	800	0	0
472	1386	2	1	1	0	0	0	0	0	0	0	0	0	0	0	0	0	0	1	Phosphorylation	1	1	1	ptmod	0	1	294	0	0
472	2177	4	1	1	0	0	0	1	STATE_CHANGE	1	0	0	0	0	0	0	0	0	1	Phosphorylation	1	1	1	ptmod	0	1	800	1	2
472	3551	3	1	1	0	0	0	0	0	0	0	0	0	1	1	Binding	0	1	1	Binding	1	1	0	0	0	0	0	1	1
472	4792	2	1	1	0	0	0	0	0	0	0	0	0	1	1	Phosphorylation	1	1	0	0	0	0	1	ptmod	0	1	689	0	0
472	5562	1	1	1	0	0	0	0	0	0	0	0	0	0	0	0	0	0	1	Phosphorylation	1	1	0	0	0	0	0	0	0
472	5591	2	1	1	0	0	0	0	0	0	0	0	0	0	0	0	0	0	1	Phosphorylation	1	1	0	0	0	0	0	1	2
472	7157	4	1	1	1	STATE_CHANGE	1	0	0	0	0	0	0	1	1	Phosphorylation	1	1	1	Phosphorylation	1	1	0	0	0	0	0	1	5
472	7415	1	1	1	0	0	0	0	0	0	0	0	0	0	0	0	0	0	1	Phosphorylation	1	1	0	0	0	0	0	0	0
472	8517	4	1	1	0	0	0	1	IN_SAME_COMPONENT	0	0	0	0	0	0	0	0	0	1	Phosphorylation	1	1	1	ptmod	0	1	800	1	2
472	91875	2	1	1	0	0	0	0	0	0	0	0	0	0	0	0	0	0	1	Phosphorylation	1	1	1	ptmod	0	1	800	0	0
476	857	1	1	1	0	0	0	0	0	0	0	0	0	0	0	0	0	0	1	Binding	1	1	0	0	0	0	0	0	0
476	2247	1	1	1	0	0	0	0	0	0	0	0	0	0	0	0	0	0	1	Transport	1	1	0	0	0	0	0	0	0
509	1537	1	1	1	1	SEQUENTIAL_CATALYSIS	1	0	0	0	0	0	0	0	0	0	0	0	0	0	0	0	0	0	0	0	0	0	0
509	51079	1	1	1	1	SEQUENTIAL_CATALYSIS	1	0	0	0	0	0	0	0	0	0	0	0	0	0	0	0	0	0	0	0	0	0	0
545	472	3	1	1	0	0	0	0	0	0	0	0	0	0	0	0	0	0	1	Phosphorylation	1	1	1	binding	0	1	980	1	1
545	637	2	1	1	0	0	0	0	0	0	0	0	0	0	0	0	0	0	1	Phosphorylation	1	1	0	0	0	0	0	1	1
545	672	2	1	1	0	0	0	1	STATE_CHANGE	1	0	0	0	0	0	0	0	0	1	Phosphorylation	1	1	0	0	0	0	0	0	0
545	2177	1	1	1	0	0	0	1	STATE_CHANGE	1	0	0	0	0	0	0	0	0	0	0	0	0	0	0	0	0	0	0	0
545	6615	1	1	1	0	0	0	0	0	0	0	0	0	0	0	0	0	0	1	Phosphorylation	1	1	0	0	0	0	0	0	0
545	7157	3	1	1	0	0	0	1	STATE_CHANGE	1	0	0	0	0	0	0	0	0	1	Phosphorylation	1	1	0	0	0	0	0	1	4
545	7415	1	1	1	0	0	0	0	0	0	0	0	0	0	0	0	0	0	1	Phosphorylation	1	1	0	0	0	0	0	0	0
558	2885	3	1	1	0	0	0	0	0	0	0	0	0	0	0	0	0	0	1	Binding	1	1	1	binding	0	1	800	1	3
558	6714	2	1	1	0	0	0	0	0	0	0	0	0	0	0	0	0	0	1	Phosphorylation	1	1	0	0	0	0	0	1	2
567	940	1	1	1	0	0	0	1	STATE_CHANGE	1	0	0	0	0	0	0	0	0	0	0	0	0	0	0	0	0	0	0	0
567	1445	1	1	1	0	0	0	1	STATE_CHANGE	1	0	0	0	0	0	0	0	0	0	0	0	0	0	0	0	0	0	0	0
567	3558	1	1	1	0	0	0	1	STATE_CHANGE	1	0	0	0	0	0	0	0	0	0	0	0	0	0	0	0	0	0	0	0
567	3559	1	1	1	0	0	0	1	STATE_CHANGE	1	0	0	0	0	0	0	0	0	0	0	0	0	0	0	0	0	0	0	0
567	3560	1	1	1	0	0	0	1	STATE_CHANGE	1	0	0	0	0	0	0	0	0	0	0	0	0	0	0	0	0	0	0	0
567	3561	1	1	1	0	0	0	1	STATE_CHANGE	1	0	0	0	0	0	0	0	0	0	0	0	0	0	0	0	0	0	0	0
567	3725	1	1	1	0	0	0	1	STATE_CHANGE	1	0	0	0	0	0	0	0	0	0	0	0	0	0	0	0	0	0	0	0
567	5551	1	1	1	0	0	0	1	METABOLIC_CATALYSIS	1	0	0	0	0	0	0	0	0	0	0	0	0	0	0	0	0	0	0	0
567	5588	1	1	1	0	0	0	1	STATE_CHANGE	1	0	0	0	0	0	0	0	0	0	0	0	0	0	0	0	0	0	0	0
567	5777	1	1	1	0	0	0	1	STATE_CHANGE	1	0	0	0	0	0	0	0	0	0	0	0	0	0	0	0	0	0	0	0
567	7409	1	1	1	0	0	0	1	STATE_CHANGE	1	0	0	0	0	0	0	0	0	0	0	0	0	0	0	0	0	0	0	0
567	8320	1	1	1	0	0	0	1	METABOLIC_CATALYSIS	1	0	0	0	0	0	0	0	0	0	0	0	0	0	0	0	0	0	0	0
567	9402	1	1	1	0	0	0	1	STATE_CHANGE	1	0	0	0	0	0	0	0	0	0	0	0	0	0	0	0	0	0	0	0
572	836	1	1	1	0	0	0	1	METABOLIC_CATALYSIS	1	0	0	0	0	0	0	0	0	0	0	0	0	0	0	0	0	0	0	0
572	2645	2	1	1	0	0	0	0	0	0	0	0	0	0	0	0	0	0	1	Binding	1	1	0	0	0	0	0	1	1
572	54205	1	1	1	0	0	0	1	STATE_CHANGE	1	0	0	0	0	0	0	0	0	0	0	0	0	0	0	0	0	0	0	0
573	367	3	1	1	0	0	0	0	0	0	0	0	0	0	0	0	0	0	1	Binding	1	1	1	binding	0	1	800	1	1
573	596	3	1	1	0	0	0	0	0	0	0	0	0	0	0	0	0	0	1	Binding	1	1	1	binding	0	1	800	1	2
573	1839	2	1	1	0	0	0	0	0	0	0	0	0	0	0	0	0	0	1	Binding	1	1	0	0	0	0	0	1	2
573	5894	3	1	1	0	0	0	0	0	0	0	0	0	0	0	0	0	0	1	Binding	1	1	1	binding	0	1	800	1	3
581	581	4	1	1	1	REACTS_WITH	0	1	REACTS_WITH	0	0	0	0	0	0	0	0	0	1	Binding	1	1	0	0	0	0	0	1	4
581	596	2	1	1	0	0	0	1	IN_SAME_COMPONENT	0	0	0	0	0	0	0	0	0	0	0	0	0	1	activation	1	1	800	0	0
581	27429	1	1	1	0	0	0	0	0	0	0	0	0	0	0	0	0	0	1	Transport	1	1	0	0	0	0	0	0	0
581	54205	3	1	1	0	0	0	1	STATE_CHANGE	1	0	0	0	0	0	0	0	0	1	Transport	1	1	1	binding	0	1	800	0	0
581	56616	1	1	1	0	0	0	0	0	0	0	0	0	0	0	0	0	0	1	Transport	1	1	0	0	0	0	0	0	0
595	672	2	1	1	0	0	0	0	0	0	0	0	0	0	0	0	0	0	1	Binding	0	1	1	activation	1	1	800	0	0
595	1499	2	1	1	0	0	0	0	0	0	0	0	0	0	0	0	0	0	1	Binding	0	1	1	activation	1	1	800	0	0
595	2099	2	1	1	0	0	0	0	0	0	0	0	0	0	0	0	0	0	1	Binding	1	1	1	expression	1	0	800	0	0
595	3065	1	1	1	0	0	0	0	0	0	0	0	0	0	0	0	0	0	1	Binding	1	1	0	0	0	0	0	0	0
595	3066	1	1	1	0	0	0	0	0	0	0	0	0	0	0	0	0	0	1	Binding	1	1	0	0	0	0	0	0	0
595	4609	2	1	1	0	0	0	1	REACTS_WITH	0	0	0	0	0	0	0	0	0	0	0	0	0	1	activation	1	1	800	0	0
595	5925	3	1	1	0	0	0	1	STATE_CHANGE	1	1	STATE_CHANGE	1	0	0	0	0	0	0	0	0	0	1	activation	1	1	800	0	0
595	5933	2	1	1	0	0	0	0	0	0	1	STATE_CHANGE	1	0	0	0	0	0	0	0	0	0	0	0	0	0	0	1	1
595	5934	2	1	1	0	0	0	0	0	0	1	STATE_CHANGE	1	0	0	0	0	0	0	0	0	0	0	0	0	0	0	1	1
595	8841	1	1	1	0	0	0	0	0	0	0	0	0	0	0	0	0	0	1	Binding	1	1	0	0	0	0	0	0	0
596	836	1	1	1	0	0	0	1	METABOLIC_CATALYSIS	1	0	0	0	0	0	0	0	0	0	0	0	0	0	0	0	0	0	0	0
596	3265	2	1	1	0	0	0	0	0	0	0	0	0	0	0	0	0	0	1	Binding	1	1	0	0	0	0	0	1	2
596	4609	2	1	1	0	0	0	0	0	0	0	0	0	0	0	0	0	0	1	Binding	1	1	1	activation	1	1	800	0	0
596	5499	2	1	1	0	0	0	0	0	0	0	0	0	0	0	0	0	0	1	Binding	1	1	0	0	0	0	0	1	3
596	54205	4	1	1	0	0	0	1	STATE_CHANGE	1	0	0	0	0	0	0	0	0	1	Binding	0	1	1	binding	0	1	800	1	1
598	3708	1	1	1	0	0	0	0	0	0	0	0	0	0	0	0	0	0	1	Binding	1	1	0	0	0	0	0	0	0
598	3709	1	1	1	0	0	0	0	0	0	0	0	0	0	0	0	0	0	1	Binding	1	1	0	0	0	0	0	0	0
598	3710	1	1	1	0	0	0	0	0	0	0	0	0	0	0	0	0	0	1	Binding	1	1	0	0	0	0	0	0	0
602	2353	1	1	1	0	0	0	0	0	0	0	0	0	0	0	0	0	0	1	Binding	1	1	0	0	0	0	0	0	0
602	3065	2	1	1	0	0	0	0	0	0	0	0	0	0	0	0	0	0	1	Binding	1	1	0	0	0	0	0	1	1
602	5465	1	1	1	0	0	0	0	0	0	0	0	0	0	0	0	0	0	1	Binding	1	1	0	0	0	0	0	0	0
604	3497	1	1	1	0	0	0	1	METABOLIC_CATALYSIS	1	0	0	0	0	0	0	0	0	0	0	0	0	0	0	0	0	0	0	0
604	3565	2	1	1	0	0	0	1	CO_CONTROL_INDEPENDENT_ANTI	0	0	0	0	0	0	0	0	0	0	0	0	0	1	expression	1	0	800	0	0
607	1499	4	1	1	0	0	0	0	0	0	1	IN_SAME_COMPONENT	0	0	0	0	0	0	1	Binding	1	1	1	binding	0	1	980	1	4
607	26108	3	1	1	0	0	0	0	0	0	0	0	0	0	0	0	0	0	1	Binding	1	1	1	binding	0	1	900	1	2
607	90780	2	1	1	0	0	0	0	0	0	0	0	0	0	0	0	0	0	1	Binding	1	1	0	0	0	0	0	1	2
608	7185	2	1	1	0	0	0	0	0	0	0	0	0	0	0	0	0	0	1	Binding	1	1	0	0	0	0	0	1	2
608	7186	2	1	1	0	0	0	0	0	0	0	0	0	0	0	0	0	0	1	Binding	1	1	0	0	0	0	0	1	2
608	7189	1	1	1	0	0	0	0	0	0	0	0	0	0	0	0	0	0	1	Binding	1	1	0	0	0	0	0	0	0
634	5777	2	1	1	0	0	0	0	0	0	0	0	0	0	0	0	0	0	1	Binding	1	1	0	0	0	0	0	1	1
634	6464	2	1	1	0	0	0	0	0	0	0	0	0	0	0	0	0	0	1	Binding	1	1	0	0	0	0	0	1	1
634	6714	3	1	1	0	0	0	0	0	0	0	0	0	0	0	0	0	0	1	Binding	1	1	1	binding	0	1	800	1	1
637	581	5	1	1	1	IN_SAME_COMPONENT	0	1	IN_SAME_COMPONENT	0	0	0	0	0	0	0	0	0	1	Binding	1	1	1	reaction	0	1	900	1	2
637	596	4	1	1	1	IN_SAME_COMPONENT	0	0	0	0	0	0	0	0	0	0	0	0	1	Binding	1	1	1	reaction	0	1	900	1	8
637	637	4	1	1	1	REACTS_WITH	0	1	REACTS_WITH	0	0	0	0	0	0	0	0	0	1	Binding	1	1	0	0	0	0	0	1	2
637	841	1	1	1	0	0	0	0	0	0	0	0	0	1	2	Cleavage	1	1	0	0	0	0	0	0	0	0	0	0	0
637	54205	2	1	1	0	0	0	1	STATE_CHANGE	1	0	0	0	0	0	0	0	0	1	Transport	1	1	0	0	0	0	0	0	0
637	56616	1	1	1	0	0	0	0	0	0	0	0	0	0	0	0	0	0	1	Transport	1	1	0	0	0	0	0	0	0
649	2	1	1	1	0	0	0	0	0	0	0	0	0	0	0	0	0	0	1	Cleavage	1	1	0	0	0	0	0	0	0
649	1277	2	1	1	0	0	0	0	0	0	0	0	0	0	0	0	0	0	1	Cleavage	1	1	0	0	0	0	0	1	1
649	1278	1	1	1	0	0	0	0	0	0	0	0	0	0	0	0	0	0	1	Cleavage	1	1	0	0	0	0	0	0	0
649	1280	1	1	1	0	0	0	0	0	0	0	0	0	0	0	0	0	0	1	Cleavage	1	1	0	0	0	0	0	0	0
649	1281	1	1	1	0	0	0	0	0	0	0	0	0	0	0	0	0	0	1	Cleavage	1	1	0	0	0	0	0	0	0
649	1289	2	1	1	0	0	0	0	0	0	0	0	0	0	0	0	0	0	1	Cleavage	1	1	0	0	0	0	0	1	1
649	4052	1	1	1	0	0	0	0	0	0	0	0	0	0	0	0	0	0	1	Cleavage	1	1	0	0	0	0	0	0	0
649	10220	1	1	1	0	0	0	0	0	0	0	0	0	0	0	0	0	0	1	Cleavage	1	1	0	0	0	0	0	0	0
650	90	2	1	1	0	0	0	0	0	0	0	0	0	0	0	0	0	0	1	receptor binding	1	1	0	0	0	0	0	1	1
650	92	3	1	1	0	0	0	0	0	0	0	0	0	0	0	0	0	0	1	receptor binding	1	1	1	catalysis	0	1	900	1	1
650	93	3	1	1	0	0	0	0	0	0	0	0	0	0	0	0	0	0	1	receptor binding	1	1	1	catalysis	0	1	900	1	2
650	655	2	1	1	0	0	0	0	0	0	0	0	0	0	0	0	0	0	1	Binding	1	1	1	binding	0	1	980	0	0
650	657	3	1	1	0	0	0	0	0	0	0	0	0	0	0	0	0	0	1	receptor binding	1	1	1	catalysis	0	1	900	1	3
650	658	3	1	1	0	0	0	0	0	0	0	0	0	0	0	0	0	0	1	receptor binding	1	1	1	catalysis	0	1	900	1	2
650	659	3	1	1	0	0	0	0	0	0	0	0	0	0	0	0	0	0	1	receptor binding	1	1	1	catalysis	0	1	900	1	3
652	90	1	1	1	0	0	0	0	0	0	0	0	0	0	0	0	0	0	1	receptor binding	1	1	0	0	0	0	0	0	0
652	92	1	1	1	0	0	0	0	0	0	0	0	0	0	0	0	0	0	1	receptor binding	1	1	0	0	0	0	0	0	0
652	657	3	1	1	0	0	0	0	0	0	0	0	0	0	0	0	0	0	1	receptor binding	1	1	1	binding	0	1	980	1	3
652	658	3	1	1	0	0	0	0	0	0	0	0	0	0	0	0	0	0	1	Binding	1	1	1	binding	0	1	980	1	4
652	659	3	1	1	0	0	0	0	0	0	0	0	0	0	0	0	0	0	1	receptor binding	1	1	1	binding	0	1	980	1	2
653	657	3	1	1	0	0	0	0	0	0	0	0	0	0	0	0	0	0	1	receptor binding	1	1	1	binding	0	1	900	1	1
654	90	2	1	1	0	0	0	0	0	0	0	0	0	0	0	0	0	0	1	receptor binding	1	1	1	activation	1	1	800	0	0
654	92	3	1	1	0	0	0	0	0	0	0	0	0	0	0	0	0	0	1	receptor binding	1	1	1	binding	0	1	468	1	2
654	93	3	1	1	0	0	0	0	0	0	0	0	0	0	0	0	0	0	1	receptor binding	1	1	1	binding	0	1	468	1	1
654	657	3	1	1	0	0	0	0	0	0	0	0	0	0	0	0	0	0	1	receptor binding	1	1	1	binding	0	1	980	1	2
654	658	2	1	1	0	0	0	0	0	0	0	0	0	0	0	0	0	0	1	receptor binding	1	1	1	activation	1	1	800	0	0
654	659	4	1	1	0	0	0	1	IN_SAME_COMPONENT	0	0	0	0	0	0	0	0	0	1	receptor binding	1	1	1	binding	0	1	900	1	2
654	4086	1	1	1	0	0	0	1	STATE_CHANGE	1	0	0	0	0	0	0	0	0	0	0	0	0	0	0	0	0	0	0	0
654	4090	2	1	1	0	0	0	1	STATE_CHANGE	1	0	0	0	0	0	0	0	0	0	0	0	0	1	activation	1	1	800	0	0
655	90	3	1	1	0	0	0	0	0	0	0	0	0	0	0	0	0	0	1	receptor binding	1	1	1	binding	0	1	800	1	2
655	92	3	1	1	0	0	0	0	0	0	0	0	0	0	0	0	0	0	1	receptor binding	1	1	1	binding	0	1	800	1	3
655	93	2	1	1	0	0	0	0	0	0	0	0	0	0	0	0	0	0	1	receptor binding	1	1	0	0	0	0	0	1	2
655	657	3	1	1	0	0	0	0	0	0	0	0	0	0	0	0	0	0	1	receptor binding	1	1	1	binding	0	1	990	1	2
655	658	3	1	1	0	0	0	0	0	0	0	0	0	0	0	0	0	0	1	receptor binding	1	1	1	binding	0	1	900	1	2
655	659	3	1	1	0	0	0	1	IN_SAME_COMPONENT	0	0	0	0	0	0	0	0	0	1	receptor binding	1	1	1	activation	1	1	800	0	0
655	25928	2	1	1	0	0	0	1	IN_SAME_COMPONENT	0	0	0	0	0	0	0	0	0	0	0	0	0	1	activation	1	1	800	0	0
657	4086	2	1	1	0	0	0	0	0	0	0	0	0	0	0	0	0	0	1	Binding	1	1	1	catalysis	0	1	900	0	0
657	4090	2	1	1	0	0	0	0	0	0	0	0	0	0	0	0	0	0	1	Phosphorylation	1	1	1	catalysis	0	1	900	0	0
657	6885	1	1	1	0	0	0	0	0	0	0	0	0	0	0	0	0	0	1	Phosphorylation	1	1	0	0	0	0	0	0	0
657	7046	1	1	1	0	0	0	0	0	0	0	0	0	0	0	0	0	0	1	Binding	1	1	0	0	0	0	0	0	0
657	7048	1	1	1	0	0	0	0	0	0	0	0	0	0	0	0	0	0	1	Binding	1	1	0	0	0	0	0	0	0
658	331	2	1	1	0	0	0	0	0	0	0	0	0	0	0	0	0	0	1	Binding	1	1	1	binding	0	1	900	0	0
658	4086	2	1	1	0	0	0	0	0	0	0	0	0	0	0	0	0	0	1	Phosphorylation	1	1	1	catalysis	0	1	900	0	0
658	4090	2	1	1	0	0	0	0	0	0	0	0	0	0	0	0	0	0	1	Phosphorylation	1	1	1	catalysis	0	1	900	0	0
658	4093	2	1	1	0	0	0	0	0	0	0	0	0	0	0	0	0	0	1	Phosphorylation	1	1	1	catalysis	0	1	900	0	0
658	4920	1	1	1	0	0	0	0	0	0	0	0	0	0	0	0	0	0	1	Phosphorylation	1	1	0	0	0	0	0	0	0
659	90	2	1	1	0	0	0	0	0	0	0	0	0	0	0	0	0	0	1	Phosphorylation	1	1	0	0	0	0	0	1	1
659	331	3	1	1	0	0	0	1	IN_SAME_COMPONENT	0	0	0	0	0	0	0	0	0	1	Binding	1	1	1	binding	0	1	900	0	0
659	373	1	1	1	0	0	0	0	0	0	0	0	0	0	0	0	0	0	1	Binding	1	1	0	0	0	0	0	0	0
659	655	3	1	1	0	0	0	1	IN_SAME_COMPONENT	0	0	0	0	0	0	0	0	0	0	0	0	0	1	activation	1	1	800	1	3
659	657	3	1	1	0	0	0	0	0	0	0	0	0	0	0	0	0	0	1	Phosphorylation	1	1	1	catalysis	0	1	900	1	4
659	658	3	1	1	0	0	0	0	0	0	0	0	0	0	0	0	0	0	1	Phosphorylation	1	1	1	catalysis	0	1	900	1	3
659	1796	1	1	1	0	0	0	0	0	0	0	0	0	0	0	0	0	0	1	Binding	1	1	0	0	0	0	0	0	0
659	4090	2	1	1	0	0	0	1	STATE_CHANGE	1	0	0	0	0	0	0	0	0	0	0	0	0	1	catalysis	0	1	900	0	0
659	4093	2	1	1	0	0	0	1	STATE_CHANGE	1	0	0	0	0	0	0	0	0	0	0	0	0	1	catalysis	0	1	900	0	0
659	6885	1	1	1	0	0	0	1	STATE_CHANGE	1	0	0	0	0	0	0	0	0	0	0	0	0	0	0	0	0	0	0	0
659	57761	2	1	1	0	0	0	0	0	0	0	0	0	0	0	0	0	0	1	Binding	1	1	0	0	0	0	0	1	1
660	387	1	1	1	0	0	0	0	0	0	0	0	0	0	0	0	0	0	1	Binding	1	1	0	0	0	0	0	0	0
660	5058	2	1	1	0	0	0	0	0	0	0	0	0	0	0	0	0	0	1	Phosphorylation	1	1	0	0	0	0	0	1	2
660	6772	2	1	1	0	0	0	0	0	0	0	0	0	0	0	0	0	0	1	Phosphorylation	1	1	0	0	0	0	0	1	1
660	6774	2	1	1	0	0	0	0	0	0	0	0	0	0	0	0	0	0	1	Phosphorylation	1	1	0	0	0	0	0	1	2
668	4088	1	1	1	0	0	0	0	0	0	0	0	0	0	0	0	0	0	1	Binding	1	1	0	0	0	0	0	0	0
672	331	2	1	1	0	0	0	0	0	0	0	0	0	0	0	0	0	0	1	Binding	1	1	0	0	0	0	0	1	1
672	367	4	1	1	0	0	0	0	0	0	1	INTERACTS_WITH	0	0	0	0	0	0	1	Binding	1	1	1	binding	0	1	800	1	1
672	466	2	1	1	0	0	0	0	0	0	0	0	0	0	0	0	0	0	1	Binding	1	1	0	0	0	0	0	1	3
672	472	3	1	1	0	0	0	0	0	0	0	0	0	0	0	0	0	0	1	Binding	1	1	1	catalysis	0	1	900	1	4
672	545	2	1	1	0	0	0	0	0	0	0	0	0	0	0	0	0	0	1	Binding	1	1	0	0	0	0	0	1	3
672	1027	2	1	1	0	0	0	1	METABOLIC_CATALYSIS	1	0	0	0	0	0	0	0	0	1	Transcription regulation	1	0	0	0	0	0	0	0	0
672	2176	1	1	1	0	0	0	1	STATE_CHANGE	1	0	0	0	0	0	0	0	0	0	0	0	0	0	0	0	0	0	0	0
672	2177	3	1	1	0	0	0	1	STATE_CHANGE	1	0	0	0	0	0	0	0	0	0	0	0	0	1	binding	0	1	800	1	4
672	3091	1	1	1	0	0	0	0	0	0	0	0	0	0	0	0	0	0	1	Binding	1	1	0	0	0	0	0	0	0
672	4215	2	1	1	0	0	0	0	0	0	0	0	0	0	0	0	0	0	1	Binding	1	1	0	0	0	0	0	1	2
672	4790	2	1	1	0	0	0	0	0	0	0	0	0	0	0	0	0	0	1	Binding	1	1	1	activation	1	1	425	0	0
672	4791	2	1	1	0	0	0	0	0	0	0	0	0	0	0	0	0	0	1	Binding	1	1	1	activation	1	1	425	0	0
672	5451	2	1	1	0	0	0	0	0	0	0	0	0	0	0	0	0	0	1	Binding	1	1	0	0	0	0	0	1	3
672	5925	2	1	1	0	0	0	0	0	0	0	0	0	0	0	0	0	0	1	Binding	1	1	0	0	0	0	0	1	3
672	5966	1	1	1	0	0	0	0	0	0	0	0	0	0	0	0	0	0	1	Binding	1	1	0	0	0	0	0	0	0
672	5970	2	1	1	0	0	0	0	0	0	0	0	0	0	0	0	0	0	1	Binding	1	1	1	activation	1	1	425	0	0
672	5971	2	1	1	0	0	0	0	0	0	0	0	0	0	0	0	0	0	1	Binding	1	1	1	activation	1	1	425	0	0
672	6772	2	1	1	0	0	0	0	0	0	0	0	0	0	0	0	0	0	1	Binding	1	1	0	0	0	0	0	1	3
672	7157	2	1	1	0	0	0	1	IN_SAME_COMPONENT	0	0	0	0	0	0	0	0	0	1	Binding	1	1	0	0	0	0	0	0	0
673	5588	1	1	1	0	0	0	0	0	0	0	0	0	0	0	0	0	0	1	Binding	1	1	0	0	0	0	0	0	0
673	5597	1	1	1	0	0	0	0	0	0	0	0	0	0	0	0	0	0	1	Binding	1	1	0	0	0	0	0	0	0
673	5604	4	1	1	0	0	0	1	STATE_CHANGE	1	0	0	0	0	0	0	0	0	1	Phosphorylation	1	1	1	ptmod	0	1	626	1	4
673	5605	2	1	1	0	0	0	0	0	0	0	0	0	0	0	0	0	0	1	Phosphorylation	1	1	0	0	0	0	0	1	2
673	5894	3	1	1	0	0	0	0	0	0	0	0	0	0	0	0	0	0	1	Binding	1	1	1	binding	0	1	800	1	4
685	1956	2	1	1	0	0	0	0	0	0	0	0	0	0	0	0	0	0	1	receptor binding	1	1	0	0	0	0	0	1	1
685	2066	3	1	1	0	0	0	0	0	0	0	0	0	0	0	0	0	0	1	receptor binding	1	1	1	binding	0	1	800	1	1
695	695	3	1	1	0	0	0	1	REACTS_WITH	0	0	0	0	0	0	0	0	0	1	Phosphorylation	1	1	0	0	0	0	0	1	4
695	867	2	1	1	0	0	0	0	0	0	0	0	0	0	0	0	0	0	1	Phosphorylation	1	1	0	0	0	0	0	1	2
695	1385	2	1	1	0	0	0	0	0	0	0	0	0	0	0	0	0	0	1	Phosphorylation	1	1	1	ptmod	0	1	800	0	0
695	2969	2	1	1	0	0	0	0	0	0	0	0	0	0	0	0	0	0	1	Phosphorylation	1	1	0	0	0	0	0	1	2
695	3265	1	1	1	0	0	0	1	STATE_CHANGE	1	0	0	0	0	0	0	0	0	0	0	0	0	0	0	0	0	0	0	0
695	5335	3	1	1	0	0	0	1	STATE_CHANGE	1	0	0	0	0	0	0	0	0	0	0	0	0	1	binding	0	1	900	1	1
695	5336	4	1	1	0	0	0	1	IN_SAME_COMPONENT	0	0	0	0	0	0	0	0	0	1	Phosphorylation	1	1	1	binding	0	1	900	1	1
695	5579	1	1	1	0	0	0	0	0	0	0	0	0	0	0	0	0	0	1	Phosphorylation	1	1	0	0	0	0	0	0	0
695	5599	2	1	1	0	0	0	1	STATE_CHANGE	1	0	0	0	0	0	0	0	0	1	Unspecified	1	0	0	0	0	0	0	0	0
695	6776	2	1	1	0	0	0	0	0	0	0	0	0	0	0	0	0	0	1	Phosphorylation	1	1	0	0	0	0	0	1	2
695	7454	2	1	1	0	0	0	0	0	0	0	0	0	0	0	0	0	0	1	Phosphorylation	1	1	0	0	0	0	0	1	3
695	114609	2	1	1	0	0	0	0	0	0	0	0	0	0	0	0	0	0	1	Phosphorylation	1	1	0	0	0	0	0	1	3
712	715	3	1	1	1	IN_SAME_COMPONENT	0	0	0	0	0	0	0	0	0	0	0	0	1	Binding	1	1	0	0	0	0	0	1	2
712	3673	1	1	1	0	0	0	0	0	0	0	0	0	0	0	0	0	0	1	Binding	1	1	0	0	0	0	0	0	0
712	3688	1	1	1	0	0	0	0	0	0	0	0	0	0	0	0	0	0	1	Binding	1	1	0	0	0	0	0	0	0
713	715	3	1	1	1	IN_SAME_COMPONENT	0	0	0	0	0	0	0	0	0	0	0	0	1	Binding	1	1	0	0	0	0	0	1	1
713	3673	1	1	1	0	0	0	0	0	0	0	0	0	0	0	0	0	0	1	Binding	1	1	0	0	0	0	0	0	0
713	3688	1	1	1	0	0	0	0	0	0	0	0	0	0	0	0	0	0	1	Binding	1	1	0	0	0	0	0	0	0
714	715	2	1	1	1	IN_SAME_COMPONENT	0	0	0	0	0	0	0	0	0	0	0	0	1	Binding	1	1	0	0	0	0	0	0	0
714	3673	1	1	1	0	0	0	0	0	0	0	0	0	0	0	0	0	0	1	Binding	1	1	0	0	0	0	0	0	0
714	3688	1	1	1	0	0	0	0	0	0	0	0	0	0	0	0	0	0	1	Binding	1	1	0	0	0	0	0	0	0
717	718	3	1	1	1	IN_SAME_COMPONENT	0	0	0	0	0	0	0	0	0	0	0	0	1	Cleavage	1	1	0	0	0	0	0	1	1
718	629	4	1	1	1	IN_SAME_COMPONENT	0	0	0	0	0	0	0	0	0	0	0	0	1	Binding	1	1	1	catalysis	0	1	900	1	2
718	718	3	1	1	1	REACTS_WITH	0	0	0	0	0	0	0	0	0	0	0	0	1	Cleavage	1	1	0	0	0	0	0	1	3
718	719	2	1	1	0	0	0	0	0	0	0	0	0	0	0	0	0	0	1	receptor binding	1	1	0	0	0	0	0	1	1
718	727	2	1	1	0	0	0	0	0	0	0	0	0	0	0	0	0	0	1	Cleavage	1	1	0	0	0	0	0	1	2
718	1380	3	1	1	0	0	0	0	0	0	0	0	0	0	0	0	0	0	1	Binding	1	1	1	binding	0	1	998	1	4
718	3684	2	1	1	0	0	0	0	0	0	0	0	0	0	0	0	0	0	1	receptor binding	1	1	0	0	0	0	0	1	1
718	3687	2	1	1	0	0	0	0	0	0	0	0	0	0	0	0	0	0	1	Binding	1	1	0	0	0	0	0	1	2
718	3689	1	1	1	0	0	0	0	0	0	0	0	0	0	0	0	0	0	1	Binding	1	1	0	0	0	0	0	0	0
719	2770	1	1	1	0	0	0	0	0	0	0	0	0	0	0	0	0	0	1	Transformation	1	1	0	0	0	0	0	0	0
727	728	4	1	1	1	IN_SAME_COMPONENT	0	0	0	0	0	0	0	0	0	0	0	0	1	receptor binding	1	1	1	binding	0	1	900	1	3
728	1234	1	1	1	0	0	0	0	0	0	0	0	0	0	0	0	0	0	1	Binding	1	1	0	0	0	0	0	0	0
728	2769	1	1	1	0	0	0	0	0	0	0	0	0	0	0	0	0	0	1	Transformation	1	1	0	0	0	0	0	0	0
728	2771	2	1	1	0	0	0	0	0	0	0	0	0	0	0	0	0	0	1	Transformation	1	1	0	0	0	0	0	1	2
801	107	1	1	1	0	0	0	0	0	0	0	0	0	0	0	0	0	0	1	Binding	1	1	0	0	0	0	0	0	0
801	109	1	1	1	0	0	0	0	0	0	0	0	0	0	0	0	0	0	1	Binding	1	1	0	0	0	0	0	0	0
801	114	2	1	1	0	0	0	0	0	0	0	0	0	0	0	0	0	0	1	Binding	1	1	0	0	0	0	0	1	1
801	367	2	1	1	0	0	0	0	0	0	0	0	0	0	0	0	0	0	1	Binding	1	1	0	0	0	0	0	1	1
801	815	1	1	1	0	0	0	0	0	0	0	0	0	0	0	0	0	0	1	Binding	1	1	0	0	0	0	0	0	0
801	816	2	1	1	0	0	0	1	IN_SAME_COMPONENT	0	0	0	0	0	0	0	0	0	1	Binding	1	1	0	0	0	0	0	0	0
801	817	1	1	1	0	0	0	0	0	0	0	0	0	0	0	0	0	0	1	Binding	1	1	0	0	0	0	0	0	0
801	818	2	1	1	0	0	0	1	STATE_CHANGE	1	0	0	0	0	0	0	0	0	1	Binding	1	1	0	0	0	0	0	0	0
801	868	1	1	1	0	0	0	1	METABOLIC_CATALYSIS	1	0	0	0	0	0	0	0	0	0	0	0	0	0	0	0	0	0	0	0
801	1385	1	1	1	1	STATE_CHANGE	1	0	0	0	0	0	0	0	0	0	0	0	0	0	0	0	0	0	0	0	0	0	0
801	1452	1	1	1	0	0	0	1	STATE_CHANGE	1	0	0	0	0	0	0	0	0	0	0	0	0	0	0	0	0	0	0	0
801	1956	2	1	1	0	0	0	0	0	0	0	0	0	0	0	0	0	0	1	Binding	1	1	0	0	0	0	0	1	6
801	2099	2	1	1	0	0	0	0	0	0	0	0	0	0	0	0	0	0	1	Binding	1	1	0	0	0	0	0	1	3
801	2130	2	1	1	0	0	0	0	0	0	0	0	0	0	0	0	0	0	1	Binding	1	1	0	0	0	0	0	1	1
801	3320	3	1	1	1	IN_SAME_COMPONENT	0	1	STATE_CHANGE	1	0	0	0	0	0	0	0	0	0	0	0	0	0	0	0	0	0	1	1
801	3784	1	1	1	0	0	0	0	0	0	0	0	0	0	0	0	0	0	1	Binding	1	1	0	0	0	0	0	0	0
801	4087	1	1	1	0	0	0	1	STATE_CHANGE	1	0	0	0	0	0	0	0	0	0	0	0	0	0	0	0	0	0	0	0
801	4638	2	1	1	0	0	0	0	0	0	0	0	0	0	0	0	0	0	1	Binding	1	1	0	0	0	0	0	1	2
801	4773	1	1	1	0	0	0	1	STATE_CHANGE	1	0	0	0	0	0	0	0	0	0	0	0	0	0	0	0	0	0	0	0
801	4775	1	1	1	0	0	0	1	STATE_CHANGE	1	0	0	0	0	0	0	0	0	0	0	0	0	0	0	0	0	0	0	0
801	4842	1	1	1	0	0	0	0	0	0	0	0	0	0	0	0	0	0	1	Binding	1	1	0	0	0	0	0	0	0
801	4843	1	1	1	0	0	0	0	0	0	0	0	0	0	0	0	0	0	1	Binding	1	1	0	0	0	0	0	0	0
801	4846	3	1	1	1	IN_SAME_COMPONENT	0	1	STATE_CHANGE	1	0	0	0	0	0	0	0	0	1	Binding	1	1	0	0	0	0	0	0	0
801	5294	1	1	1	0	0	0	0	0	0	0	0	0	0	0	0	0	0	1	Binding	1	1	0	0	0	0	0	0	0
801	5315	1	1	1	1	SEQUENTIAL_CATALYSIS	1	0	0	0	0	0	0	0	0	0	0	0	0	0	0	0	0	0	0	0	0	0	0
801	5331	2	1	1	0	0	0	0	0	0	0	0	0	0	0	0	0	0	1	Binding	1	1	0	0	0	0	0	1	1
801	5530	2	1	1	0	0	0	0	0	0	0	0	0	0	0	0	0	0	1	Binding	1	1	0	0	0	0	0	1	9
801	5566	2	1	1	1	SEQUENTIAL_CATALYSIS	1	1	CO_CONTROL_INDEPENDENT_SIMILAR	0	0	0	0	0	0	0	0	0	0	0	0	0	0	0	0	0	0	0	0
801	5606	1	1	1	0	0	0	1	STATE_CHANGE	1	0	0	0	0	0	0	0	0	0	0	0	0	0	0	0	0	0	0	0
801	5608	1	1	1	0	0	0	1	STATE_CHANGE	1	0	0	0	0	0	0	0	0	0	0	0	0	0	0	0	0	0	0	0
801	5836	1	1	1	1	STATE_CHANGE	1	0	0	0	0	0	0	0	0	0	0	0	0	0	0	0	0	0	0	0	0	0	0
801	5837	1	1	1	1	STATE_CHANGE	1	0	0	0	0	0	0	0	0	0	0	0	0	0	0	0	0	0	0	0	0	0	0
801	5879	1	1	1	0	0	0	0	0	0	0	0	0	0	0	0	0	0	1	Binding	1	1	0	0	0	0	0	0	0
801	5900	1	1	1	0	0	0	0	0	0	0	0	0	0	0	0	0	0	1	Binding	1	1	0	0	0	0	0	0	0
801	5999	2	1	1	0	0	0	0	0	0	0	0	0	0	0	0	0	0	1	Binding	1	1	0	0	0	0	0	1	1
801	6014	2	1	1	0	0	0	0	0	0	0	0	0	0	0	0	0	0	1	Binding	1	1	0	0	0	0	0	1	2
801	6548	1	1	1	0	0	0	0	0	0	0	0	0	0	0	0	0	0	1	Binding	1	1	0	0	0	0	0	0	0
801	6550	1	1	1	0	0	0	0	0	0	0	0	0	0	0	0	0	0	1	Binding	1	1	0	0	0	0	0	0	0
801	6605	1	1	1	0	0	0	0	0	0	0	0	0	0	0	0	0	0	1	Binding	1	1	0	0	0	0	0	0	0
801	6772	1	1	1	0	0	0	1	STATE_CHANGE	1	0	0	0	0	0	0	0	0	0	0	0	0	0	0	0	0	0	0	0
801	7225	1	1	1	0	0	0	0	0	0	0	0	0	0	0	0	0	0	1	Binding	1	1	0	0	0	0	0	0	0
801	8826	2	1	1	0	0	0	0	0	0	0	0	0	0	0	0	0	0	1	Binding	1	1	0	0	0	0	0	1	2
801	8877	1	1	1	0	0	0	0	0	0	0	0	0	0	0	0	0	0	1	Binding	1	1	0	0	0	0	0	0	0
801	23236	1	1	1	0	0	0	0	0	0	0	0	0	0	0	0	0	0	1	Binding	1	1	0	0	0	0	0	0	0
801	29904	1	1	1	0	0	0	0	0	0	0	0	0	0	0	0	0	0	1	Binding	1	1	0	0	0	0	0	0	0
801	83737	1	1	1	0	0	0	1	METABOLIC_CATALYSIS	1	0	0	0	0	0	0	0	0	0	0	0	0	0	0	0	0	0	0	0
805	107	1	1	1	0	0	0	0	0	0	0	0	0	0	0	0	0	0	1	Binding	1	1	0	0	0	0	0	0	0
805	109	1	1	1	0	0	0	0	0	0	0	0	0	0	0	0	0	0	1	Binding	1	1	0	0	0	0	0	0	0
805	114	1	1	1	0	0	0	0	0	0	0	0	0	0	0	0	0	0	1	Binding	1	1	0	0	0	0	0	0	0
805	367	1	1	1	0	0	0	0	0	0	0	0	0	0	0	0	0	0	1	Binding	1	1	0	0	0	0	0	0	0
805	815	1	1	1	0	0	0	0	0	0	0	0	0	0	0	0	0	0	1	Binding	1	1	0	0	0	0	0	0	0
805	816	1	1	1	0	0	0	0	0	0	0	0	0	0	0	0	0	0	1	Binding	1	1	0	0	0	0	0	0	0
805	817	1	1	1	0	0	0	0	0	0	0	0	0	0	0	0	0	0	1	Binding	1	1	0	0	0	0	0	0	0
805	818	1	1	1	0	0	0	0	0	0	0	0	0	0	0	0	0	0	1	Binding	1	1	0	0	0	0	0	0	0
805	1956	1	1	1	0	0	0	0	0	0	0	0	0	0	0	0	0	0	1	Binding	1	1	0	0	0	0	0	0	0
805	2099	1	1	1	0	0	0	0	0	0	0	0	0	0	0	0	0	0	1	Binding	1	1	0	0	0	0	0	0	0
805	2130	1	1	1	0	0	0	0	0	0	0	0	0	0	0	0	0	0	1	Binding	1	1	0	0	0	0	0	0	0
805	3784	1	1	1	0	0	0	0	0	0	0	0	0	0	0	0	0	0	1	Binding	1	1	0	0	0	0	0	0	0
805	4638	1	1	1	0	0	0	0	0	0	0	0	0	0	0	0	0	0	1	Binding	1	1	0	0	0	0	0	0	0
805	4842	1	1	1	0	0	0	0	0	0	0	0	0	0	0	0	0	0	1	Binding	1	1	0	0	0	0	0	0	0
805	4843	1	1	1	0	0	0	0	0	0	0	0	0	0	0	0	0	0	1	Binding	1	1	0	0	0	0	0	0	0
805	4846	1	1	1	0	0	0	0	0	0	0	0	0	0	0	0	0	0	1	Binding	1	1	0	0	0	0	0	0	0
805	5294	1	1	1	0	0	0	0	0	0	0	0	0	0	0	0	0	0	1	Binding	1	1	0	0	0	0	0	0	0
805	5331	1	1	1	0	0	0	0	0	0	0	0	0	0	0	0	0	0	1	Binding	1	1	0	0	0	0	0	0	0
805	5530	1	1	1	0	0	0	0	0	0	0	0	0	0	0	0	0	0	1	Binding	1	1	0	0	0	0	0	0	0
805	5879	1	1	1	0	0	0	0	0	0	0	0	0	0	0	0	0	0	1	Binding	1	1	0	0	0	0	0	0	0
805	5900	1	1	1	0	0	0	0	0	0	0	0	0	0	0	0	0	0	1	Binding	1	1	0	0	0	0	0	0	0
805	5999	1	1	1	0	0	0	0	0	0	0	0	0	0	0	0	0	0	1	Binding	1	1	0	0	0	0	0	0	0
805	6014	1	1	1	0	0	0	0	0	0	0	0	0	0	0	0	0	0	1	Binding	1	1	0	0	0	0	0	0	0
805	6548	1	1	1	0	0	0	0	0	0	0	0	0	0	0	0	0	0	1	Binding	1	1	0	0	0	0	0	0	0
805	6550	1	1	1	0	0	0	0	0	0	0	0	0	0	0	0	0	0	1	Binding	1	1	0	0	0	0	0	0	0
805	6605	1	1	1	0	0	0	0	0	0	0	0	0	0	0	0	0	0	1	Binding	1	1	0	0	0	0	0	0	0
805	7225	1	1	1	0	0	0	0	0	0	0	0	0	0	0	0	0	0	1	Binding	1	1	0	0	0	0	0	0	0
805	8826	1	1	1	0	0	0	0	0	0	0	0	0	0	0	0	0	0	1	Binding	1	1	0	0	0	0	0	0	0
805	8877	1	1	1	0	0	0	0	0	0	0	0	0	0	0	0	0	0	1	Binding	1	1	0	0	0	0	0	0	0
805	23236	1	1	1	0	0	0	0	0	0	0	0	0	0	0	0	0	0	1	Binding	1	1	0	0	0	0	0	0	0
805	29904	1	1	1	0	0	0	0	0	0	0	0	0	0	0	0	0	0	1	Binding	1	1	0	0	0	0	0	0	0
808	107	1	1	1	0	0	0	0	0	0	0	0	0	0	0	0	0	0	1	Binding	1	1	0	0	0	0	0	0	0
808	109	1	1	1	0	0	0	0	0	0	0	0	0	0	0	0	0	0	1	Binding	1	1	0	0	0	0	0	0	0
808	114	1	1	1	0	0	0	0	0	0	0	0	0	0	0	0	0	0	1	Binding	1	1	0	0	0	0	0	0	0
808	367	1	1	1	0	0	0	0	0	0	0	0	0	0	0	0	0	0	1	Binding	1	1	0	0	0	0	0	0	0
808	815	1	1	1	0	0	0	0	0	0	0	0	0	0	0	0	0	0	1	Binding	1	1	0	0	0	0	0	0	0
808	816	1	1	1	0	0	0	0	0	0	0	0	0	0	0	0	0	0	1	Binding	1	1	0	0	0	0	0	0	0
808	817	1	1	1	0	0	0	0	0	0	0	0	0	0	0	0	0	0	1	Binding	1	1	0	0	0	0	0	0	0
808	818	1	1	1	0	0	0	0	0	0	0	0	0	0	0	0	0	0	1	Binding	1	1	0	0	0	0	0	0	0
808	1956	1	1	1	0	0	0	0	0	0	0	0	0	0	0	0	0	0	1	Binding	1	1	0	0	0	0	0	0	0
808	2099	1	1	1	0	0	0	0	0	0	0	0	0	0	0	0	0	0	1	Binding	1	1	0	0	0	0	0	0	0
808	2130	1	1	1	0	0	0	0	0	0	0	0	0	0	0	0	0	0	1	Binding	1	1	0	0	0	0	0	0	0
808	3784	1	1	1	0	0	0	0	0	0	0	0	0	0	0	0	0	0	1	Binding	1	1	0	0	0	0	0	0	0
808	4638	1	1	1	0	0	0	0	0	0	0	0	0	0	0	0	0	0	1	Binding	1	1	0	0	0	0	0	0	0
808	4842	1	1	1	0	0	0	0	0	0	0	0	0	0	0	0	0	0	1	Binding	1	1	0	0	0	0	0	0	0
808	4843	1	1	1	0	0	0	0	0	0	0	0	0	0	0	0	0	0	1	Binding	1	1	0	0	0	0	0	0	0
808	4846	1	1	1	0	0	0	0	0	0	0	0	0	0	0	0	0	0	1	Binding	1	1	0	0	0	0	0	0	0
808	5294	1	1	1	0	0	0	0	0	0	0	0	0	0	0	0	0	0	1	Binding	1	1	0	0	0	0	0	0	0
808	5331	1	1	1	0	0	0	0	0	0	0	0	0	0	0	0	0	0	1	Binding	1	1	0	0	0	0	0	0	0
808	5530	1	1	1	0	0	0	0	0	0	0	0	0	0	0	0	0	0	1	Binding	1	1	0	0	0	0	0	0	0
808	5879	1	1	1	0	0	0	0	0	0	0	0	0	0	0	0	0	0	1	Binding	1	1	0	0	0	0	0	0	0
808	5900	1	1	1	0	0	0	0	0	0	0	0	0	0	0	0	0	0	1	Binding	1	1	0	0	0	0	0	0	0
808	5999	1	1	1	0	0	0	0	0	0	0	0	0	0	0	0	0	0	1	Binding	1	1	0	0	0	0	0	0	0
808	6014	1	1	1	0	0	0	0	0	0	0	0	0	0	0	0	0	0	1	Binding	1	1	0	0	0	0	0	0	0
808	6548	1	1	1	0	0	0	0	0	0	0	0	0	0	0	0	0	0	1	Binding	1	1	0	0	0	0	0	0	0
808	6550	1	1	1	0	0	0	0	0	0	0	0	0	0	0	0	0	0	1	Binding	1	1	0	0	0	0	0	0	0
808	6605	1	1	1	0	0	0	0	0	0	0	0	0	0	0	0	0	0	1	Binding	1	1	0	0	0	0	0	0	0
808	7225	1	1	1	0	0	0	0	0	0	0	0	0	0	0	0	0	0	1	Binding	1	1	0	0	0	0	0	0	0
808	8826	1	1	1	0	0	0	0	0	0	0	0	0	0	0	0	0	0	1	Binding	1	1	0	0	0	0	0	0	0
808	8877	1	1	1	0	0	0	0	0	0	0	0	0	0	0	0	0	0	1	Binding	1	1	0	0	0	0	0	0	0
808	23236	1	1	1	0	0	0	0	0	0	0	0	0	0	0	0	0	0	1	Binding	1	1	0	0	0	0	0	0	0
808	29904	1	1	1	0	0	0	0	0	0	0	0	0	0	0	0	0	0	1	Binding	1	1	0	0	0	0	0	0	0
815	775	1	1	1	0	0	0	0	0	0	0	0	0	0	0	0	0	0	1	Phosphorylation	1	1	0	0	0	0	0	0	0
815	815	2	1	1	0	0	0	0	0	0	0	0	0	0	0	0	0	0	1	Phosphorylation	1	1	0	0	0	0	0	1	1
815	1385	3	1	1	0	0	0	0	0	0	0	0	0	0	0	0	0	0	1	Phosphorylation	1	1	1	ptmod	0	1	701	1	1
815	2185	1	1	1	0	0	0	0	0	0	0	0	0	0	0	0	0	0	1	Phosphorylation	1	1	0	0	0	0	0	0	0
815	4087	3	1	1	0	0	0	1	STATE_CHANGE	1	1	STATE_CHANGE	1	0	0	0	0	0	1	Phosphorylation	-1	1	0	0	0	0	0	0	0
815	4846	1	1	1	0	0	0	0	0	0	0	0	0	0	0	0	0	0	1	Phosphorylation	1	1	0	0	0	0	0	0	0
815	5321	1	1	1	0	0	0	0	0	0	0	0	0	0	0	0	0	0	1	Phosphorylation	1	1	0	0	0	0	0	0	0
815	5747	1	1	1	0	0	0	0	0	0	0	0	0	0	0	0	0	0	1	Phosphorylation	1	1	0	0	0	0	0	0	0
815	5894	1	1	1	0	0	0	0	0	0	0	0	0	0	0	0	0	0	1	Phosphorylation	1	1	0	0	0	0	0	0	0
815	6722	1	1	1	0	0	0	0	0	0	0	0	0	0	0	0	0	0	1	Phosphorylation	1	1	0	0	0	0	0	0	0
815	6772	1	1	1	0	0	0	0	0	0	0	0	0	0	0	0	0	0	1	Phosphorylation	1	1	0	0	0	0	0	0	0
815	6885	3	1	1	0	0	0	1	STATE_CHANGE	1	0	0	0	0	0	0	0	0	1	Phosphorylation	1	1	0	0	0	0	0	1	1
815	7074	2	1	1	0	0	0	0	0	0	0	0	0	0	0	0	0	0	1	Phosphorylation	1	1	0	0	0	0	0	1	1
816	775	1	1	1	0	0	0	0	0	0	0	0	0	0	0	0	0	0	1	Phosphorylation	1	1	0	0	0	0	0	0	0
816	1385	1	1	1	0	0	0	0	0	0	0	0	0	0	0	0	0	0	1	Phosphorylation	1	1	0	0	0	0	0	0	0
816	2185	1	1	1	0	0	0	0	0	0	0	0	0	0	0	0	0	0	1	Phosphorylation	1	1	0	0	0	0	0	0	0
816	4846	1	1	1	0	0	0	0	0	0	0	0	0	0	0	0	0	0	1	Phosphorylation	1	1	0	0	0	0	0	0	0
816	5321	1	1	1	0	0	0	0	0	0	0	0	0	0	0	0	0	0	1	Phosphorylation	1	1	0	0	0	0	0	0	0
816	5606	1	1	1	0	0	0	1	STATE_CHANGE	1	0	0	0	0	0	0	0	0	0	0	0	0	0	0	0	0	0	0	0
816	5608	1	1	1	0	0	0	1	STATE_CHANGE	1	0	0	0	0	0	0	0	0	0	0	0	0	0	0	0	0	0	0	0
816	5747	1	1	1	0	0	0	0	0	0	0	0	0	0	0	0	0	0	1	Phosphorylation	1	1	0	0	0	0	0	0	0
816	5894	1	1	1	0	0	0	0	0	0	0	0	0	0	0	0	0	0	1	Phosphorylation	1	1	0	0	0	0	0	0	0
816	6722	1	1	1	0	0	0	0	0	0	0	0	0	0	0	0	0	0	1	Phosphorylation	1	1	0	0	0	0	0	0	0
816	6772	1	1	1	0	0	0	0	0	0	0	0	0	0	0	0	0	0	1	Phosphorylation	1	1	0	0	0	0	0	0	0
816	6885	2	1	1	0	0	0	0	0	0	1	INTERACTS_WITH	0	0	0	0	0	0	1	Phosphorylation	1	1	0	0	0	0	0	0	0
816	7074	1	1	1	0	0	0	0	0	0	0	0	0	0	0	0	0	0	1	Phosphorylation	1	1	0	0	0	0	0	0	0
817	775	1	1	1	0	0	0	0	0	0	0	0	0	0	0	0	0	0	1	Phosphorylation	1	1	0	0	0	0	0	0	0
817	1385	2	1	1	0	0	0	0	0	0	0	0	0	0	0	0	0	0	1	Phosphorylation	1	1	1	ptmod	0	1	701	0	0
817	2185	1	1	1	0	0	0	0	0	0	0	0	0	0	0	0	0	0	1	Phosphorylation	1	1	0	0	0	0	0	0	0
817	4846	1	1	1	0	0	0	0	0	0	0	0	0	0	0	0	0	0	1	Phosphorylation	1	1	0	0	0	0	0	0	0
817	5321	1	1	1	0	0	0	0	0	0	0	0	0	0	0	0	0	0	1	Phosphorylation	1	1	0	0	0	0	0	0	0
817	5747	1	1	1	0	0	0	0	0	0	0	0	0	0	0	0	0	0	1	Phosphorylation	1	1	0	0	0	0	0	0	0
817	5894	1	1	1	0	0	0	0	0	0	0	0	0	0	0	0	0	0	1	Phosphorylation	1	1	0	0	0	0	0	0	0
817	6722	1	1	1	0	0	0	0	0	0	0	0	0	0	0	0	0	0	1	Phosphorylation	1	1	0	0	0	0	0	0	0
817	6772	1	1	1	0	0	0	0	0	0	0	0	0	0	0	0	0	0	1	Phosphorylation	1	1	0	0	0	0	0	0	0
817	6885	2	1	1	0	0	0	0	0	0	1	INTERACTS_WITH	0	0	0	0	0	0	1	Phosphorylation	1	1	0	0	0	0	0	0	0
817	7074	1	1	1	0	0	0	0	0	0	0	0	0	0	0	0	0	0	1	Phosphorylation	1	1	0	0	0	0	0	0	0
818	775	1	1	1	0	0	0	0	0	0	0	0	0	0	0	0	0	0	1	Phosphorylation	1	1	0	0	0	0	0	0	0
818	1385	1	1	1	0	0	0	0	0	0	0	0	0	0	0	0	0	0	1	Phosphorylation	1	1	0	0	0	0	0	0	0
818	2113	2	1	1	0	0	0	1	STATE_CHANGE	1	0	0	0	0	0	0	0	0	0	0	0	0	0	0	0	0	0	1	1
818	2185	1	1	1	0	0	0	0	0	0	0	0	0	0	0	0	0	0	1	Phosphorylation	1	1	0	0	0	0	0	0	0
818	4846	1	1	1	0	0	0	0	0	0	0	0	0	0	0	0	0	0	1	Phosphorylation	1	1	0	0	0	0	0	0	0
818	5321	1	1	1	0	0	0	0	0	0	0	0	0	0	0	0	0	0	1	Phosphorylation	1	1	0	0	0	0	0	0	0
818	5747	1	1	1	0	0	0	0	0	0	0	0	0	0	0	0	0	0	1	Phosphorylation	1	1	0	0	0	0	0	0	0
818	5894	1	1	1	0	0	0	0	0	0	0	0	0	0	0	0	0	0	1	Phosphorylation	1	1	0	0	0	0	0	0	0
818	6722	2	1	1	0	0	0	0	0	0	0	0	0	0	0	0	0	0	1	Phosphorylation	1	1	0	0	0	0	0	1	1
818	6772	2	1	1	0	0	0	0	0	0	0	0	0	0	0	0	0	0	1	Phosphorylation	1	1	0	0	0	0	0	1	2
818	6885	1	1	1	0	0	0	0	0	0	0	0	0	0	0	0	0	0	1	Phosphorylation	1	1	0	0	0	0	0	0	0
818	7074	2	1	1	0	0	0	0	0	0	0	0	0	0	0	0	0	0	1	Phosphorylation	1	1	0	0	0	0	0	1	1
818	79718	1	1	1	0	0	0	0	0	0	0	0	0	0	0	0	0	0	1	Phosphorylation	1	1	0	0	0	0	0	0	0
818	84433	1	1	1	0	0	0	0	0	0	0	0	0	0	0	0	0	0	1	Phosphorylation	1	1	0	0	0	0	0	0	0
819	1956	2	1	1	0	0	0	0	0	0	0	0	0	0	0	0	0	0	1	Binding	1	1	0	0	0	0	0	1	3
819	5479	2	1	1	0	0	0	0	0	0	0	0	0	0	0	0	0	0	1	Binding	1	1	0	0	0	0	0	1	1
825	4792	1	1	1	0	0	0	0	0	0	1	STATE_CHANGE	1	0	0	0	0	0	0	0	0	0	0	0	0	0	0	0	0
834	834	2	1	1	0	0	0	0	0	0	0	0	0	1	16	autoCleavage	1	1	0	0	0	0	0	0	0	0	0	1	15
834	836	3	1	1	0	0	0	0	0	0	0	0	0	0	0	0	0	0	1	Cleavage	1	1	1	binding	0	1	822	1	1
834	840	3	1	1	0	0	0	0	0	0	0	0	0	0	0	0	0	0	1	Cleavage	1	1	1	binding	0	1	822	1	1
834	2247	2	1	1	0	0	0	0	0	0	0	0	0	0	0	0	0	0	1	Binding	1	1	0	0	0	0	0	1	1
834	3553	3	1	1	0	0	0	0	0	0	0	0	0	1	1	Cleavage	1	1	1	Cleavage	1	1	0	0	0	0	0	1	3
834	3606	3	1	1	0	0	0	0	0	0	0	0	0	0	0	0	0	0	1	Cleavage	1	1	1	expression	0	0	800	1	3
834	5580	1	1	1	0	0	0	0	0	0	0	0	0	0	0	0	0	0	1	Cleavage	1	1	0	0	0	0	0	0	0
834	114609	2	1	1	0	0	0	0	0	0	0	0	0	0	0	0	0	0	1	Cleavage	1	1	0	0	0	0	0	1	1
835	637	3	1	1	0	0	0	0	0	0	0	0	0	1	2	Cleavage	1	1	1	Cleavage	1	1	0	0	0	0	0	1	2
835	835	3	1	1	0	0	0	1	REACTS_WITH	0	0	0	0	0	0	0	0	0	1	Binding	1	1	0	0	0	0	0	1	4
835	840	1	1	1	0	0	0	0	0	0	0	0	0	0	0	0	0	0	1	Cleavage	1	1	0	0	0	0	0	0	0
835	841	2	1	1	0	0	0	1	CO_CONTROL_INDEPENDENT_SIMILAR	0	0	0	0	0	0	0	0	0	1	Cleavage	1	1	0	0	0	0	0	0	0
835	842	1	1	1	0	0	0	0	0	0	0	0	0	0	0	0	0	0	1	Cleavage	1	1	0	0	0	0	0	0	0
835	5609	1	1	1	0	0	0	1	STATE_CHANGE	1	0	0	0	0	0	0	0	0	0	0	0	0	0	0	0	0	0	0	0
835	7186	4	1	1	0	0	0	1	IN_SAME_COMPONENT	0	0	0	0	0	0	0	0	0	1	Binding	1	1	1	binding	0	1	990	1	1
835	9020	1	1	1	0	0	0	1	STATE_CHANGE	1	0	0	0	0	0	0	0	0	0	0	0	0	0	0	0	0	0	0	0
835	9475	1	1	1	0	0	0	0	0	0	0	0	0	0	0	0	0	0	1	Cleavage	1	1	0	0	0	0	0	0	0
836	572	1	1	1	0	0	0	0	0	0	0	0	0	0	0	0	0	0	1	Cleavage	1	1	0	0	0	0	0	0	0
836	660	3	1	1	0	0	0	0	0	0	0	0	0	0	0	0	0	0	1	Cleavage	1	1	1	catalysis	0	1	900	1	2
836	672	2	1	1	0	0	0	0	0	0	0	0	0	0	0	0	0	0	1	Cleavage	1	1	0	0	0	0	0	1	1
836	835	3	1	1	0	0	0	0	0	0	0	0	0	0	0	0	0	0	1	Cleavage	1	1	1	reaction	0	1	900	1	1
836	836	3	1	1	1	REACTS_WITH	0	0	0	0	0	0	0	0	0	0	0	0	1	Cleavage	1	1	0	0	0	0	0	1	6
836	839	2	1	1	0	0	0	0	0	0	0	0	0	0	0	0	0	0	1	Cleavage	1	1	1	binding	0	1	800	0	0
836	840	2	1	1	0	0	0	0	0	0	0	0	0	0	0	0	0	0	1	Cleavage	1	1	1	binding	0	1	800	0	0
836	841	1	1	1	0	0	0	0	0	0	0	0	0	0	0	0	0	0	1	Cleavage	1	1	0	0	0	0	0	0	0
836	842	2	1	1	0	0	0	0	0	0	0	0	0	0	0	0	0	0	1	Cleavage	1	1	1	catalysis	0	1	900	0	0
836	843	1	1	1	0	0	0	0	0	0	0	0	0	0	0	0	0	0	1	Cleavage	1	1	0	0	0	0	0	0	0
836	999	4	1	1	1	STATE_CHANGE	1	0	0	0	0	0	0	0	0	0	0	0	1	Cleavage	0	1	1	catalysis	0	1	900	1	2
836	1676	5	1	1	1	STATE_CHANGE	1	0	0	0	0	0	0	1	2	Cleavage	1	1	1	Cleavage	-1	1	1	catalysis	0	1	900	1	2
836	1677	2	1	1	1	STATE_CHANGE	1	0	0	0	0	0	0	0	0	0	0	0	0	0	0	0	1	catalysis	0	1	900	0	0
836	3603	2	1	1	0	0	0	0	0	0	0	0	0	0	0	0	0	0	1	Cleavage	1	1	0	0	0	0	0	1	1
836	5062	3	1	1	0	0	0	0	0	0	0	0	0	0	0	0	0	0	1	Cleavage	1	1	1	catalysis	0	1	900	1	2
836	5580	2	1	1	0	0	0	0	0	0	0	0	0	0	0	0	0	0	1	Cleavage	1	1	1	catalysis	0	1	900	0	0
836	5586	2	1	1	0	0	0	0	0	0	0	0	0	0	0	0	0	0	1	Cleavage	1	1	0	0	0	0	0	1	1
836	5587	1	1	1	0	0	0	0	0	0	0	0	0	0	0	0	0	0	1	Cleavage	1	1	0	0	0	0	0	0	0
836	5588	3	1	1	0	0	0	0	0	0	0	0	0	0	0	0	0	0	1	Cleavage	1	1	1	catalysis	0	1	900	1	1
836	5782	1	1	1	0	0	0	0	0	0	0	0	0	0	0	0	0	0	1	Cleavage	1	1	0	0	0	0	0	0	0
836	6093	3	1	1	0	0	0	0	0	0	0	0	0	0	0	0	0	0	1	Cleavage	1	1	1	catalysis	0	1	900	1	1
836	7157	1	1	1	0	0	0	0	0	0	0	0	0	0	0	0	0	0	1	Cleavage	1	1	0	0	0	0	0	0	0
836	8398	1	1	1	0	0	0	0	0	0	0	0	0	0	0	0	0	0	1	Cleavage	1	1	0	0	0	0	0	0	0
836	11184	2	1	1	0	0	0	0	0	0	0	0	0	0	0	0	0	0	1	Cleavage	1	1	0	0	0	0	0	1	1
839	836	3	1	1	0	0	0	0	0	0	0	0	0	0	0	0	0	0	1	Cleavage	1	1	1	binding	0	1	800	1	3
839	840	1	1	1	0	0	0	0	0	0	0	0	0	0	0	0	0	0	1	Cleavage	1	1	0	0	0	0	0	0	0
839	841	1	1	1	0	0	0	0	0	0	0	0	0	0	0	0	0	0	1	Cleavage	1	1	0	0	0	0	0	0	0
839	843	1	1	1	0	0	0	0	0	0	0	0	0	0	0	0	0	0	1	Cleavage	1	1	0	0	0	0	0	0	0
840	835	2	1	1	0	0	0	0	0	0	0	0	0	0	0	0	0	0	1	Cleavage	1	1	0	0	0	0	0	1	2
840	839	1	1	1	0	0	0	0	0	0	0	0	0	0	0	0	0	0	1	Cleavage	1	1	0	0	0	0	0	0	0
840	4214	1	1	1	0	0	0	0	0	0	0	0	0	0	0	0	0	0	1	Cleavage	1	1	0	0	0	0	0	0	0
840	5581	1	1	1	0	0	0	0	0	0	0	0	0	0	0	0	0	0	1	Cleavage	1	1	0	0	0	0	0	0	0
840	5747	2	1	1	1	STATE_CHANGE	1	0	0	0	0	0	0	0	0	0	0	0	0	0	0	0	1	catalysis	0	1	900	0	0
840	7132	3	1	1	0	0	0	0	0	0	1	STATE_CHANGE	1	0	0	0	0	0	1	Cleavage	0	1	0	0	0	0	0	1	2
840	8841	1	1	1	0	0	0	0	0	0	0	0	0	0	0	0	0	0	1	Cleavage	1	1	0	0	0	0	0	0	0
841	637	3	1	1	0	0	0	1	STATE_CHANGE	1	0	0	0	0	0	0	0	0	1	Cleavage	1	1	0	0	0	0	0	1	3
841	835	2	1	1	0	0	0	0	0	0	0	0	0	0	0	0	0	0	1	Cleavage	1	1	0	0	0	0	0	1	1
841	836	4	1	1	0	0	0	1	STATE_CHANGE	1	0	0	0	1	4	Cleavage	1	1	1	Cleavage	1	1	0	0	0	0	0	1	4
841	839	2	1	1	0	0	0	1	STATE_CHANGE	1	0	0	0	0	0	0	0	0	0	0	0	0	0	0	0	0	0	1	2
841	840	4	1	1	0	0	0	1	STATE_CHANGE	1	0	0	0	1	3	Cleavage	1	1	1	Cleavage	1	1	0	0	0	0	0	1	2
841	842	1	1	1	0	0	0	0	0	0	0	0	0	0	0	0	0	0	1	Cleavage	1	1	0	0	0	0	0	0	0
841	843	2	1	1	0	0	0	0	0	0	1	INTERACTS_WITH	0	0	0	0	0	0	1	Cleavage	1	1	0	0	0	0	0	0	0
841	1147	2	1	1	0	0	0	0	0	0	0	0	0	0	0	0	0	0	1	Binding	1	1	0	0	0	0	0	1	2
841	3551	2	1	1	0	0	0	0	0	0	0	0	0	0	0	0	0	0	1	Binding	1	1	0	0	0	0	0	1	4
841	5295	2	1	1	0	0	0	0	0	0	0	0	0	0	0	0	0	0	1	Binding	1	1	0	0	0	0	0	1	1
841	5339	3	1	1	1	STATE_CHANGE	1	0	0	0	0	0	0	0	0	0	0	0	1	Cleavage	0	1	0	0	0	0	0	1	1
841	5609	1	1	1	0	0	0	1	STATE_CHANGE	1	0	0	0	0	0	0	0	0	0	0	0	0	0	0	0	0	0	0	0
841	8737	5	1	1	1	IN_SAME_COMPONENT	0	1	CO_CONTROL_INDEPENDENT_SIMILAR	0	1	INTERACTS_WITH	0	0	0	0	0	0	1	Binding	1	1	0	0	0	0	0	1	3
841	8772	4	1	1	1	IN_SAME_COMPONENT	0	1	IN_SAME_COMPONENT	0	1	INTERACTS_WITH	0	1	2	Cleavage	1	1	0	0	0	0	0	0	0	0	0	0	0
842	836	5	1	1	0	0	0	1	METABOLIC_CATALYSIS	1	0	0	0	1	4	Cleavage	1	1	1	Cleavage	1	1	1	catalysis	0	1	900	1	3
842	839	2	1	1	0	0	0	1	STATE_CHANGE	1	0	0	0	1	2	Cleavage	1	1	0	0	0	0	0	0	0	0	0	0	0
842	840	5	1	1	1	STATE_CHANGE	1	1	METABOLIC_CATALYSIS	1	0	0	0	1	2	Cleavage	1	1	1	Cleavage	1	1	1	catalysis	0	1	900	0	0
842	842	5	1	1	1	REACTS_WITH	0	1	REACTS_WITH	0	0	0	0	1	17	autoCleavage	1	1	1	Binding	1	1	0	0	0	0	0	1	2
842	5581	1	1	1	0	0	0	0	0	0	0	0	0	0	0	0	0	0	1	Cleavage	1	1	0	0	0	0	0	0	0
843	836	2	1	1	0	0	0	0	0	0	0	0	0	0	0	0	0	0	1	Cleavage	1	1	0	0	0	0	0	1	3
843	839	2	1	1	0	0	0	0	0	0	0	0	0	0	0	0	0	0	1	Cleavage	1	1	0	0	0	0	0	1	2
843	840	4	1	1	0	0	0	1	METABOLIC_CATALYSIS	1	0	0	0	1	2	Cleavage	1	1	1	Cleavage	1	1	0	0	0	0	0	1	2
843	841	3	1	1	0	0	0	0	0	0	1	INTERACTS_WITH	0	0	0	0	0	0	1	Cleavage	1	1	0	0	0	0	0	1	4
843	4790	1	1	1	0	0	0	1	STATE_CHANGE	1	0	0	0	0	0	0	0	0	0	0	0	0	0	0	0	0	0	0	0
843	5062	1	1	1	0	0	0	0	0	0	0	0	0	0	0	0	0	0	1	Cleavage	1	1	0	0	0	0	0	0	0
843	6416	1	1	1	0	0	0	1	STATE_CHANGE	1	0	0	0	0	0	0	0	0	0	0	0	0	0	0	0	0	0	0	0
843	8737	4	1	1	0	0	0	1	CO_CONTROL_INDEPENDENT_ANTI	0	1	IN_SAME_COMPONENT	0	0	0	0	0	0	1	Binding	1	1	1	binding	0	1	900	0	0
857	94	3	1	1	0	0	0	0	0	0	0	0	0	0	0	0	0	0	1	Binding	1	1	1	binding	0	1	423	1	1
857	186	1	1	1	0	0	0	0	0	0	0	0	0	0	0	0	0	0	1	Binding	1	1	0	0	0	0	0	0	0
857	367	4	1	1	0	0	0	0	0	0	1	INTERACTS_WITH	0	0	0	0	0	0	1	Binding	1	1	1	binding	0	1	800	1	2
857	509	1	1	1	0	0	0	0	0	0	0	0	0	0	0	0	0	0	1	Binding	1	1	0	0	0	0	0	0	0
857	859	2	1	1	0	0	0	0	0	0	0	0	0	0	0	0	0	0	1	Binding	1	1	1	binding	0	1	800	0	0
857	1445	1	1	1	0	0	0	0	0	0	0	0	0	0	0	0	0	0	1	Binding	1	1	0	0	0	0	0	0	0
857	2047	1	1	1	0	0	0	0	0	0	0	0	0	0	0	0	0	0	1	Binding	1	1	0	0	0	0	0	0	0
857	2099	2	1	1	0	0	0	0	0	0	0	0	0	0	0	0	0	0	1	Binding	1	1	1	expression	1	0	800	0	0
857	2316	2	1	1	0	0	0	0	0	0	0	0	0	0	0	0	0	0	1	Binding	1	1	0	0	0	0	0	1	1
857	2534	3	1	1	0	0	0	0	0	0	0	0	0	0	0	0	0	0	1	Binding	1	1	1	binding	0	1	980	1	1
857	2886	3	1	1	0	0	0	0	0	0	1	INTERACTS_WITH	0	0	0	0	0	0	1	Binding	1	1	0	0	0	0	0	1	1
857	2908	1	1	1	0	0	0	0	0	0	0	0	0	0	0	0	0	0	1	Binding	1	1	0	0	0	0	0	0	0
857	3265	2	1	1	0	0	0	0	0	0	0	0	0	0	0	0	0	0	1	Binding	1	1	0	0	0	0	0	1	2
857	3480	2	1	1	0	0	0	0	0	0	0	0	0	0	0	0	0	0	1	Binding	1	1	1	activation	1	1	677	0	0
857	3611	3	1	1	0	0	0	0	0	0	0	0	0	0	0	0	0	0	1	Binding	1	1	1	binding	0	1	800	1	2
857	3667	2	1	1	0	0	0	0	0	0	0	0	0	0	0	0	0	0	1	Binding	1	1	1	binding	0	1	800	0	0
857	3710	1	1	1	0	0	0	0	0	0	0	0	0	0	0	0	0	0	1	Binding	1	1	0	0	0	0	0	0	0
857	4323	2	1	1	0	0	0	0	0	0	0	0	0	0	0	0	0	0	1	Binding	1	1	0	0	0	0	0	1	1
857	4804	2	1	1	0	0	0	0	0	0	0	0	0	0	0	0	0	0	1	Binding	1	1	0	0	0	0	0	1	2
857	5338	2	1	1	0	0	0	0	0	0	0	0	0	0	0	0	0	0	1	Binding	1	1	0	0	0	0	0	1	2
857	5595	3	1	1	0	0	0	0	0	0	1	INTERACTS_WITH	0	0	0	0	0	0	1	Binding	1	1	1	expression	1	0	800	0	0
857	5742	1	1	1	0	0	0	0	0	0	0	0	0	0	0	0	0	0	1	Binding	1	1	0	0	0	0	0	0	0
857	5747	2	1	1	0	0	0	0	0	0	0	0	0	0	0	0	0	0	1	Binding	1	1	1	expression	0	0	800	0	0
857	5868	2	1	1	0	0	0	0	0	0	0	0	0	0	0	0	0	0	1	Binding	1	1	1	binding	0	1	800	0	0
857	6714	2	1	1	0	0	0	0	0	0	0	0	0	0	0	0	0	0	1	Binding	1	1	1	binding	0	1	800	0	0
857	7124	1	1	1	0	0	0	1	STATE_CHANGE	1	0	0	0	0	0	0	0	0	0	0	0	0	0	0	0	0	0	0	0
857	7132	1	1	1	0	0	0	1	STATE_CHANGE	1	0	0	0	0	0	0	0	0	0	0	0	0	0	0	0	0	0	0	0
857	7186	3	1	1	0	0	0	1	STATE_CHANGE	1	1	IN_SAME_COMPONENT	0	0	0	0	0	0	0	0	0	0	0	0	0	0	0	1	3
857	8717	2	1	1	0	0	0	1	STATE_CHANGE	1	0	0	0	0	0	0	0	0	0	0	0	0	0	0	0	0	0	1	1
857	8737	1	1	1	0	0	0	1	STATE_CHANGE	1	0	0	0	0	0	0	0	0	0	0	0	0	0	0	0	0	0	0	0
859	2099	1	1	1	0	0	0	0	0	0	0	0	0	0	0	0	0	0	1	Binding	1	1	0	0	0	0	0	0	0
859	2771	1	1	1	0	0	0	0	0	0	0	0	0	0	0	0	0	0	1	Binding	1	1	0	0	0	0	0	0	0
859	3643	2	1	1	0	0	0	0	0	0	0	0	0	0	0	0	0	0	1	Binding	1	1	0	0	0	0	0	1	1
859	5170	1	1	1	0	0	0	0	0	0	0	0	0	0	0	0	0	0	1	Binding	1	1	0	0	0	0	0	0	0
859	653361	1	1	1	0	0	0	0	0	0	0	0	0	0	0	0	0	0	1	Binding	1	1	0	0	0	0	0	0	0
860	632	2	1	1	0	0	0	1	METABOLIC_CATALYSIS	1	0	0	0	0	0	0	0	0	1	Transcription regulation	1	0	0	0	0	0	0	0	0
860	1051	1	1	1	0	0	0	0	0	0	0	0	0	0	0	0	0	0	1	Binding	1	1	0	0	0	0	0	0	0
860	1386	1	1	1	0	0	0	0	0	0	0	0	0	0	0	0	0	0	1	Binding	1	1	0	0	0	0	0	0	0
860	2033	1	1	1	0	0	0	0	0	0	0	0	0	0	0	0	0	0	1	Binding	1	1	0	0	0	0	0	0	0
860	2114	1	1	1	0	0	0	0	0	0	0	0	0	0	0	0	0	0	1	Binding	1	1	0	0	0	0	0	0	0
860	2353	3	1	1	0	0	0	0	0	0	0	0	0	0	0	0	0	0	1	Binding	1	1	1	binding	0	1	800	1	1
860	2354	1	1	1	0	0	0	0	0	0	0	0	0	0	0	0	0	0	1	Binding	1	1	0	0	0	0	0	0	0
860	2355	1	1	1	0	0	0	0	0	0	0	0	0	0	0	0	0	0	1	Binding	1	1	0	0	0	0	0	0	0
860	3725	3	1	1	0	0	0	0	0	0	0	0	0	0	0	0	0	0	1	Binding	1	1	1	binding	0	1	800	1	1
860	3726	1	1	1	0	0	0	0	0	0	0	0	0	0	0	0	0	0	1	Binding	1	1	0	0	0	0	0	0	0
860	3727	1	1	1	0	0	0	0	0	0	0	0	0	0	0	0	0	0	1	Binding	1	1	0	0	0	0	0	0	0
860	4089	3	1	1	0	0	0	1	IN_SAME_COMPONENT	0	0	0	0	0	0	0	0	0	1	Transcription regulation	1	0	1	binding	0	1	900	0	0
860	8061	1	1	1	0	0	0	0	0	0	0	0	0	0	0	0	0	0	1	Binding	1	1	0	0	0	0	0	0	0
867	1398	5	1	1	0	0	0	1	CO_CONTROL_INDEPENDENT_SIMILAR	0	1	INTERACTS_WITH	0	0	0	0	0	0	1	Binding	1	1	1	binding	0	1	980	1	6
867	1399	5	1	1	0	0	0	1	IN_SAME_COMPONENT	0	1	INTERACTS_WITH	0	0	0	0	0	0	1	Binding	1	1	1	binding	0	1	980	1	5
867	2264	1	1	1	1	STATE_CHANGE	1	0	0	0	0	0	0	0	0	0	0	0	0	0	0	0	0	0	0	0	0	0	0
867	4738	1	1	1	0	0	0	0	0	0	0	0	0	0	0	0	0	0	1	Binding	1	1	0	0	0	0	0	0	0
867	5879	1	1	1	0	0	0	1	STATE_CHANGE	1	0	0	0	0	0	0	0	0	0	0	0	0	0	0	0	0	0	0	0
867	6503	2	1	1	0	0	0	0	0	0	0	0	0	0	0	0	0	0	1	Binding	1	1	0	0	0	0	0	1	2
867	7311	1	1	1	0	0	0	0	0	0	0	0	0	0	0	0	0	0	1	Binding	1	1	0	0	0	0	0	0	0
867	7314	1	1	1	0	0	0	0	0	0	0	0	0	0	0	0	0	0	1	Binding	1	1	0	0	0	0	0	0	0
867	10451	1	1	1	0	0	0	1	STATE_CHANGE	1	0	0	0	0	0	0	0	0	0	0	0	0	0	0	0	0	0	0	0
867	10603	3	1	1	0	0	0	1	IN_SAME_COMPONENT	0	0	0	0	0	0	0	0	0	1	Binding	1	1	0	0	0	0	0	1	3
867	11184	1	1	1	0	0	0	1	STATE_CHANGE	1	0	0	0	0	0	0	0	0	0	0	0	0	0	0	0	0	0	0	0
867	23433	1	1	1	0	0	0	1	STATE_CHANGE	1	0	0	0	0	0	0	0	0	0	0	0	0	0	0	0	0	0	0	0
868	5336	2	1	1	0	0	0	0	0	0	0	0	0	0	0	0	0	0	1	Binding	1	1	0	0	0	0	0	1	2
868	7311	1	1	1	0	0	0	0	0	0	0	0	0	0	0	0	0	0	1	Binding	1	1	0	0	0	0	0	0	0
868	7314	1	1	1	0	0	0	0	0	0	0	0	0	0	0	0	0	0	1	Binding	1	1	0	0	0	0	0	0	0
894	1017	3	1	1	0	0	0	0	0	0	0	0	0	0	0	0	0	0	1	Binding	1	1	1	binding	0	1	800	1	1
896	5914	2	1	1	0	0	0	0	0	0	0	0	0	0	0	0	0	0	1	Binding	1	1	0	0	0	0	0	1	1
915	926	4	1	1	0	0	0	1	IN_SAME_COMPONENT	0	0	0	0	0	0	0	0	0	1	Binding	1	1	1	binding	0	1	990	1	1
915	940	2	1	1	0	0	0	1	CO_CONTROL_INDEPENDENT_SIMILAR	0	0	0	0	0	0	0	0	0	0	0	0	0	1	expression	1	0	288	0	0
915	1445	2	1	1	0	0	0	1	STATE_CHANGE	1	0	0	0	0	0	0	0	0	0	0	0	0	1	catalysis	0	1	900	0	0
915	2353	1	1	1	0	0	0	1	METABOLIC_CATALYSIS	1	0	0	0	0	0	0	0	0	0	0	0	0	0	0	0	0	0	0	0
915	2534	3	1	1	0	0	0	1	IN_SAME_COMPONENT	0	0	0	0	0	0	0	0	0	1	Binding	1	1	1	binding	0	1	900	0	0
915	3458	1	1	1	0	0	0	1	METABOLIC_CATALYSIS	1	0	0	0	0	0	0	0	0	0	0	0	0	0	0	0	0	0	0	0
915	3558	2	1	1	0	0	0	1	STATE_CHANGE	1	0	0	0	0	0	0	0	0	0	0	0	0	1	activation	1	1	288	0	0
915	3559	2	1	1	0	0	0	1	STATE_CHANGE	1	0	0	0	0	0	0	0	0	0	0	0	0	1	binding	0	1	288	0	0
915	3560	1	1	1	0	0	0	1	STATE_CHANGE	1	0	0	0	0	0	0	0	0	0	0	0	0	0	0	0	0	0	0	0
915	3561	1	1	1	0	0	0	1	STATE_CHANGE	1	0	0	0	0	0	0	0	0	0	0	0	0	0	0	0	0	0	0	0
915	3702	1	1	1	0	0	0	1	STATE_CHANGE	1	0	0	0	0	0	0	0	0	0	0	0	0	0	0	0	0	0	0	0
915	3725	1	1	1	0	0	0	1	STATE_CHANGE	1	0	0	0	0	0	0	0	0	0	0	0	0	0	0	0	0	0	0	0
915	3932	4	1	1	1	IN_SAME_COMPONENT	0	1	IN_SAME_COMPONENT	0	0	0	0	0	0	0	0	0	1	Binding	1	1	1	catalysis	0	1	900	0	0
915	5551	1	1	1	0	0	0	1	METABOLIC_CATALYSIS	1	0	0	0	0	0	0	0	0	0	0	0	0	0	0	0	0	0	0	0
915	5588	2	1	1	0	0	0	1	STATE_CHANGE	1	0	0	0	0	0	0	0	0	0	0	0	0	1	catalysis	0	1	900	0	0
915	5777	2	1	1	0	0	0	1	STATE_CHANGE	1	0	0	0	0	0	0	0	0	1	Binding	1	1	0	0	0	0	0	0	0
915	5781	2	1	1	0	0	0	1	STATE_CHANGE	1	0	0	0	0	0	0	0	0	1	Binding	1	1	0	0	0	0	0	0	0
915	6464	2	1	1	0	0	0	1	STATE_CHANGE	1	0	0	0	0	0	0	0	0	1	Binding	1	1	0	0	0	0	0	0	0
915	7409	1	1	1	0	0	0	1	STATE_CHANGE	1	0	0	0	0	0	0	0	0	0	0	0	0	0	0	0	0	0	0	0
915	8320	1	1	1	0	0	0	1	METABOLIC_CATALYSIS	1	0	0	0	0	0	0	0	0	0	0	0	0	0	0	0	0	0	0	0
915	9094	1	1	1	0	0	0	0	0	0	0	0	0	0	0	0	0	0	1	Binding	1	1	0	0	0	0	0	0	0
915	9402	3	1	1	1	STATE_CHANGE	1	1	STATE_CHANGE	1	0	0	0	0	0	0	0	0	0	0	0	0	1	catalysis	0	1	900	0	0
915	11184	1	1	1	0	0	0	1	STATE_CHANGE	1	0	0	0	0	0	0	0	0	0	0	0	0	0	0	0	0	0	0	0
915	84433	1	1	1	0	0	0	0	0	0	0	0	0	0	0	0	0	0	1	Binding	1	1	0	0	0	0	0	0	0
916	1445	2	1	1	0	0	0	1	STATE_CHANGE	1	0	0	0	0	0	0	0	0	0	0	0	0	1	catalysis	0	1	900	0	0
916	2353	1	1	1	0	0	0	1	METABOLIC_CATALYSIS	1	0	0	0	0	0	0	0	0	0	0	0	0	0	0	0	0	0	0	0
916	2534	3	1	1	0	0	0	1	IN_SAME_COMPONENT	0	0	0	0	0	0	0	0	0	1	Binding	1	1	1	binding	0	1	900	0	0
916	3458	1	1	1	0	0	0	1	METABOLIC_CATALYSIS	1	0	0	0	0	0	0	0	0	0	0	0	0	0	0	0	0	0	0	0
916	3558	1	1	1	0	0	0	1	STATE_CHANGE	1	0	0	0	0	0	0	0	0	0	0	0	0	0	0	0	0	0	0	0
916	3559	1	1	1	0	0	0	1	STATE_CHANGE	1	0	0	0	0	0	0	0	0	0	0	0	0	0	0	0	0	0	0	0
916	3560	1	1	1	0	0	0	1	STATE_CHANGE	1	0	0	0	0	0	0	0	0	0	0	0	0	0	0	0	0	0	0	0
916	3561	1	1	1	0	0	0	1	STATE_CHANGE	1	0	0	0	0	0	0	0	0	0	0	0	0	0	0	0	0	0	0	0
916	3702	2	1	1	0	0	0	1	STATE_CHANGE	1	0	0	0	0	0	0	0	0	1	Binding	1	1	0	0	0	0	0	0	0
916	3725	1	1	1	0	0	0	1	STATE_CHANGE	1	0	0	0	0	0	0	0	0	0	0	0	0	0	0	0	0	0	0	0
916	3932	4	1	1	1	IN_SAME_COMPONENT	0	1	IN_SAME_COMPONENT	0	0	0	0	0	0	0	0	0	1	Binding	1	1	1	catalysis	0	1	900	0	0
916	5551	1	1	1	0	0	0	1	METABOLIC_CATALYSIS	1	0	0	0	0	0	0	0	0	0	0	0	0	0	0	0	0	0	0	0
916	5588	2	1	1	0	0	0	1	STATE_CHANGE	1	0	0	0	0	0	0	0	0	0	0	0	0	1	catalysis	0	1	900	0	0
916	5777	2	1	1	0	0	0	1	STATE_CHANGE	1	0	0	0	0	0	0	0	0	1	Binding	1	1	0	0	0	0	0	0	0
916	5781	2	1	1	0	0	0	1	STATE_CHANGE	1	0	0	0	0	0	0	0	0	1	Binding	1	1	0	0	0	0	0	0	0
916	6464	3	1	1	0	0	0	1	STATE_CHANGE	1	0	0	0	0	0	0	0	0	1	Binding	1	1	0	0	0	0	0	1	1
916	7409	1	1	1	0	0	0	1	STATE_CHANGE	1	0	0	0	0	0	0	0	0	0	0	0	0	0	0	0	0	0	0	0
916	8320	1	1	1	0	0	0	1	METABOLIC_CATALYSIS	1	0	0	0	0	0	0	0	0	0	0	0	0	0	0	0	0	0	0	0
916	8440	2	1	1	0	0	0	0	0	0	0	0	0	0	0	0	0	0	1	Binding	1	1	0	0	0	0	0	1	2
916	9094	2	1	1	0	0	0	0	0	0	0	0	0	0	0	0	0	0	1	Binding	1	1	0	0	0	0	0	1	1
916	9402	3	1	1	1	STATE_CHANGE	1	1	STATE_CHANGE	1	0	0	0	0	0	0	0	0	0	0	0	0	1	catalysis	0	1	900	0	0
916	11184	1	1	1	0	0	0	1	STATE_CHANGE	1	0	0	0	0	0	0	0	0	0	0	0	0	0	0	0	0	0	0	0
916	84433	1	1	1	0	0	0	0	0	0	0	0	0	0	0	0	0	0	1	Binding	1	1	0	0	0	0	0	0	0
917	940	2	1	1	0	0	0	1	CO_CONTROL_INDEPENDENT_SIMILAR	0	0	0	0	0	0	0	0	0	0	0	0	0	1	expression	1	0	288	0	0
917	1445	2	1	1	0	0	0	1	STATE_CHANGE	1	0	0	0	0	0	0	0	0	0	0	0	0	1	catalysis	0	1	900	0	0
917	2353	2	1	1	0	0	0	1	METABOLIC_CATALYSIS	1	0	0	0	0	0	0	0	0	1	Transcription regulation	0	0	0	0	0	0	0	0	0
917	2534	3	1	1	0	0	0	1	IN_SAME_COMPONENT	0	0	0	0	0	0	0	0	0	1	Binding	1	1	1	binding	0	1	900	0	0
917	3458	1	1	1	0	0	0	1	METABOLIC_CATALYSIS	1	0	0	0	0	0	0	0	0	0	0	0	0	0	0	0	0	0	0	0
917	3558	2	1	1	0	0	0	1	STATE_CHANGE	1	0	0	0	0	0	0	0	0	0	0	0	0	1	activation	1	1	288	0	0
917	3559	2	1	1	0	0	0	1	STATE_CHANGE	1	0	0	0	0	0	0	0	0	0	0	0	0	1	binding	0	1	288	0	0
917	3560	1	1	1	0	0	0	1	STATE_CHANGE	1	0	0	0	0	0	0	0	0	0	0	0	0	0	0	0	0	0	0	0
917	3561	1	1	1	0	0	0	1	STATE_CHANGE	1	0	0	0	0	0	0	0	0	0	0	0	0	0	0	0	0	0	0	0
917	3702	1	1	1	0	0	0	1	STATE_CHANGE	1	0	0	0	0	0	0	0	0	0	0	0	0	0	0	0	0	0	0	0
917	3725	2	1	1	0	0	0	1	STATE_CHANGE	1	0	0	0	0	0	0	0	0	1	Transcription regulation	0	0	0	0	0	0	0	0	0
917	3932	4	1	1	1	IN_SAME_COMPONENT	0	1	IN_SAME_COMPONENT	0	0	0	0	0	0	0	0	0	1	Binding	1	1	1	catalysis	0	1	900	0	0
917	5551	1	1	1	0	0	0	1	METABOLIC_CATALYSIS	1	0	0	0	0	0	0	0	0	0	0	0	0	0	0	0	0	0	0	0
917	5588	2	1	1	0	0	0	1	STATE_CHANGE	1	0	0	0	0	0	0	0	0	0	0	0	0	1	catalysis	0	1	900	0	0
917	5777	2	1	1	0	0	0	1	STATE_CHANGE	1	0	0	0	0	0	0	0	0	1	Binding	1	1	0	0	0	0	0	0	0
917	5781	2	1	1	0	0	0	1	STATE_CHANGE	1	0	0	0	0	0	0	0	0	1	Binding	1	1	0	0	0	0	0	0	0
917	6464	2	1	1	0	0	0	1	STATE_CHANGE	1	0	0	0	0	0	0	0	0	1	Binding	1	1	0	0	0	0	0	0	0
917	7409	1	1	1	0	0	0	1	STATE_CHANGE	1	0	0	0	0	0	0	0	0	0	0	0	0	0	0	0	0	0	0	0
917	8320	1	1	1	0	0	0	1	METABOLIC_CATALYSIS	1	0	0	0	0	0	0	0	0	0	0	0	0	0	0	0	0	0	0	0
917	9094	1	1	1	0	0	0	0	0	0	0	0	0	0	0	0	0	0	1	Binding	1	1	0	0	0	0	0	0	0
917	9402	3	1	1	1	STATE_CHANGE	1	1	STATE_CHANGE	1	0	0	0	0	0	0	0	0	0	0	0	0	1	catalysis	0	1	900	0	0
917	11184	1	1	1	0	0	0	1	STATE_CHANGE	1	0	0	0	0	0	0	0	0	0	0	0	0	0	0	0	0	0	0	0
917	84433	1	1	1	0	0	0	0	0	0	0	0	0	0	0	0	0	0	1	Binding	1	1	0	0	0	0	0	0	0
919	356	1	1	1	0	0	0	1	METABOLIC_CATALYSIS	1	0	0	0	0	0	0	0	0	0	0	0	0	0	0	0	0	0	0	0
919	940	3	1	1	0	0	0	1	CO_CONTROL_INDEPENDENT_SIMILAR	0	0	0	0	0	0	0	0	0	1	Binding	0	1	1	expression	1	0	288	0	0
919	1445	4	1	1	0	0	0	1	STATE_CHANGE	1	0	0	0	0	0	0	0	0	1	Binding	0	1	1	catalysis	0	1	900	1	1
919	2353	1	1	1	0	0	0	1	METABOLIC_CATALYSIS	1	0	0	0	0	0	0	0	0	0	0	0	0	0	0	0	0	0	0	0
919	2534	3	1	1	0	0	0	1	IN_SAME_COMPONENT	0	0	0	0	0	0	0	0	0	1	Binding	1	1	1	binding	0	1	900	0	0
919	3458	1	1	1	0	0	0	1	METABOLIC_CATALYSIS	1	0	0	0	0	0	0	0	0	0	0	0	0	0	0	0	0	0	0	0
919	3558	2	1	1	0	0	0	1	STATE_CHANGE	1	0	0	0	0	0	0	0	0	0	0	0	0	1	activation	1	1	288	0	0
919	3559	2	1	1	0	0	0	1	STATE_CHANGE	1	0	0	0	0	0	0	0	0	0	0	0	0	1	binding	0	1	288	0	0
919	3560	1	1	1	0	0	0	1	STATE_CHANGE	1	0	0	0	0	0	0	0	0	0	0	0	0	0	0	0	0	0	0	0
919	3561	1	1	1	0	0	0	1	STATE_CHANGE	1	0	0	0	0	0	0	0	0	0	0	0	0	0	0	0	0	0	0	0
919	3702	1	1	1	0	0	0	1	STATE_CHANGE	1	0	0	0	0	0	0	0	0	0	0	0	0	0	0	0	0	0	0	0
919	3725	1	1	1	0	0	0	1	STATE_CHANGE	1	0	0	0	0	0	0	0	0	0	0	0	0	0	0	0	0	0	0	0
919	3932	3	1	1	0	0	0	1	IN_SAME_COMPONENT	0	0	0	0	0	0	0	0	0	1	Binding	1	1	1	catalysis	0	1	900	0	0
919	5551	1	1	1	0	0	0	1	METABOLIC_CATALYSIS	1	0	0	0	0	0	0	0	0	0	0	0	0	0	0	0	0	0	0	0
919	5588	2	1	1	0	0	0	1	STATE_CHANGE	1	0	0	0	0	0	0	0	0	0	0	0	0	1	catalysis	0	1	900	0	0
919	5777	2	1	1	0	0	0	1	STATE_CHANGE	1	0	0	0	0	0	0	0	0	1	Binding	1	1	0	0	0	0	0	0	0
919	5781	2	1	1	0	0	0	1	STATE_CHANGE	1	0	0	0	0	0	0	0	0	1	Binding	1	1	0	0	0	0	0	0	0
919	6464	3	1	1	0	0	0	1	STATE_CHANGE	1	0	0	0	0	0	0	0	0	1	Binding	1	1	0	0	0	0	0	1	1
919	6850	2	1	1	0	0	0	0	0	0	0	0	0	0	0	0	0	0	1	Binding	1	1	0	0	0	0	0	1	1
919	7409	1	1	1	0	0	0	1	STATE_CHANGE	1	0	0	0	0	0	0	0	0	0	0	0	0	0	0	0	0	0	0	0
919	8320	1	1	1	0	0	0	1	METABOLIC_CATALYSIS	1	0	0	0	0	0	0	0	0	0	0	0	0	0	0	0	0	0	0	0
919	8517	1	1	1	0	0	0	0	0	0	0	0	0	0	0	0	0	0	1	Binding	1	1	0	0	0	0	0	0	0
919	9094	2	1	1	0	0	0	0	0	0	0	0	0	0	0	0	0	0	1	Binding	1	1	0	0	0	0	0	1	2
919	9402	2	1	1	0	0	0	1	STATE_CHANGE	1	0	0	0	0	0	0	0	0	0	0	0	0	1	catalysis	0	1	900	0	0
919	11184	1	1	1	0	0	0	1	STATE_CHANGE	1	0	0	0	0	0	0	0	0	0	0	0	0	0	0	0	0	0	0	0
919	84433	1	1	1	0	0	0	0	0	0	0	0	0	0	0	0	0	0	1	Binding	1	1	0	0	0	0	0	0	0
920	940	2	1	1	0	0	0	1	CO_CONTROL_INDEPENDENT_SIMILAR	0	0	0	0	0	0	0	0	0	0	0	0	0	1	activation	1	1	800	0	0
920	1445	2	1	1	0	0	0	1	STATE_CHANGE	1	0	0	0	0	0	0	0	0	0	0	0	0	1	catalysis	0	1	900	0	0
920	2316	1	1	1	0	0	0	0	0	0	0	0	0	0	0	0	0	0	1	Binding	1	1	0	0	0	0	0	0	0
920	2353	2	1	1	0	0	0	1	METABOLIC_CATALYSIS	1	0	0	0	0	0	0	0	0	1	Transcription regulation	0	0	0	0	0	0	0	0	0
920	3108	1	1	1	0	0	0	0	0	0	0	0	0	0	0	0	0	0	1	Binding	1	1	0	0	0	0	0	0	0
920	3109	1	1	1	0	0	0	0	0	0	0	0	0	0	0	0	0	0	1	Binding	1	1	0	0	0	0	0	0	0
920	3111	1	1	1	0	0	0	0	0	0	0	0	0	0	0	0	0	0	1	Binding	1	1	0	0	0	0	0	0	0
920	3112	1	1	1	0	0	0	0	0	0	0	0	0	0	0	0	0	0	1	Binding	1	1	0	0	0	0	0	0	0
920	3113	2	1	1	0	0	0	0	0	0	0	0	0	0	0	0	0	0	1	Binding	1	1	0	0	0	0	0	1	1
920	3115	1	1	1	0	0	0	0	0	0	0	0	0	0	0	0	0	0	1	Binding	1	1	0	0	0	0	0	0	0
920	3116	1	1	1	0	0	0	0	0	0	0	0	0	0	0	0	0	0	1	Binding	1	1	0	0	0	0	0	0	0
920	3117	1	1	1	0	0	0	0	0	0	0	0	0	0	0	0	0	0	1	Binding	1	1	0	0	0	0	0	0	0
920	3119	2	1	1	0	0	0	0	0	0	0	0	0	0	0	0	0	0	1	Binding	1	1	0	0	0	0	0	1	2
920	3120	1	1	1	0	0	0	0	0	0	0	0	0	0	0	0	0	0	1	Binding	1	1	0	0	0	0	0	0	0
920	3121	1	1	1	0	0	0	0	0	0	0	0	0	0	0	0	0	0	1	Binding	1	1	0	0	0	0	0	0	0
920	3122	3	1	1	0	0	0	1	IN_SAME_COMPONENT	0	0	0	0	0	0	0	0	0	1	Binding	1	1	1	binding	0	1	900	0	0
920	3123	2	1	1	0	0	0	1	IN_SAME_COMPONENT	0	0	0	0	0	0	0	0	0	1	Binding	1	1	0	0	0	0	0	0	0
920	3125	1	1	1	0	0	0	0	0	0	0	0	0	0	0	0	0	0	1	Binding	1	1	0	0	0	0	0	0	0
920	3126	1	1	1	0	0	0	0	0	0	0	0	0	0	0	0	0	0	1	Binding	1	1	0	0	0	0	0	0	0
920	3458	2	1	1	0	0	0	1	METABOLIC_CATALYSIS	1	0	0	0	0	0	0	0	0	0	0	0	0	1	expression	0	0	800	0	0
920	3702	1	1	1	0	0	0	1	STATE_CHANGE	1	0	0	0	0	0	0	0	0	0	0	0	0	0	0	0	0	0	0	0
920	3932	4	1	1	1	IN_SAME_COMPONENT	0	1	IN_SAME_COMPONENT	0	0	0	0	0	0	0	0	0	1	Binding	1	1	1	activation	1	1	800	0	0
920	5588	2	1	1	0	0	0	1	STATE_CHANGE	1	0	0	0	0	0	0	0	0	0	0	0	0	1	activation	1	1	292	0	0
920	5777	1	1	1	0	0	0	1	STATE_CHANGE	1	0	0	0	0	0	0	0	0	0	0	0	0	0	0	0	0	0	0	0
920	5781	1	1	1	0	0	0	1	STATE_CHANGE	1	0	0	0	0	0	0	0	0	0	0	0	0	0	0	0	0	0	0	0
920	6464	1	1	1	0	0	0	1	STATE_CHANGE	1	0	0	0	0	0	0	0	0	0	0	0	0	0	0	0	0	0	0	0
920	7409	1	1	1	0	0	0	1	STATE_CHANGE	1	0	0	0	0	0	0	0	0	0	0	0	0	0	0	0	0	0	0	0
920	9402	3	1	1	1	STATE_CHANGE	1	1	STATE_CHANGE	1	0	0	0	0	0	0	0	0	0	0	0	0	1	catalysis	0	1	900	0	0
920	11184	1	1	1	0	0	0	1	STATE_CHANGE	1	0	0	0	0	0	0	0	0	0	0	0	0	0	0	0	0	0	0	0
920	267013	1	1	1	0	0	0	0	0	0	0	0	0	0	0	0	0	0	1	Binding	1	1	0	0	0	0	0	0	0
925	940	1	1	1	0	0	0	1	STATE_CHANGE	1	0	0	0	0	0	0	0	0	0	0	0	0	0	0	0	0	0	0	0
925	1445	1	1	1	0	0	0	1	STATE_CHANGE	1	0	0	0	0	0	0	0	0	0	0	0	0	0	0	0	0	0	0	0
925	3558	2	1	1	0	0	0	1	STATE_CHANGE	1	0	0	0	0	0	0	0	0	0	0	0	0	1	expression	1	0	800	0	0
925	3559	1	1	1	0	0	0	1	STATE_CHANGE	1	0	0	0	0	0	0	0	0	0	0	0	0	0	0	0	0	0	0	0
925	3560	1	1	1	0	0	0	1	STATE_CHANGE	1	0	0	0	0	0	0	0	0	0	0	0	0	0	0	0	0	0	0	0
925	3561	1	1	1	0	0	0	1	STATE_CHANGE	1	0	0	0	0	0	0	0	0	0	0	0	0	0	0	0	0	0	0	0
925	3725	1	1	1	0	0	0	1	STATE_CHANGE	1	0	0	0	0	0	0	0	0	0	0	0	0	0	0	0	0	0	0	0
925	3932	4	1	1	0	0	0	1	IN_SAME_COMPONENT	0	0	0	0	0	0	0	0	0	1	Binding	1	1	1	binding	0	1	980	1	2
925	5551	1	1	1	0	0	0	1	METABOLIC_CATALYSIS	1	0	0	0	0	0	0	0	0	0	0	0	0	0	0	0	0	0	0	0
925	5588	2	1	1	0	0	0	1	STATE_CHANGE	1	0	0	0	0	0	0	0	0	0	0	0	0	1	activation	1	1	292	0	0
925	5777	1	1	1	0	0	0	1	STATE_CHANGE	1	0	0	0	0	0	0	0	0	0	0	0	0	0	0	0	0	0	0	0
925	7409	1	1	1	0	0	0	1	STATE_CHANGE	1	0	0	0	0	0	0	0	0	0	0	0	0	0	0	0	0	0	0	0
925	8320	1	1	1	0	0	0	1	METABOLIC_CATALYSIS	1	0	0	0	0	0	0	0	0	0	0	0	0	0	0	0	0	0	0	0
925	9402	1	1	1	0	0	0	1	STATE_CHANGE	1	0	0	0	0	0	0	0	0	0	0	0	0	0	0	0	0	0	0	0
926	940	1	1	1	0	0	0	1	STATE_CHANGE	1	0	0	0	0	0	0	0	0	0	0	0	0	0	0	0	0	0	0	0
926	1445	1	1	1	0	0	0	1	STATE_CHANGE	1	0	0	0	0	0	0	0	0	0	0	0	0	0	0	0	0	0	0	0
926	3558	1	1	1	0	0	0	1	STATE_CHANGE	1	0	0	0	0	0	0	0	0	0	0	0	0	0	0	0	0	0	0	0
926	3559	1	1	1	0	0	0	1	STATE_CHANGE	1	0	0	0	0	0	0	0	0	0	0	0	0	0	0	0	0	0	0	0
926	3560	1	1	1	0	0	0	1	STATE_CHANGE	1	0	0	0	0	0	0	0	0	0	0	0	0	0	0	0	0	0	0	0
926	3561	1	1	1	0	0	0	1	STATE_CHANGE	1	0	0	0	0	0	0	0	0	0	0	0	0	0	0	0	0	0	0	0
926	3725	1	1	1	0	0	0	1	STATE_CHANGE	1	0	0	0	0	0	0	0	0	0	0	0	0	0	0	0	0	0	0	0
926	3932	3	1	1	0	0	0	1	IN_SAME_COMPONENT	0	0	0	0	0	0	0	0	0	1	Binding	1	1	1	binding	0	1	900	0	0
926	5551	1	1	1	0	0	0	1	METABOLIC_CATALYSIS	1	0	0	0	0	0	0	0	0	0	0	0	0	0	0	0	0	0	0	0
926	5588	1	1	1	0	0	0	1	STATE_CHANGE	1	0	0	0	0	0	0	0	0	0	0	0	0	0	0	0	0	0	0	0
926	5777	1	1	1	0	0	0	1	STATE_CHANGE	1	0	0	0	0	0	0	0	0	0	0	0	0	0	0	0	0	0	0	0
926	7409	1	1	1	0	0	0	1	STATE_CHANGE	1	0	0	0	0	0	0	0	0	0	0	0	0	0	0	0	0	0	0	0
926	8320	1	1	1	0	0	0	1	METABOLIC_CATALYSIS	1	0	0	0	0	0	0	0	0	0	0	0	0	0	0	0	0	0	0	0
926	9402	1	1	1	0	0	0	1	STATE_CHANGE	1	0	0	0	0	0	0	0	0	0	0	0	0	0	0	0	0	0	0	0
928	1839	3	1	1	0	0	0	0	0	0	0	0	0	0	0	0	0	0	1	Binding	1	1	1	binding	0	1	800	1	1
928	3383	1	1	1	0	0	0	0	0	0	0	0	0	0	0	0	0	0	1	Binding	1	1	0	0	0	0	0	0	0
928	5578	2	1	1	0	0	0	0	0	0	0	0	0	0	0	0	0	0	1	Binding	1	1	0	0	0	0	0	1	2
928	7412	1	1	1	0	0	0	0	0	0	0	0	0	0	0	0	0	0	1	Binding	1	1	0	0	0	0	0	0	0
928	9076	1	1	1	0	0	0	0	0	0	0	0	0	0	0	0	0	0	1	Binding	1	1	0	0	0	0	0	0	0
929	3676	1	1	1	0	0	0	0	0	0	0	0	0	0	0	0	0	0	1	receptor binding	1	1	0	0	0	0	0	0	0
929	3688	1	1	1	0	0	0	0	0	0	0	0	0	0	0	0	0	0	1	receptor binding	1	1	0	0	0	0	0	0	0
929	7097	2	1	1	0	0	0	0	0	0	0	0	0	0	0	0	0	0	1	Binding	1	1	0	0	0	0	0	1	3
929	7098	2	1	1	0	0	0	0	0	0	0	0	0	0	0	0	0	0	1	Binding	1	1	0	0	0	0	0	1	1
929	7099	3	1	1	0	0	0	0	0	0	0	0	0	1	1	Binding	0	1	1	Binding	1	1	0	0	0	0	0	1	2
930	207	1	1	1	0	0	0	1	STATE_CHANGE	1	0	0	0	0	0	0	0	0	0	0	0	0	0	0	0	0	0	0	0
930	4067	2	1	1	0	0	0	0	0	0	0	0	0	0	0	0	0	0	1	Binding	1	1	1	binding	0	1	800	0	0
930	5294	2	1	1	0	0	0	0	0	0	0	0	0	0	0	0	0	0	1	Binding	1	1	1	binding	0	1	259	0	0
930	5336	2	1	1	0	0	0	0	0	0	0	0	0	0	0	0	0	0	1	Binding	1	1	0	0	0	0	0	1	1
930	7409	3	1	1	0	0	0	0	0	0	0	0	0	0	0	0	0	0	1	Binding	1	1	1	binding	0	1	800	1	2
930	7410	2	1	1	0	0	0	1	STATE_CHANGE	1	0	0	0	0	0	0	0	0	1	Binding	1	1	0	0	0	0	0	0	0
939	10572	3	1	1	0	0	0	0	0	0	0	0	0	0	0	0	0	0	1	Binding	1	1	1	binding	0	1	800	1	4
940	915	2	1	1	0	0	0	1	CO_CONTROL_INDEPENDENT_SIMILAR	0	0	0	0	0	0	0	0	0	0	0	0	0	1	expression	1	0	288	0	0
940	917	2	1	1	0	0	0	1	CO_CONTROL_INDEPENDENT_SIMILAR	0	0	0	0	0	0	0	0	0	0	0	0	0	1	expression	1	0	288	0	0
940	919	3	1	1	0	0	0	1	CO_CONTROL_INDEPENDENT_SIMILAR	0	0	0	0	0	0	0	0	0	0	0	0	0	1	expression	1	0	288	1	1
940	920	4	1	1	0	0	0	1	STATE_CHANGE	1	0	0	0	0	0	0	0	0	1	Binding	0	1	1	activation	1	1	800	1	1
940	2316	2	1	1	0	0	0	0	0	0	0	0	0	0	0	0	0	0	1	Binding	1	1	1	binding	0	1	800	0	0
940	3122	1	1	1	0	0	0	1	STATE_CHANGE	1	0	0	0	0	0	0	0	0	0	0	0	0	0	0	0	0	0	0	0
940	3123	1	1	1	0	0	0	1	STATE_CHANGE	1	0	0	0	0	0	0	0	0	0	0	0	0	0	0	0	0	0	0	0
940	3458	2	1	1	0	0	0	1	METABOLIC_CATALYSIS	1	0	0	0	0	0	0	0	0	0	0	0	0	1	activation	1	1	359	0	0
940	3702	4	1	1	0	0	0	1	STATE_CHANGE	1	0	0	0	0	0	0	0	0	1	Binding	1	1	1	binding	0	1	800	1	2
940	3932	3	1	1	0	0	0	1	STATE_CHANGE	1	0	0	0	0	0	0	0	0	1	Binding	1	1	1	ptmod	0	1	800	0	0
940	5551	1	1	1	0	0	0	1	METABOLIC_CATALYSIS	1	0	0	0	0	0	0	0	0	0	0	0	0	0	0	0	0	0	0	0
940	5588	1	1	1	0	0	0	1	STATE_CHANGE	1	0	0	0	0	0	0	0	0	0	0	0	0	0	0	0	0	0	0	0
940	6778	1	1	1	0	0	0	0	0	0	0	0	0	0	0	0	0	0	1	Binding	1	1	0	0	0	0	0	0	0
940	9402	2	1	1	0	0	0	0	0	0	0	0	0	0	0	0	0	0	1	Binding	1	1	0	0	0	0	0	1	2
940	9846	2	1	1	0	0	0	1	STATE_CHANGE	1	0	0	0	0	0	0	0	0	0	0	0	0	1	binding	0	1	800	0	0
941	940	3	1	1	0	0	0	0	0	0	0	0	0	0	0	0	0	0	1	receptor binding	1	1	1	expression	1	0	800	1	3
941	942	2	1	1	0	0	0	0	0	0	0	0	0	0	0	0	0	0	1	Binding	0	1	1	expression	1	0	800	0	0
942	940	3	1	1	0	0	0	0	0	0	0	0	0	0	0	0	0	0	1	receptor binding	1	1	1	binding	0	1	980	1	2
943	7188	3	1	1	0	0	0	0	0	0	0	0	0	0	0	0	0	0	1	Binding	1	1	1	binding	0	1	800	1	3
944	943	3	1	1	0	0	0	0	0	0	0	0	0	0	0	0	0	0	1	receptor binding	1	1	1	activation	1	1	800	1	2
948	2534	2	1	1	0	0	0	0	0	0	0	0	0	0	0	0	0	0	1	Binding	1	1	0	0	0	0	0	1	1
948	4067	2	1	1	0	0	0	0	0	0	0	0	0	0	0	0	0	0	1	Binding	1	1	0	0	0	0	0	1	2
948	7525	2	1	1	0	0	0	0	0	0	0	0	0	0	0	0	0	0	1	Binding	1	1	0	0	0	0	0	1	2
958	3718	2	1	1	0	0	0	0	0	0	0	0	0	0	0	0	0	0	1	Binding	1	1	0	0	0	0	0	1	1
958	5966	2	1	1	0	0	0	0	0	0	0	0	0	0	0	0	0	0	1	Binding	1	1	1	binding	0	1	800	0	0
958	7188	2	1	1	0	0	0	0	0	0	0	0	0	0	0	0	0	0	1	Binding	1	1	1	activation	1	1	800	0	0
958	7189	3	1	1	0	0	0	0	0	0	0	0	0	0	0	0	0	0	1	Binding	1	1	1	binding	0	1	800	1	6
959	958	3	1	1	0	0	0	0	0	0	0	0	0	0	0	0	0	0	1	receptor binding	1	1	1	activation	1	1	800	1	2
959	3662	1	1	1	0	0	0	1	METABOLIC_CATALYSIS	1	0	0	0	0	0	0	0	0	0	0	0	0	0	0	0	0	0	0	0
959	3674	1	1	1	0	0	0	0	0	0	0	0	0	0	0	0	0	0	1	receptor binding	1	1	0	0	0	0	0	0	0
959	3678	2	1	1	0	0	0	0	0	0	0	0	0	0	0	0	0	0	1	receptor binding	1	1	0	0	0	0	0	1	1
959	3688	1	1	1	0	0	0	0	0	0	0	0	0	0	0	0	0	0	1	receptor binding	1	1	0	0	0	0	0	0	0
959	3690	1	1	1	0	0	0	0	0	0	0	0	0	0	0	0	0	0	1	receptor binding	1	1	0	0	0	0	0	0	0
959	7157	2	1	1	0	0	0	0	0	0	0	0	0	0	0	0	0	0	1	Binding	1	1	0	0	0	0	0	1	1
960	1839	2	1	1	0	0	0	0	0	0	0	0	0	0	0	0	0	0	1	Binding	1	1	0	0	0	0	0	1	2
960	1901	1	1	1	0	0	0	0	0	0	0	0	0	0	0	0	0	0	1	Binding	1	1	0	0	0	0	0	0	0
960	1950	1	1	1	0	0	0	0	0	0	0	0	0	0	0	0	0	0	1	Binding	1	1	0	0	0	0	0	0	0
960	1956	2	1	1	0	0	0	0	0	0	0	0	0	0	0	0	0	0	1	Binding	1	1	0	0	0	0	0	1	2
960	2064	2	1	1	0	0	0	0	0	0	0	0	0	0	0	0	0	0	1	Binding	1	1	0	0	0	0	0	1	2
960	2534	2	1	1	0	0	0	0	0	0	0	0	0	0	0	0	0	0	1	Binding	1	1	0	0	0	0	0	1	1
960	3055	1	1	1	0	0	0	0	0	0	0	0	0	0	0	0	0	0	1	Binding	1	1	0	0	0	0	0	0	0
960	3082	1	1	1	0	0	0	0	0	0	0	0	0	0	0	0	0	0	1	Binding	1	1	0	0	0	0	0	0	0
960	3676	2	1	1	0	0	0	1	INTERACTS_WITH	0	0	0	0	0	0	0	0	0	1	Binding	1	1	0	0	0	0	0	0	0
960	3688	1	1	1	0	0	0	0	0	0	0	0	0	0	0	0	0	0	1	Binding	1	1	0	0	0	0	0	0	0
960	3932	2	1	1	0	0	0	0	0	0	0	0	0	0	0	0	0	0	1	Binding	1	1	0	0	0	0	0	1	1
960	4067	1	1	1	0	0	0	0	0	0	0	0	0	0	0	0	0	0	1	Binding	1	1	0	0	0	0	0	0	0
960	4086	1	1	1	0	0	0	0	0	0	0	0	0	0	0	0	0	0	1	Binding	1	1	0	0	0	0	0	0	0
960	4233	1	1	1	0	0	0	0	0	0	0	0	0	0	0	0	0	0	1	Binding	1	1	0	0	0	0	0	0	0
960	4313	1	1	1	0	0	0	0	0	0	0	0	0	0	0	0	0	0	1	Binding	1	1	0	0	0	0	0	0	0
960	4316	2	1	1	0	0	0	0	0	0	0	0	0	0	0	0	0	0	1	Binding	1	1	0	0	0	0	0	1	2
960	4318	2	1	1	0	0	0	0	0	0	0	0	0	0	0	0	0	0	1	Binding	1	1	0	0	0	0	0	1	1
960	5581	1	1	1	0	0	0	0	0	0	0	0	0	0	0	0	0	0	1	Binding	1	1	0	0	0	0	0	0	0
960	5594	1	1	1	0	0	0	0	0	0	0	0	0	0	0	0	0	0	1	Binding	1	1	0	0	0	0	0	0	0
960	5595	1	1	1	0	0	0	0	0	0	0	0	0	0	0	0	0	0	1	Binding	1	1	0	0	0	0	0	0	0
960	5747	1	1	1	0	0	0	0	0	0	0	0	0	0	0	0	0	0	1	Binding	1	1	0	0	0	0	0	0	0
960	6401	2	1	1	0	0	0	0	0	0	0	0	0	0	0	0	0	0	1	receptor binding	1	1	0	0	0	0	0	1	1
960	6402	1	1	1	0	0	0	0	0	0	0	0	0	0	0	0	0	0	1	receptor binding	1	1	0	0	0	0	0	0	0
960	6714	2	1	1	0	0	0	0	0	0	0	0	0	0	0	0	0	0	1	Binding	1	1	0	0	0	0	0	1	1
960	6774	1	1	1	0	0	0	0	0	0	0	0	0	0	0	0	0	0	1	Binding	1	1	0	0	0	0	0	0	0
960	7074	2	1	1	0	0	0	0	0	0	0	0	0	0	0	0	0	0	1	Binding	1	1	0	0	0	0	0	1	2
960	8826	1	1	1	0	0	0	0	0	0	0	0	0	0	0	0	0	0	1	Binding	1	1	0	0	0	0	0	0	0
960	8976	2	1	1	0	0	0	0	0	0	0	0	0	0	0	0	0	0	1	Binding	1	1	0	0	0	0	0	1	1
960	9475	2	1	1	0	0	0	1	IN_SAME_COMPONENT	0	0	0	0	0	0	0	0	0	1	Binding	1	1	0	0	0	0	0	0	0
961	3673	2	1	1	0	0	0	0	0	0	0	0	0	0	0	0	0	0	1	Binding	1	1	0	0	0	0	0	1	2
961	3678	1	1	1	0	0	0	0	0	0	0	0	0	0	0	0	0	0	1	Binding	1	1	0	0	0	0	0	0	0
961	3685	4	1	1	0	0	0	1	REACTS_WITH	0	0	0	0	0	0	0	0	0	1	Binding	1	1	1	binding	0	1	900	1	1
961	3688	2	1	1	0	0	0	0	0	0	0	0	0	0	0	0	0	0	1	Binding	1	1	0	0	0	0	0	1	3
970	939	3	1	1	0	0	0	0	0	0	0	0	0	0	0	0	0	0	1	receptor binding	1	1	1	binding	0	1	800	1	1
975	3932	1	1	1	0	0	0	0	0	0	0	0	0	0	0	0	0	0	1	Binding	1	1	0	0	0	0	0	0	0
975	5578	1	1	1	0	0	0	0	0	0	0	0	0	0	0	0	0	0	1	Binding	1	1	0	0	0	0	0	0	0
975	5663	1	1	1	0	0	0	0	0	0	0	0	0	0	0	0	0	0	1	Binding	1	1	0	0	0	0	0	0	0
977	3383	1	1	1	0	0	0	0	0	0	0	0	0	0	0	0	0	0	1	Binding	1	1	0	0	0	0	0	0	0
977	3655	2	1	1	0	0	0	0	0	0	1	INTERACTS_WITH	0	0	0	0	0	0	1	Binding	1	1	0	0	0	0	0	0	0
977	3691	1	1	1	0	0	0	0	0	0	0	0	0	0	0	0	0	0	1	Binding	1	1	0	0	0	0	0	0	0
977	4233	1	1	1	0	0	0	0	0	0	0	0	0	0	0	0	0	0	1	Binding	1	1	0	0	0	0	0	0	0
977	4316	3	1	1	0	0	0	0	0	0	0	0	0	0	0	0	0	0	1	Binding	1	1	1	binding	0	1	800	1	1
977	7412	1	1	1	0	0	0	0	0	0	0	0	0	0	0	0	0	0	1	Binding	1	1	0	0	0	0	0	0	0
977	9076	1	1	1	0	0	0	0	0	0	0	0	0	0	0	0	0	0	1	Binding	1	1	0	0	0	0	0	0	0
983	332	2	1	1	0	0	0	0	0	0	0	0	0	0	0	0	0	0	1	Phosphorylation	1	1	0	0	0	0	0	1	2
983	367	3	1	1	0	0	0	0	0	0	1	STATE_CHANGE	1	0	0	0	0	0	1	Phosphorylation	1	1	0	0	0	0	0	1	1
983	572	1	1	1	0	0	0	0	0	0	0	0	0	0	0	0	0	0	1	Phosphorylation	1	1	0	0	0	0	0	0	0
983	860	3	1	1	0	0	0	0	0	0	0	0	0	0	0	0	0	0	1	Phosphorylation	1	1	1	binding	0	1	800	1	1
983	993	3	1	1	1	REACTS_WITH	0	0	0	0	0	0	0	0	0	0	0	0	1	Phosphorylation	1	1	1	catalysis	0	1	900	0	0
983	995	2	1	1	0	0	0	0	0	0	0	0	0	0	0	0	0	0	1	Phosphorylation	1	1	1	activation	1	1	800	0	0
983	996	3	1	1	1	IN_SAME_COMPONENT	0	0	0	0	0	0	0	0	0	0	0	0	1	Phosphorylation	1	1	1	catalysis	0	1	900	0	0
983	2305	1	1	1	0	0	0	0	0	0	0	0	0	0	0	0	0	0	1	Phosphorylation	1	1	0	0	0	0	0	0	0
983	4000	2	1	1	0	0	0	0	0	0	0	0	0	0	0	0	0	0	1	Phosphorylation	1	1	0	0	0	0	0	1	1
983	4170	1	1	1	0	0	0	0	0	0	0	0	0	0	0	0	0	0	1	Phosphorylation	1	1	0	0	0	0	0	0	0
983	4659	1	1	1	0	0	0	0	0	0	0	0	0	0	0	0	0	0	1	Phosphorylation	1	1	0	0	0	0	0	0	0
983	5058	1	1	1	0	0	0	0	0	0	0	0	0	0	0	0	0	0	1	Phosphorylation	1	1	0	0	0	0	0	0	0
983	5300	2	1	1	0	0	0	0	0	0	0	0	0	0	0	0	0	0	1	Phosphorylation	1	1	0	0	0	0	0	1	1
983	5576	1	1	1	0	0	0	0	0	0	0	0	0	0	0	0	0	0	1	Phosphorylation	1	1	0	0	0	0	0	0	0
983	6256	2	1	1	0	0	0	1	STATE_CHANGE	1	0	0	0	0	0	0	0	0	0	0	0	0	0	0	0	0	0	1	1
983	6714	2	1	1	0	0	0	0	0	0	0	0	0	0	0	0	0	0	1	Phosphorylation	1	1	1	ptmod	0	1	800	0	0
983	6720	2	1	1	0	0	0	0	0	0	0	0	0	0	0	0	0	0	1	Phosphorylation	1	1	1	binding	0	1	800	0	0
983	7157	1	1	1	0	0	0	0	0	0	0	0	0	0	0	0	0	0	1	Phosphorylation	1	1	0	0	0	0	0	0	0
983	7161	1	1	1	0	0	0	0	0	0	0	0	0	0	0	0	0	0	1	Phosphorylation	1	1	0	0	0	0	0	0	0
983	7525	1	1	1	0	0	0	0	0	0	0	0	0	0	0	0	0	0	1	Phosphorylation	1	1	0	0	0	0	0	0	0
983	8697	3	1	1	1	IN_SAME_COMPONENT	0	0	0	0	0	0	0	0	0	0	0	0	1	Phosphorylation	1	1	1	catalysis	0	1	900	0	0
983	8881	3	1	1	1	IN_SAME_COMPONENT	0	0	0	0	0	0	0	0	0	0	0	0	1	Phosphorylation	1	1	1	catalysis	0	1	900	0	0
983	9712	1	1	1	0	0	0	0	0	0	0	0	0	0	0	0	0	0	1	Phosphorylation	1	1	0	0	0	0	0	0	0
983	10393	3	1	1	1	IN_SAME_COMPONENT	0	0	0	0	0	0	0	0	0	0	0	0	1	Phosphorylation	1	1	1	catalysis	0	1	900	0	0
983	10524	2	1	1	0	0	0	0	0	0	0	0	0	0	0	0	0	0	1	Phosphorylation	1	1	0	0	0	0	0	1	1
983	25847	1	1	1	0	0	0	0	0	0	0	0	0	0	0	0	0	0	1	Phosphorylation	1	1	0	0	0	0	0	0	0
983	29882	3	1	1	1	IN_SAME_COMPONENT	0	0	0	0	0	0	0	0	0	0	0	0	1	Phosphorylation	1	1	1	catalysis	0	1	900	0	0
983	29945	3	1	1	1	IN_SAME_COMPONENT	0	0	0	0	0	0	0	0	0	0	0	0	1	Phosphorylation	1	1	1	catalysis	0	1	900	0	0
983	51433	3	1	1	1	IN_SAME_COMPONENT	0	0	0	0	0	0	0	0	0	0	0	0	1	Phosphorylation	1	1	1	catalysis	0	1	900	0	0
983	51434	3	1	1	1	IN_SAME_COMPONENT	0	0	0	0	0	0	0	0	0	0	0	0	1	Phosphorylation	1	1	1	catalysis	0	1	900	0	0
983	51529	3	1	1	1	IN_SAME_COMPONENT	0	0	0	0	0	0	0	0	0	0	0	0	1	Phosphorylation	1	1	1	catalysis	0	1	900	0	0
983	64682	3	1	1	1	IN_SAME_COMPONENT	0	0	0	0	0	0	0	0	0	0	0	0	1	Phosphorylation	1	1	1	catalysis	0	1	900	0	0
983	246184	2	1	1	1	IN_SAME_COMPONENT	0	0	0	0	0	0	0	0	0	0	0	0	1	Phosphorylation	1	1	0	0	0	0	0	0	0
993	983	4	1	1	1	REACTS_WITH	0	0	0	0	0	0	0	0	0	0	0	0	1	Dephosphorylation	1	1	1	catalysis	0	1	900	1	1
993	1017	3	1	1	1	STATE_CHANGE	1	0	0	0	0	0	0	0	0	0	0	0	1	Dephosphorylation	1	1	1	catalysis	0	1	900	0	0
995	983	4	1	1	0	0	0	0	0	0	1	STATE_CHANGE	1	0	0	0	0	0	1	Dephosphorylation	1	1	1	activation	1	1	800	1	4
995	3265	2	1	1	0	0	0	0	0	0	0	0	0	0	0	0	0	0	1	Transformation	1	1	0	0	0	0	0	1	1
996	1387	1	1	1	0	0	0	0	0	0	0	0	0	0	0	0	0	0	1	Binding	1	1	0	0	0	0	0	0	0
996	2033	1	1	1	0	0	0	0	0	0	0	0	0	0	0	0	0	0	1	Binding	1	1	0	0	0	0	0	0	0
996	5682	2	1	1	1	SEQUENTIAL_CATALYSIS	1	0	0	0	0	0	0	0	0	0	0	0	0	0	0	0	1	catalysis	0	1	900	0	0
996	5683	2	1	1	1	SEQUENTIAL_CATALYSIS	1	0	0	0	0	0	0	0	0	0	0	0	0	0	0	0	1	catalysis	0	1	900	0	0
996	5684	2	1	1	1	SEQUENTIAL_CATALYSIS	1	0	0	0	0	0	0	0	0	0	0	0	0	0	0	0	1	catalysis	0	1	900	0	0
996	5685	2	1	1	1	SEQUENTIAL_CATALYSIS	1	0	0	0	0	0	0	0	0	0	0	0	0	0	0	0	1	catalysis	0	1	900	0	0
996	5686	2	1	1	1	SEQUENTIAL_CATALYSIS	1	0	0	0	0	0	0	0	0	0	0	0	0	0	0	0	1	catalysis	0	1	900	0	0
996	5687	2	1	1	1	SEQUENTIAL_CATALYSIS	1	0	0	0	0	0	0	0	0	0	0	0	0	0	0	0	1	catalysis	0	1	900	0	0
996	5688	2	1	1	1	SEQUENTIAL_CATALYSIS	1	0	0	0	0	0	0	0	0	0	0	0	0	0	0	0	1	catalysis	0	1	900	0	0
996	5689	2	1	1	1	SEQUENTIAL_CATALYSIS	1	0	0	0	0	0	0	0	0	0	0	0	0	0	0	0	1	catalysis	0	1	900	0	0
996	5690	2	1	1	1	SEQUENTIAL_CATALYSIS	1	0	0	0	0	0	0	0	0	0	0	0	0	0	0	0	1	catalysis	0	1	900	0	0
996	5691	2	1	1	1	SEQUENTIAL_CATALYSIS	1	0	0	0	0	0	0	0	0	0	0	0	0	0	0	0	1	catalysis	0	1	900	0	0
996	5692	2	1	1	1	SEQUENTIAL_CATALYSIS	1	0	0	0	0	0	0	0	0	0	0	0	0	0	0	0	1	catalysis	0	1	900	0	0
996	5693	2	1	1	1	SEQUENTIAL_CATALYSIS	1	0	0	0	0	0	0	0	0	0	0	0	0	0	0	0	1	catalysis	0	1	900	0	0
996	5694	2	1	1	1	SEQUENTIAL_CATALYSIS	1	0	0	0	0	0	0	0	0	0	0	0	0	0	0	0	1	catalysis	0	1	900	0	0
996	5695	2	1	1	1	SEQUENTIAL_CATALYSIS	1	0	0	0	0	0	0	0	0	0	0	0	0	0	0	0	1	catalysis	0	1	900	0	0
996	5696	1	1	1	1	SEQUENTIAL_CATALYSIS	1	0	0	0	0	0	0	0	0	0	0	0	0	0	0	0	0	0	0	0	0	0	0
996	5698	1	1	1	1	SEQUENTIAL_CATALYSIS	1	0	0	0	0	0	0	0	0	0	0	0	0	0	0	0	0	0	0	0	0	0	0
996	5699	2	1	1	1	SEQUENTIAL_CATALYSIS	1	0	0	0	0	0	0	0	0	0	0	0	0	0	0	0	1	catalysis	0	1	900	0	0
996	5700	2	1	1	1	SEQUENTIAL_CATALYSIS	1	0	0	0	0	0	0	0	0	0	0	0	0	0	0	0	1	catalysis	0	1	900	0	0
996	5701	2	1	1	1	SEQUENTIAL_CATALYSIS	1	0	0	0	0	0	0	0	0	0	0	0	0	0	0	0	1	catalysis	0	1	900	0	0
996	5702	2	1	1	1	SEQUENTIAL_CATALYSIS	1	0	0	0	0	0	0	0	0	0	0	0	0	0	0	0	1	catalysis	0	1	900	0	0
996	5704	2	1	1	1	SEQUENTIAL_CATALYSIS	1	0	0	0	0	0	0	0	0	0	0	0	0	0	0	0	1	catalysis	0	1	900	0	0
996	5706	2	1	1	1	SEQUENTIAL_CATALYSIS	1	0	0	0	0	0	0	0	0	0	0	0	0	0	0	0	1	catalysis	0	1	900	0	0
996	5707	1	1	1	1	SEQUENTIAL_CATALYSIS	1	0	0	0	0	0	0	0	0	0	0	0	0	0	0	0	0	0	0	0	0	0	0
996	5708	2	1	1	1	SEQUENTIAL_CATALYSIS	1	0	0	0	0	0	0	0	0	0	0	0	0	0	0	0	1	catalysis	0	1	900	0	0
996	5709	2	1	1	1	SEQUENTIAL_CATALYSIS	1	0	0	0	0	0	0	0	0	0	0	0	0	0	0	0	1	catalysis	0	1	900	0	0
996	5710	2	1	1	1	SEQUENTIAL_CATALYSIS	1	0	0	0	0	0	0	0	0	0	0	0	0	0	0	0	1	catalysis	0	1	900	0	0
996	5711	2	1	1	1	SEQUENTIAL_CATALYSIS	1	0	0	0	0	0	0	0	0	0	0	0	0	0	0	0	1	catalysis	0	1	900	0	0
996	5713	2	1	1	1	SEQUENTIAL_CATALYSIS	1	0	0	0	0	0	0	0	0	0	0	0	0	0	0	0	1	catalysis	0	1	900	0	0
996	5714	2	1	1	1	SEQUENTIAL_CATALYSIS	1	0	0	0	0	0	0	0	0	0	0	0	0	0	0	0	1	catalysis	0	1	900	0	0
996	5715	2	1	1	1	SEQUENTIAL_CATALYSIS	1	0	0	0	0	0	0	0	0	0	0	0	0	0	0	0	1	catalysis	0	1	900	0	0
996	5716	2	1	1	1	SEQUENTIAL_CATALYSIS	1	0	0	0	0	0	0	0	0	0	0	0	0	0	0	0	1	catalysis	0	1	900	0	0
996	5717	2	1	1	1	SEQUENTIAL_CATALYSIS	1	0	0	0	0	0	0	0	0	0	0	0	0	0	0	0	1	catalysis	0	1	900	0	0
996	5718	2	1	1	1	SEQUENTIAL_CATALYSIS	1	0	0	0	0	0	0	0	0	0	0	0	0	0	0	0	1	catalysis	0	1	900	0	0
996	5719	2	1	1	1	SEQUENTIAL_CATALYSIS	1	0	0	0	0	0	0	0	0	0	0	0	0	0	0	0	1	catalysis	0	1	900	0	0
996	5720	2	1	1	1	SEQUENTIAL_CATALYSIS	1	0	0	0	0	0	0	0	0	0	0	0	0	0	0	0	1	catalysis	0	1	900	0	0
996	5721	2	1	1	1	SEQUENTIAL_CATALYSIS	1	0	0	0	0	0	0	0	0	0	0	0	0	0	0	0	1	catalysis	0	1	900	0	0
996	7311	1	1	1	0	0	0	0	0	0	0	0	0	0	0	0	0	0	1	Binding	1	1	0	0	0	0	0	0	0
996	7314	1	1	1	0	0	0	0	0	0	0	0	0	0	0	0	0	0	1	Binding	1	1	0	0	0	0	0	0	0
996	9491	2	1	1	1	SEQUENTIAL_CATALYSIS	1	0	0	0	0	0	0	0	0	0	0	0	0	0	0	0	1	catalysis	0	1	900	0	0
996	9861	2	1	1	1	SEQUENTIAL_CATALYSIS	1	0	0	0	0	0	0	0	0	0	0	0	0	0	0	0	1	catalysis	0	1	900	0	0
996	10197	2	1	1	1	SEQUENTIAL_CATALYSIS	1	0	0	0	0	0	0	0	0	0	0	0	0	0	0	0	1	catalysis	0	1	900	0	0
996	10213	2	1	1	1	SEQUENTIAL_CATALYSIS	1	0	0	0	0	0	0	0	0	0	0	0	0	0	0	0	1	catalysis	0	1	900	0	0
997	1460	2	1	1	0	0	0	0	0	0	0	0	0	0	0	0	0	0	1	Binding	1	1	0	0	0	0	0	1	2
997	4792	2	1	1	0	0	0	0	0	0	1	STATE_CHANGE	1	0	0	0	0	0	0	0	0	0	0	0	0	0	0	1	2
997	7311	1	1	1	0	0	0	0	0	0	0	0	0	0	0	0	0	0	1	Binding	1	1	0	0	0	0	0	0	0
997	7314	2	1	1	0	0	0	0	0	0	0	0	0	0	0	0	0	0	1	Binding	1	1	0	0	0	0	0	1	1
997	8945	2	1	1	0	0	0	0	0	0	0	0	0	0	0	0	0	0	1	Binding	1	1	1	binding	0	1	800	0	0
998	1452	1	1	1	0	0	0	1	STATE_CHANGE	1	0	0	0	0	0	0	0	0	0	0	0	0	0	0	0	0	0	0	0
998	4214	2	1	1	0	0	0	0	0	0	0	0	0	0	0	0	0	0	1	Binding	1	1	0	0	0	0	0	1	1
998	4216	4	1	1	0	0	0	0	0	0	1	INTERACTS_WITH	0	0	0	0	0	0	1	Binding	1	1	1	binding	0	1	800	1	2
998	4294	2	1	1	0	0	0	0	0	0	0	0	0	0	0	0	0	0	1	Binding	1	1	0	0	0	0	0	1	1
998	4296	3	1	1	0	0	0	0	0	0	0	0	0	0	0	0	0	0	1	Binding	1	1	1	binding	0	1	800	1	1
998	4773	1	1	1	0	0	0	1	STATE_CHANGE	1	0	0	0	0	0	0	0	0	0	0	0	0	0	0	0	0	0	0	0
998	5058	3	1	1	0	0	0	0	0	0	0	0	0	0	0	0	0	0	1	Binding	1	1	1	binding	0	1	900	1	8
998	5062	3	1	1	0	0	0	0	0	0	0	0	0	0	0	0	0	0	1	Binding	1	1	1	binding	0	1	900	1	2
998	5063	2	1	1	0	0	0	0	0	0	0	0	0	0	0	0	0	0	1	Binding	1	1	0	0	0	0	0	1	2
998	5335	1	1	1	0	0	0	0	0	0	0	0	0	0	0	0	0	0	1	Binding	1	1	0	0	0	0	0	0	0
998	5578	3	1	1	0	0	0	0	0	0	0	0	0	0	0	0	0	0	1	Binding	1	1	1	binding	0	1	800	1	2
998	5590	2	1	1	0	0	0	0	0	0	0	0	0	0	0	0	0	0	1	Binding	1	1	0	0	0	0	0	1	2
998	5600	1	1	1	0	0	0	1	STATE_CHANGE	1	0	0	0	0	0	0	0	0	0	0	0	0	0	0	0	0	0	0	0
998	7454	4	1	1	0	0	0	1	IN_SAME_COMPONENT	0	0	0	0	0	0	0	0	0	1	Binding	1	1	1	binding	0	1	998	1	6
998	8826	2	1	1	0	0	0	0	0	0	0	0	0	0	0	0	0	0	1	Binding	1	1	1	binding	0	1	980	0	0
998	8976	3	1	1	0	0	0	0	0	0	0	0	0	0	0	0	0	0	1	Binding	1	1	1	binding	0	1	800	1	4
998	10092	1	1	1	0	0	0	0	0	0	0	0	0	0	0	0	0	0	1	Binding	1	1	0	0	0	0	0	0	0
998	10093	1	1	1	0	0	0	0	0	0	0	0	0	0	0	0	0	0	1	Binding	1	1	0	0	0	0	0	0	0
998	10094	1	1	1	0	0	0	0	0	0	0	0	0	0	0	0	0	0	1	Binding	1	1	0	0	0	0	0	0	0
998	10095	1	1	1	0	0	0	0	0	0	0	0	0	0	0	0	0	0	1	Binding	1	1	0	0	0	0	0	0	0
998	10096	2	1	1	0	0	0	0	0	0	0	0	0	0	0	0	0	0	1	Binding	1	1	0	0	0	0	0	1	1
998	10097	1	1	1	0	0	0	0	0	0	0	0	0	0	0	0	0	0	1	Binding	1	1	0	0	0	0	0	0	0
998	10109	1	1	1	0	0	0	0	0	0	0	0	0	0	0	0	0	0	1	Binding	1	1	0	0	0	0	0	0	0
998	10298	2	1	1	0	0	0	0	0	0	0	0	0	0	0	0	0	0	1	Binding	1	1	0	0	0	0	0	1	2
998	10552	1	1	1	0	0	0	0	0	0	0	0	0	0	0	0	0	0	1	Binding	1	1	0	0	0	0	0	0	0
998	57144	2	1	1	0	0	0	0	0	0	0	0	0	0	0	0	0	0	1	Binding	1	1	0	0	0	0	0	1	1
998	57180	1	1	1	0	0	0	0	0	0	0	0	0	0	0	0	0	0	1	Binding	1	1	0	0	0	0	0	0	0
999	999	3	1	1	1	REACTS_WITH	0	0	0	0	0	0	0	0	0	0	0	0	1	Binding	1	1	0	0	0	0	0	1	3
999	2064	4	1	1	0	0	0	1	INTERACTS_WITH	0	0	0	0	0	0	0	0	0	1	Binding	1	1	1	binding	0	1	800	1	1
999	2065	1	1	1	0	0	0	0	0	0	0	0	0	0	0	0	0	0	1	Binding	1	1	0	0	0	0	0	0	0
999	3682	4	1	1	1	IN_SAME_COMPONENT	0	0	0	0	0	0	0	0	0	0	0	0	1	Binding	1	1	1	binding	0	1	998	1	2
999	3695	3	1	1	0	0	0	0	0	0	0	0	0	0	0	0	0	0	1	Binding	1	1	1	binding	0	1	991	1	1
999	7048	2	1	1	0	0	0	0	0	0	0	0	0	0	0	0	0	0	1	Binding	1	1	1	binding	0	1	800	0	0
1000	1000	3	1	1	0	0	0	1	REACTS_WITH	0	0	0	0	0	0	0	0	0	1	Binding	1	1	0	0	0	0	0	1	1
1000	2260	1	1	1	0	0	0	0	0	0	0	0	0	0	0	0	0	0	1	Binding	1	1	0	0	0	0	0	0	0
1000	4041	1	1	1	0	0	0	0	0	0	0	0	0	0	0	0	0	0	1	Binding	1	1	0	0	0	0	0	0	0
1000	4318	1	1	1	0	0	0	1	METABOLIC_CATALYSIS	1	0	0	0	0	0	0	0	0	0	0	0	0	0	0	0	0	0	0	0
1000	8312	1	1	1	0	0	0	0	0	0	0	0	0	0	0	0	0	0	1	Binding	1	1	0	0	0	0	0	0	0
1000	10219	1	1	1	0	0	0	0	0	0	0	0	0	0	0	0	0	0	1	receptor binding	1	1	0	0	0	0	0	0	0
1001	999	2	1	1	0	0	0	0	0	0	0	0	0	0	0	0	0	0	1	Binding	1	1	0	0	0	0	0	1	1
1001	1001	2	1	1	0	0	0	0	0	0	0	0	0	0	0	0	0	0	1	Binding	1	1	0	0	0	0	0	1	2
1002	1000	2	1	1	0	0	0	0	0	0	0	0	0	0	0	0	0	0	1	Binding	1	1	0	0	0	0	0	1	2
1002	1002	1	1	1	0	0	0	0	0	0	0	0	0	0	0	0	0	0	1	Binding	1	1	0	0	0	0	0	0	0
1003	998	1	1	1	0	0	0	0	0	0	0	0	0	0	0	0	0	0	1	Binding	1	1	0	0	0	0	0	0	0
1003	1003	2	1	1	0	0	0	1	REACTS_WITH	0	0	0	0	0	0	0	0	0	1	Binding	1	1	0	0	0	0	0	0	0
1009	2260	2	1	1	0	0	0	0	0	0	0	0	0	0	0	0	0	0	1	Binding	1	1	1	binding	0	1	488	0	0
1012	3611	1	1	1	0	0	0	0	0	0	0	0	0	0	0	0	0	0	1	Binding	1	1	0	0	0	0	0	0	0
1013	5879	1	1	1	0	0	0	0	0	0	0	0	0	0	0	0	0	0	1	Binding	1	1	0	0	0	0	0	0	0
1017	672	4	1	1	0	0	0	1	STATE_CHANGE	1	0	0	0	0	0	0	0	0	1	Phosphorylation	0	1	1	binding	0	1	800	1	3
1017	993	3	1	1	0	0	0	0	0	0	0	0	0	0	0	0	0	0	1	Phosphorylation	1	1	1	ptmod	0	1	800	1	2
1017	1387	1	1	1	0	0	0	0	0	0	0	0	0	0	0	0	0	0	1	Phosphorylation	1	1	0	0	0	0	0	0	0
1017	1875	1	1	1	0	0	0	0	0	0	0	0	0	0	0	0	0	0	1	Phosphorylation	1	1	0	0	0	0	0	0	0
1017	2099	1	1	1	0	0	0	0	0	0	0	0	0	0	0	0	0	0	1	Phosphorylation	1	1	0	0	0	0	0	0	0
1017	2305	2	1	1	0	0	0	0	0	0	0	0	0	0	0	0	0	0	1	Phosphorylation	1	1	0	0	0	0	0	1	1
1017	2908	1	1	1	0	0	0	0	0	0	0	0	0	0	0	0	0	0	1	Phosphorylation	1	1	0	0	0	0	0	0	0
1017	3398	3	1	1	0	0	0	0	0	0	1	STATE_CHANGE	1	0	0	0	0	0	1	Phosphorylation	1	1	0	0	0	0	0	1	1
1017	3399	2	1	1	0	0	0	0	0	0	1	STATE_CHANGE	1	0	0	0	0	0	0	0	0	0	0	0	0	0	0	1	1
1017	4170	1	1	1	0	0	0	0	0	0	0	0	0	0	0	0	0	0	1	Phosphorylation	1	1	0	0	0	0	0	0	0
1017	4802	1	1	1	0	0	0	0	0	0	0	0	0	0	0	0	0	0	1	Phosphorylation	1	1	0	0	0	0	0	0	0
1017	5970	1	1	1	0	0	0	0	0	0	0	0	0	0	0	0	0	0	1	Phosphorylation	1	1	0	0	0	0	0	0	0
1017	6667	1	1	1	0	0	0	0	0	0	0	0	0	0	0	0	0	0	1	Phosphorylation	1	1	0	0	0	0	0	0	0
1017	7157	1	1	1	0	0	0	0	0	0	0	0	0	0	0	0	0	0	1	Phosphorylation	1	1	0	0	0	0	0	0	0
1017	8312	2	1	1	0	0	0	0	0	0	0	0	0	0	0	0	0	0	1	Phosphorylation	1	1	1	ptmod	0	1	800	0	0
1017	8648	1	1	1	0	0	0	0	0	0	0	0	0	0	0	0	0	0	1	Phosphorylation	1	1	0	0	0	0	0	0	0
1017	9712	1	1	1	0	0	0	0	0	0	0	0	0	0	0	0	0	0	1	Phosphorylation	1	1	0	0	0	0	0	0	0
1020	472	1	1	1	0	0	0	0	0	0	0	0	0	0	0	0	0	0	1	Phosphorylation	1	1	0	0	0	0	0	0	0
1020	596	1	1	1	0	0	0	0	0	0	0	0	0	0	0	0	0	0	1	Phosphorylation	1	1	0	0	0	0	0	0	0
1020	1027	2	1	1	0	0	0	0	0	0	0	0	0	0	0	0	0	0	1	Phosphorylation	1	1	1	ptmod	0	1	800	0	0
1020	1499	2	1	1	0	0	0	0	0	0	0	0	0	0	0	0	0	0	1	Phosphorylation	1	1	1	ptmod	0	1	800	0	0
1020	1742	1	1	1	0	0	0	0	0	0	0	0	0	0	0	0	0	0	1	Phosphorylation	1	1	0	0	0	0	0	0	0
1020	2064	2	1	1	0	0	0	0	0	0	0	0	0	0	0	0	0	0	1	Phosphorylation	1	1	1	ptmod	0	1	800	0	0
1020	2065	2	1	1	0	0	0	0	0	0	0	0	0	0	0	0	0	0	1	Phosphorylation	1	1	0	0	0	0	0	1	1
1020	3064	1	1	1	0	0	0	0	0	0	0	0	0	0	0	0	0	0	1	Phosphorylation	1	1	0	0	0	0	0	0	0
1020	5338	2	1	1	0	0	0	0	0	0	0	0	0	0	0	0	0	0	1	Phosphorylation	1	1	1	ptmod	0	1	800	0	0
1020	5566	1	1	1	1	SEQUENTIAL_CATALYSIS	1	0	0	0	0	0	0	0	0	0	0	0	0	0	0	0	0	0	0	0	0	0	0
1020	5747	2	1	1	0	0	0	0	0	0	0	0	0	0	0	0	0	0	1	Phosphorylation	1	1	1	ptmod	0	1	800	0	0
1020	6774	2	1	1	0	0	0	0	0	0	0	0	0	0	0	0	0	0	1	Phosphorylation	1	1	1	ptmod	0	1	800	0	0
1020	7157	2	1	1	0	0	0	0	0	0	0	0	0	0	0	0	0	0	1	Phosphorylation	1	1	0	0	0	0	0	1	2
1025	1051	1	1	1	0	0	0	0	0	0	0	0	0	0	0	0	0	0	1	Phosphorylation	1	1	0	0	0	0	0	0	0
1025	5441	3	1	1	1	IN_SAME_COMPONENT	0	0	0	0	0	0	0	0	0	0	0	0	1	Phosphorylation	1	1	1	catalysis	0	1	900	0	0
1025	6929	2	1	1	0	0	0	0	0	0	0	0	0	0	0	0	0	0	1	Binding	1	1	1	binding	0	1	800	0	0
1026	1387	1	1	1	0	0	0	0	0	0	0	0	0	0	0	0	0	0	1	Binding	1	1	0	0	0	0	0	0	0
1026	2033	1	1	1	0	0	0	0	0	0	0	0	0	0	0	0	0	0	1	Binding	1	1	0	0	0	0	0	0	0
1026	2099	1	1	1	0	0	0	0	0	0	0	0	0	0	0	0	0	0	1	Binding	1	1	0	0	0	0	0	0	0
1027	207	3	1	1	0	0	0	1	INTERACTS_WITH	0	0	0	0	0	0	0	0	0	0	0	0	0	1	expression	1	0	800	1	3
1027	2308	1	1	1	0	0	0	1	STATE_CHANGE	1	0	0	0	0	0	0	0	0	0	0	0	0	0	0	0	0	0	0	0
1044	1050	2	1	1	0	0	0	0	0	0	0	0	0	0	0	0	0	0	1	Binding	1	1	0	0	0	0	0	1	2
1044	6927	2	1	1	0	0	0	0	0	0	0	0	0	0	0	0	0	0	1	Binding	1	1	1	binding	0	1	800	0	0
1050	3065	1	1	1	0	0	0	0	0	0	0	0	0	0	0	0	0	0	1	Binding	1	1	0	0	0	0	0	0	0
1050	6720	1	1	1	0	0	0	0	0	0	0	0	0	0	0	0	0	0	1	Binding	1	1	0	0	0	0	0	0	0
1051	383	2	1	1	0	0	0	1	METABOLIC_CATALYSIS	1	0	0	0	0	0	0	0	0	1	Transcription regulation	1	0	0	0	0	0	0	0	0
1051	1030	2	1	1	0	0	0	1	METABOLIC_CATALYSIS	1	0	0	0	0	0	0	0	0	1	Transcription regulation	1	0	0	0	0	0	0	0	0
1051	1050	2	1	1	0	0	0	0	0	0	0	0	0	0	0	0	0	0	1	Transcription regulation	1	1	0	0	0	0	0	1	3
1051	1052	2	1	1	0	0	0	0	0	0	0	0	0	0	0	0	0	0	1	Transcription regulation	1	1	0	0	0	0	0	1	3
1051	1387	3	1	1	0	0	0	0	0	0	0	0	0	0	0	0	0	0	1	Binding	1	1	1	binding	0	1	900	1	1
1051	1612	4	1	1	0	0	0	1	METABOLIC_CATALYSIS	1	0	0	0	0	0	0	0	0	1	Transcription regulation	1	0	1	expression	0	0	800	1	1
1051	2353	3	1	1	0	0	0	1	CO_CONTROL_INDEPENDENT_SIMILAR	0	0	0	0	0	0	0	0	0	1	Transcription regulation	1	0	1	activation	1	1	800	0	0
1051	3065	1	1	1	0	0	0	0	0	0	0	0	0	0	0	0	0	0	1	Binding	1	1	0	0	0	0	0	0	0
1051	3497	1	1	1	0	0	0	1	METABOLIC_CATALYSIS	1	0	0	0	0	0	0	0	0	0	0	0	0	0	0	0	0	0	0	0
1051	3659	2	1	1	0	0	0	0	0	0	0	0	0	0	0	0	0	0	1	Binding	1	1	0	0	0	0	0	1	1
1051	3725	3	1	1	0	0	0	1	CO_CONTROL_INDEPENDENT_SIMILAR	0	0	0	0	0	0	0	0	0	1	Binding	1	1	1	activation	1	1	800	0	0
1051	3929	1	1	1	0	0	0	1	METABOLIC_CATALYSIS	1	0	0	0	0	0	0	0	0	0	0	0	0	0	0	0	0	0	0	0
1051	6597	2	1	1	0	0	0	0	0	0	0	0	0	0	0	0	0	0	1	Binding	1	1	0	0	0	0	0	1	1
1051	6688	3	1	1	0	0	0	1	CO_CONTROL_INDEPENDENT_SIMILAR	0	0	0	0	0	0	0	0	0	1	Transcription regulation	1	0	1	binding	0	1	800	0	0
1051	6774	3	1	1	0	0	0	1	CO_CONTROL_INDEPENDENT_SIMILAR	0	0	0	0	0	0	0	0	0	1	Binding	1	1	0	0	0	0	0	1	1
1051	6778	4	1	1	0	0	0	1	CO_CONTROL_INDEPENDENT_SIMILAR	0	0	0	0	0	0	0	0	0	1	Binding	1	1	1	binding	0	1	800	1	1
1051	6927	2	1	1	0	0	0	0	0	0	0	0	0	0	0	0	0	0	1	Binding	1	1	1	binding	0	1	800	0	0
1051	7184	2	1	1	0	0	0	1	METABOLIC_CATALYSIS	1	0	0	0	0	0	0	0	0	1	Transcription regulation	1	0	0	0	0	0	0	0	0
1051	10379	2	1	1	0	0	0	1	METABOLIC_CATALYSIS	1	0	0	0	0	0	0	0	0	1	Transcription regulation	1	0	0	0	0	0	0	0	0
1052	860	2	1	1	0	0	0	0	0	0	0	0	0	0	0	0	0	0	1	Binding	1	1	1	binding	0	1	800	0	0
1052	6667	1	1	1	0	0	0	0	0	0	0	0	0	0	0	0	0	0	1	Binding	1	1	0	0	0	0	0	0	0
1072	476	2	1	1	0	0	0	0	0	0	0	0	0	0	0	0	0	0	1	Binding	1	1	0	0	0	0	0	1	1
1112	22938	1	1	1	0	0	0	0	0	0	0	0	0	0	0	0	0	0	1	Binding	1	1	0	0	0	0	0	0	0
1147	330	1	1	1	0	0	0	0	0	0	0	0	0	0	0	0	0	0	1	co-regulation of transcription	1	1	0	0	0	0	0	0	0
1147	1387	3	1	1	0	0	0	0	0	0	1	INTERACTS_WITH	0	0	0	0	0	0	1	Phosphorylation	1	1	0	0	0	0	0	1	3
1147	1499	2	1	1	0	0	0	0	0	0	0	0	0	0	0	0	0	0	1	Phosphorylation	1	1	1	binding	0	1	800	0	0
1147	2099	2	1	1	0	0	0	0	0	0	0	0	0	0	0	0	0	0	1	Phosphorylation	1	1	0	0	0	0	0	1	1
1147	3551	6	1	1	1	IN_SAME_COMPONENT	0	1	IN_SAME_COMPONENT	0	0	0	0	1	4	autoPhosphorylation	1	1	1	Complex Subunit	0	1	1	reaction	0	1	900	1	8
1147	3665	2	1	1	0	0	0	0	0	0	0	0	0	0	0	0	0	0	1	Phosphorylation	1	1	0	0	0	0	0	1	2
1147	4088	1	1	1	0	0	0	0	0	0	0	0	0	0	0	0	0	0	1	Binding	1	1	0	0	0	0	0	0	0
1147	4790	6	1	1	1	STATE_CHANGE	1	1	STATE_CHANGE	1	1	STATE_CHANGE	1	1	2	Phosphorylation	1	1	1	Binding	-1	1	1	catalysis	0	1	900	0	0
1147	4791	6	1	1	0	0	0	1	STATE_CHANGE	1	1	INTERACTS_WITH	0	1	2	Phosphorylation	1	1	1	Phosphorylation	1	1	1	catalysis	0	1	900	1	3
1147	4792	7	1	1	1	STATE_CHANGE	1	1	STATE_CHANGE	1	1	INTERACTS_WITH	0	1	6	Phosphorylation	1	1	1	Phosphorylation	-1	1	1	catalysis	0	1	900	1	6
1147	5515	1	1	1	0	0	0	0	0	0	1	SEQUENTIAL_CATALYSIS	1	0	0	0	0	0	0	0	0	0	0	0	0	0	0	0	0
1147	5966	1	1	1	0	0	0	0	0	0	0	0	0	0	0	0	0	0	1	Phosphorylation	1	1	0	0	0	0	0	0	0
1147	5970	7	1	1	1	STATE_CHANGE	1	1	STATE_CHANGE	1	1	STATE_CHANGE	1	1	2	Phosphorylation	1	1	1	Phosphorylation	1	1	1	catalysis	0	1	900	1	5
1147	5971	3	1	1	0	0	0	1	STATE_CHANGE	1	0	0	0	0	0	0	0	0	0	0	0	0	1	ptmod	0	1	425	1	2
1147	7161	2	1	1	0	0	0	0	0	0	0	0	0	0	0	0	0	0	1	Phosphorylation	1	1	0	0	0	0	0	1	1
1147	8290	2	1	1	0	0	0	0	0	0	1	STATE_CHANGE	1	0	0	0	0	0	1	Phosphorylation	1	1	0	0	0	0	0	0	0
1147	8517	5	1	1	1	IN_SAME_COMPONENT	0	1	CO_CONTROL_INDEPENDENT_SIMILAR	0	1	IN_SAME_COMPONENT	0	1	3	Binding	0	1	0	0	0	0	1	expression	1	0	800	0	0
1147	8554	3	1	1	0	0	0	0	0	0	0	0	0	0	0	0	0	0	1	Phosphorylation	1	1	1	binding	0	1	800	1	1
1147	8841	1	1	1	0	0	0	0	0	0	0	0	0	1	2	Phosphorylation	1	1	0	0	0	0	0	0	0	0	0	0	0
1154	3558	1	1	1	0	0	0	1	STATE_CHANGE	1	0	0	0	0	0	0	0	0	0	0	0	0	0	0	0	0	0	0	0
1154	3559	1	1	1	0	0	0	1	STATE_CHANGE	1	0	0	0	0	0	0	0	0	0	0	0	0	0	0	0	0	0	0	0
1154	3561	1	1	1	0	0	0	1	STATE_CHANGE	1	0	0	0	0	0	0	0	0	0	0	0	0	0	0	0	0	0	0	0
1154	3718	1	1	1	0	0	0	1	STATE_CHANGE	1	0	0	0	0	0	0	0	0	0	0	0	0	0	0	0	0	0	0	0
1213	367	1	1	1	0	0	0	0	0	0	0	0	0	0	0	0	0	0	1	Binding	1	1	0	0	0	0	0	0	0
1213	7157	1	1	1	0	0	0	0	0	0	0	0	0	0	0	0	0	0	1	Binding	1	1	0	0	0	0	0	0	0
1215	1906	2	1	1	0	0	0	0	0	0	0	0	0	0	0	0	0	0	1	Cleavage	1	1	0	0	0	0	0	1	1
1215	1907	2	1	1	0	0	0	0	0	0	0	0	0	0	0	0	0	0	1	Cleavage	1	1	0	0	0	0	0	1	1
1215	3606	1	1	1	0	0	0	0	0	0	0	0	0	0	0	0	0	0	1	Cleavage	1	1	0	0	0	0	0	0	0
1215	4314	1	1	1	0	0	0	0	0	0	0	0	0	0	0	0	0	0	1	Cleavage	1	1	0	0	0	0	0	0	0
1215	5473	1	1	1	0	0	0	0	0	0	0	0	0	0	0	0	0	0	1	Cleavage	1	1	0	0	0	0	0	0	0
1230	2782	1	1	1	0	0	0	0	0	0	0	0	0	0	0	0	0	0	1	Binding	1	1	0	0	0	0	0	0	0
1230	2783	1	1	1	0	0	0	0	0	0	0	0	0	0	0	0	0	0	1	Binding	1	1	0	0	0	0	0	0	0
1230	2784	1	1	1	0	0	0	0	0	0	0	0	0	0	0	0	0	0	1	Binding	1	1	0	0	0	0	0	0	0
1230	2785	1	1	1	0	0	0	0	0	0	0	0	0	0	0	0	0	0	1	Binding	1	1	0	0	0	0	0	0	0
1230	2786	1	1	1	0	0	0	0	0	0	0	0	0	0	0	0	0	0	1	Binding	1	1	0	0	0	0	0	0	0
1230	2787	1	1	1	0	0	0	0	0	0	0	0	0	0	0	0	0	0	1	Binding	1	1	0	0	0	0	0	0	0
1230	2788	1	1	1	0	0	0	0	0	0	0	0	0	0	0	0	0	0	1	Binding	1	1	0	0	0	0	0	0	0
1230	2790	1	1	1	0	0	0	0	0	0	0	0	0	0	0	0	0	0	1	Binding	1	1	0	0	0	0	0	0	0
1230	2791	1	1	1	0	0	0	0	0	0	0	0	0	0	0	0	0	0	1	Binding	1	1	0	0	0	0	0	0	0
1230	2792	1	1	1	0	0	0	0	0	0	0	0	0	0	0	0	0	0	1	Binding	1	1	0	0	0	0	0	0	0
1230	2793	1	1	1	0	0	0	0	0	0	0	0	0	0	0	0	0	0	1	Binding	1	1	0	0	0	0	0	0	0
1230	3716	2	1	1	0	0	0	0	0	0	0	0	0	0	0	0	0	0	1	Binding	1	1	0	0	0	0	0	1	1
1230	6772	2	1	1	0	0	0	0	0	0	0	0	0	0	0	0	0	0	1	Binding	1	1	0	0	0	0	0	1	1
1230	6774	2	1	1	0	0	0	0	0	0	0	0	0	0	0	0	0	0	1	Binding	1	1	0	0	0	0	0	1	1
1230	10681	1	1	1	0	0	0	0	0	0	0	0	0	0	0	0	0	0	1	Binding	1	1	0	0	0	0	0	0	0
1230	51764	1	1	1	0	0	0	0	0	0	0	0	0	0	0	0	0	0	1	Binding	1	1	0	0	0	0	0	0	0
1230	54331	1	1	1	0	0	0	0	0	0	0	0	0	0	0	0	0	0	1	Binding	1	1	0	0	0	0	0	0	0
1230	55970	1	1	1	0	0	0	0	0	0	0	0	0	0	0	0	0	0	1	Binding	1	1	0	0	0	0	0	0	0
1230	59345	1	1	1	0	0	0	0	0	0	0	0	0	0	0	0	0	0	1	Binding	1	1	0	0	0	0	0	0	0
1230	94235	1	1	1	0	0	0	0	0	0	0	0	0	0	0	0	0	0	1	Binding	1	1	0	0	0	0	0	0	0
1232	2268	2	1	1	0	0	0	0	0	0	0	0	0	0	0	0	0	0	1	Binding	1	1	0	0	0	0	0	1	2
1232	2782	2	1	1	0	0	0	0	0	0	0	0	0	0	0	0	0	0	1	Binding	1	1	1	reaction	0	1	900	0	0
1232	2783	1	1	1	0	0	0	0	0	0	0	0	0	0	0	0	0	0	1	Binding	1	1	0	0	0	0	0	0	0
1232	2784	1	1	1	0	0	0	0	0	0	0	0	0	0	0	0	0	0	1	Binding	1	1	0	0	0	0	0	0	0
1232	2785	1	1	1	0	0	0	0	0	0	0	0	0	0	0	0	0	0	1	Binding	1	1	0	0	0	0	0	0	0
1232	2786	1	1	1	0	0	0	0	0	0	0	0	0	0	0	0	0	0	1	Binding	1	1	0	0	0	0	0	0	0
1232	2787	1	1	1	0	0	0	0	0	0	0	0	0	0	0	0	0	0	1	Binding	1	1	0	0	0	0	0	0	0
1232	2788	1	1	1	0	0	0	0	0	0	0	0	0	0	0	0	0	0	1	Binding	1	1	0	0	0	0	0	0	0
1232	2790	1	1	1	0	0	0	0	0	0	0	0	0	0	0	0	0	0	1	Binding	1	1	0	0	0	0	0	0	0
1232	2791	1	1	1	0	0	0	0	0	0	0	0	0	0	0	0	0	0	1	Binding	1	1	0	0	0	0	0	0	0
1232	2792	2	1	1	0	0	0	0	0	0	0	0	0	0	0	0	0	0	1	Binding	1	1	1	reaction	0	1	900	0	0
1232	2793	1	1	1	0	0	0	0	0	0	0	0	0	0	0	0	0	0	1	Binding	1	1	0	0	0	0	0	0	0
1232	3055	2	1	1	0	0	0	0	0	0	0	0	0	0	0	0	0	0	1	Binding	1	1	0	0	0	0	0	1	1
1232	10681	1	1	1	0	0	0	0	0	0	0	0	0	0	0	0	0	0	1	Binding	1	1	0	0	0	0	0	0	0
1232	51764	1	1	1	0	0	0	0	0	0	0	0	0	0	0	0	0	0	1	Binding	1	1	0	0	0	0	0	0	0
1232	54331	1	1	1	0	0	0	0	0	0	0	0	0	0	0	0	0	0	1	Binding	1	1	0	0	0	0	0	0	0
1232	55970	1	1	1	0	0	0	0	0	0	0	0	0	0	0	0	0	0	1	Binding	1	1	0	0	0	0	0	0	0
1232	59345	1	1	1	0	0	0	0	0	0	0	0	0	0	0	0	0	0	1	Binding	1	1	0	0	0	0	0	0	0
1232	94235	1	1	1	0	0	0	0	0	0	0	0	0	0	0	0	0	0	1	Binding	1	1	0	0	0	0	0	0	0
1234	408	2	1	1	0	0	0	0	0	0	0	0	0	0	0	0	0	0	1	Binding	1	1	0	0	0	0	0	1	2
1234	2316	1	1	1	0	0	0	0	0	0	0	0	0	0	0	0	0	0	1	Binding	1	1	0	0	0	0	0	0	0
1234	2767	1	1	1	0	0	0	0	0	0	0	0	0	0	0	0	0	0	1	Binding	1	1	0	0	0	0	0	0	0
1234	2771	2	1	1	0	0	0	0	0	0	0	0	0	0	0	0	0	0	1	Transformation	1	1	0	0	0	0	0	1	2
1234	2776	2	1	1	0	0	0	0	0	0	0	0	0	0	0	0	0	0	1	Transformation	1	1	0	0	0	0	0	1	1
1234	3716	2	1	1	0	0	0	0	0	0	0	0	0	0	0	0	0	0	1	Binding	1	1	0	0	0	0	0	1	1
1234	3717	1	1	1	0	0	0	0	0	0	0	0	0	0	0	0	0	0	1	Binding	1	1	0	0	0	0	0	0	0
1234	3718	1	1	1	0	0	0	0	0	0	0	0	0	0	0	0	0	0	1	Binding	1	1	0	0	0	0	0	0	0
1234	6772	2	1	1	0	0	0	0	0	0	0	0	0	0	0	0	0	0	1	Binding	1	1	0	0	0	0	0	1	1
1234	6774	2	1	1	0	0	0	0	0	0	0	0	0	0	0	0	0	0	1	Binding	1	1	0	0	0	0	0	1	2
1236	2782	1	1	1	0	0	0	0	0	0	0	0	0	0	0	0	0	0	1	Binding	1	1	0	0	0	0	0	0	0
1236	2783	1	1	1	0	0	0	0	0	0	0	0	0	0	0	0	0	0	1	Binding	1	1	0	0	0	0	0	0	0
1236	2784	1	1	1	0	0	0	0	0	0	0	0	0	0	0	0	0	0	1	Binding	1	1	0	0	0	0	0	0	0
1236	2785	1	1	1	0	0	0	0	0	0	0	0	0	0	0	0	0	0	1	Binding	1	1	0	0	0	0	0	0	0
1236	2786	1	1	1	0	0	0	0	0	0	0	0	0	0	0	0	0	0	1	Binding	1	1	0	0	0	0	0	0	0
1236	2787	1	1	1	0	0	0	0	0	0	0	0	0	0	0	0	0	0	1	Binding	1	1	0	0	0	0	0	0	0
1236	2788	1	1	1	0	0	0	0	0	0	0	0	0	0	0	0	0	0	1	Binding	1	1	0	0	0	0	0	0	0
1236	2790	1	1	1	0	0	0	0	0	0	0	0	0	0	0	0	0	0	1	Binding	1	1	0	0	0	0	0	0	0
1236	2791	1	1	1	0	0	0	0	0	0	0	0	0	0	0	0	0	0	1	Binding	1	1	0	0	0	0	0	0	0
1236	2792	1	1	1	0	0	0	0	0	0	0	0	0	0	0	0	0	0	1	Binding	1	1	0	0	0	0	0	0	0
1236	2793	1	1	1	0	0	0	0	0	0	0	0	0	0	0	0	0	0	1	Binding	1	1	0	0	0	0	0	0	0
1236	10681	1	1	1	0	0	0	0	0	0	0	0	0	0	0	0	0	0	1	Binding	1	1	0	0	0	0	0	0	0
1236	51764	1	1	1	0	0	0	0	0	0	0	0	0	0	0	0	0	0	1	Binding	1	1	0	0	0	0	0	0	0
1236	54331	1	1	1	0	0	0	0	0	0	0	0	0	0	0	0	0	0	1	Binding	1	1	0	0	0	0	0	0	0
1236	55970	1	1	1	0	0	0	0	0	0	0	0	0	0	0	0	0	0	1	Binding	1	1	0	0	0	0	0	0	0
1236	59345	1	1	1	0	0	0	0	0	0	0	0	0	0	0	0	0	0	1	Binding	1	1	0	0	0	0	0	0	0
1236	94235	1	1	1	0	0	0	0	0	0	0	0	0	0	0	0	0	0	1	Binding	1	1	0	0	0	0	0	0	0
1270	1271	3	1	1	0	0	0	0	0	0	0	0	0	0	0	0	0	0	1	receptor binding	1	1	1	binding	0	1	800	1	3
1270	3570	2	1	1	0	0	0	0	0	0	0	0	0	0	0	0	0	0	1	receptor binding	1	1	0	0	0	0	0	1	2
1270	3572	3	1	1	0	0	0	0	0	0	0	0	0	0	0	0	0	0	1	receptor binding	1	1	1	binding	0	1	800	1	2
1270	3977	3	1	1	0	0	0	0	0	0	0	0	0	0	0	0	0	0	1	receptor binding	1	1	1	binding	0	1	800	1	3
1271	3716	1	1	1	0	0	0	0	0	0	0	0	0	0	0	0	0	0	1	Binding	1	1	0	0	0	0	0	0	0
1271	3717	1	1	1	0	0	0	0	0	0	0	0	0	0	0	0	0	0	1	Binding	1	1	0	0	0	0	0	0	0
1271	5781	1	1	1	0	0	0	0	0	0	0	0	0	0	0	0	0	0	1	Binding	1	1	0	0	0	0	0	0	0
1271	23529	1	1	1	0	0	0	0	0	0	0	0	0	0	0	0	0	0	1	Binding	1	1	0	0	0	0	0	0	0
1277	948	3	1	1	1	IN_SAME_COMPONENT	0	0	0	0	0	0	0	0	0	0	0	0	1	receptor binding	1	1	0	0	0	0	0	1	1
1277	3672	2	1	1	0	0	0	1	IN_SAME_COMPONENT	0	0	0	0	0	0	0	0	0	1	receptor binding	1	1	0	0	0	0	0	0	0
1277	3673	4	1	1	1	IN_SAME_COMPONENT	0	1	IN_SAME_COMPONENT	0	0	0	0	0	0	0	0	0	1	receptor binding	1	1	0	0	0	0	0	1	2
1277	3685	1	1	1	0	0	0	0	0	0	0	0	0	0	0	0	0	0	1	receptor binding	1	1	0	0	0	0	0	0	0
1277	3688	4	1	1	1	IN_SAME_COMPONENT	0	1	IN_SAME_COMPONENT	0	0	0	0	0	0	0	0	0	1	receptor binding	1	1	0	0	0	0	0	1	1
1277	3690	1	1	1	0	0	0	0	0	0	0	0	0	0	0	0	0	0	1	receptor binding	1	1	0	0	0	0	0	0	0
1277	3693	1	1	1	0	0	0	0	0	0	0	0	0	0	0	0	0	0	1	receptor binding	1	1	0	0	0	0	0	0	0
1277	22801	2	1	1	1	IN_SAME_COMPONENT	0	0	0	0	0	0	0	0	0	0	0	0	1	receptor binding	1	1	0	0	0	0	0	0	0
1278	948	3	1	1	1	IN_SAME_COMPONENT	0	0	0	0	0	0	0	0	0	0	0	0	1	receptor binding	1	1	0	0	0	0	0	1	1
1278	3672	2	1	1	0	0	0	1	IN_SAME_COMPONENT	0	0	0	0	0	0	0	0	0	1	receptor binding	1	1	0	0	0	0	0	0	0
1278	3673	4	1	1	1	IN_SAME_COMPONENT	0	1	IN_SAME_COMPONENT	0	0	0	0	0	0	0	0	0	1	receptor binding	1	1	0	0	0	0	0	1	2
1278	3685	1	1	1	0	0	0	0	0	0	0	0	0	0	0	0	0	0	1	receptor binding	1	1	0	0	0	0	0	0	0
1278	3688	3	1	1	1	IN_SAME_COMPONENT	0	1	IN_SAME_COMPONENT	0	0	0	0	0	0	0	0	0	1	receptor binding	1	1	0	0	0	0	0	0	0
[truncated: 62,819 more rows]

## Sheet: S4
SYMBOL	EntrezID	Name	Path Maps	GeneGo	KEGG	NCI-PID	NetPATH	PANTHER	Reactome	Ang-Akt_1	Ang-ERK_1	Ang-ROS_1	Ang-BArr_1	Ang-PYK2_1	Ang-STAT_1	TNF-Bcl2_1	TNF-IAP_1	TNF-Apop_1	APRIL BAFF_1	Cadherin_1	CNTF_1	ECM_1	EGFR_1	EGFR-PIP3_1	EGFR-GTPase_1	END1_1	END1-EGFR_1	Fas_1	FGF family_1	FGF_1	HGF_1	IFNG-a/b_1	IFNG_1	IGF1_1	IL1_1	IL10_1	IL12_1	IL12-IFNG_1	IL15_1	IL15-STAT_1	IL17_1	IL2_1	IL22_1	IL23_1	IL27_1	IL3_1	IL4-antiapoptotic_1	IL4_1	IL6_1
[truncated: 2,362 more rows]
[truncated: 216 more columns]
